# Supplementary material for: A Computational Model Predicting Disruption of Blood Vessel Development
Source: PLoS Comput Biol. 2013 Apr 4;9(4):e1002996. doi: 10.1371/journal.pcbi.1002996 (PMC3616981; doi:10.1371/journal.pcbi.1002996)
Supplement: Dataset S2 — Quantitative metrics of angiogenesis from AngioTool analysis of the output of the model of 5HPP-33 exposure, low concentration (4.44 µM), n = 30 simulations. (XLSX) [file pcbi.1002996.s002.xlsx]

## Sheet: Sheet1
AngioTool v 0.5a (May 25, 2011)
Analysis of 5HPP33_LC (4.44 uM) simulation outputs (N=30)
Sample	Date	Time	Image Location	Low Threshold	High Threshold	Vessel Thickness	Small Particles	Fill Holes	Scaling factor		Explant area	Vessels area	Vessels percentage area	Total Number of Junctions	Junctions density	Total Vessels Length	Average Vessels Length	Total Number of End Points	Average Lacunarity	Connectivity	Segments
5HPP33_LC_1	Oct 29, 2012	11:01:36 AM	C:\Program Files\AngioTool\images\5HPP33\LD\5HPP33_LC_1.png	15	255	2	0	0	0.003		1.21249	0.76284	62.915	62	51.1343	13.1998	4.39994	10	0.0655159	0.333333	3
5HPP33_LC_2	Oct 29, 2012	11:01:47 AM	C:\Program Files\AngioTool\images\5HPP33\LD\5HPP33_LC_2.png	15	255	2	0	0	0.003		1.21249	0.76284	62.915	62	51.1343	13.1998	4.39994	10	0.0655159	0.333333	3
5HPP33_LC_3	Oct 29, 2012	11:01:55 AM	C:\Program Files\AngioTool\images\5HPP33\LD\5HPP33_LC_3.png	15	255	2	0	0	0.003		1.16099	0.718101	61.8527	64	55.1255	13.0106	6.50531	15	0.0593012	0.5	2
5HPP33_LC_4	Oct 29, 2012	11:02:03 AM	C:\Program Files\AngioTool\images\5HPP33\LD\5HPP33_LC_4.png	15	255	2	0	0	0.003		1.19193	0.754344	63.2874	70	58.7281	13.5548	6.77742	16	0.0610582	0.5	2
5HPP33_LC_5	Oct 29, 2012	11:02:10 AM	C:\Program Files\AngioTool\images\5HPP33\LD\5HPP33_LC_5.png	15	255	2	0	0	0.003		1.26441	0.805275	63.6878	58	45.8712	12.8281	12.8281	15	0.0614366	1	1
5HPP33_LC_6	Oct 29, 2012	11:02:19 AM	C:\Program Files\AngioTool\images\5HPP33\LD\5HPP33_LC_6.png	15	255	2	0	0	0.003		1.28962	0.816903	63.3443	63	48.8515	13.4178	4.47261	16	0.0649124	0.333333	3
5HPP33_LC_7	Oct 29, 2012	11:02:27 AM	C:\Program Files\AngioTool\images\5HPP33\LD\5HPP33_LC_7.png	15	255	2	0	0	0.003		1.24655	0.816813	65.5257	66	52.946	14.0045	14.0045	5	0.048793	1	1
5HPP33_LC_8	Oct 29, 2012	11:02:37 AM	C:\Program Files\AngioTool\images\5HPP33\LD\5HPP33_LC_8.png	15	255	2	0	0	0.003		1.35356	0.835038	61.6922	63	46.5441	13.5806	13.5806	14	0.0668746	1	1
5HPP33_LC_9	Oct 29, 2012	11:02:46 AM	C:\Program Files\AngioTool\images\5HPP33\LD\5HPP33_LC_9.png	15	255	2	0	0	0.003		1.41305	0.858438	60.7505	71	50.2458	14.0854	14.0854	13	0.0797046	1	1
5HPP33_LC_10	Oct 29, 2012	11:02:58 AM	C:\Program Files\AngioTool\images\5HPP33\LD\5HPP33_LC_10.png	15	255	2	0	0	0.003		1.36892	0.862776	63.0261	70	51.1353	14.3943	7.19713	9	0.067541	0.5	2
5HPP33_LC_11	Oct 29, 2012	11:03:08 AM	C:\Program Files\AngioTool\images\5HPP33\LD\5HPP33_LC_11.png	15	255	2	0	0	0.003		1.30935	0.794457	60.6756	55	42.0055	12.524	12.524	16	0.078927	1	1
5HPP33_LC_12	Oct 29, 2012	11:03:16 AM	C:\Program Files\AngioTool\images\5HPP33\LD\5HPP33_LC_12.png	15	255	2	0	0	0.003		1.2915	0.80613	62.4183	65	50.3293	13.3775	13.3775	12	0.0634694	1	1
5HPP33_LC_13	Oct 29, 2012	11:03:25 AM	C:\Program Files\AngioTool\images\5HPP33\LD\5HPP33_LC_13.png	15	255	2	0	0	0.003		1.33126	0.819549	61.5618	56	42.0653	12.678	4.22601	19	0.0721305	0.333333	3
5HPP33_LC_14	Oct 29, 2012	11:03:37 AM	C:\Program Files\AngioTool\images\5HPP33\LD\5HPP33_LC_14.png	15	255	2	0	0	0.003		1.23387	0.783261	63.4801	72	58.3531	13.9956	6.9978	12	0.0526025	0.5	2
5HPP33_LC_15	Oct 29, 2012	11:03:49 AM	C:\Program Files\AngioTool\images\5HPP33\LD\5HPP33_LC_15.png	15	255	2	0	0	0.003		1.26387	0.76599	60.6069	54	42.7261	12.384	6.19198	14	0.065257	0.5	2
5HPP33_LC_16	Oct 29, 2012	11:04:00 AM	C:\Program Files\AngioTool\images\5HPP33\LD\5HPP33_LC_16.png	15	255	2	0	0	0.003		1.28557	0.792171	61.62	68	52.8947	13.6846	6.8423	13	0.0619133	0.5	2
5HPP33_LC_17	Oct 29, 2012	11:04:10 AM	C:\Program Files\AngioTool\images\5HPP33\LD\5HPP33_LC_17.png	15	255	2	0	0	0.003		1.27085	0.785349	61.7972	60	47.2125	13.2183	6.60915	14	0.0641114	0.5	2
5HPP33_LC_18	Oct 29, 2012	11:04:36 AM	C:\Program Files\AngioTool\images\5HPP33\LD\5HPP33_LC_18.png	15	255	2	0	0	0.003		1.29201	0.777564	60.1826	56	43.3434	12.7504	6.3752	15	0.0769767	0.5	2
5HPP33_LC_19	Oct 29, 2012	11:04:47 AM	C:\Program Files\AngioTool\images\5HPP33\LD\5HPP33_LC_19.png	15	255	2	0	0	0.003		1.2483	0.792054	63.4508	59	47.2644	12.5506	12.5506	15	0.0603887	1	1
5HPP33_LC_21	Oct 29, 2012	11:05:00 AM	C:\Program Files\AngioTool\images\5HPP33\LD\5HPP33_LC_21.png	15	255	2	0	0	0.003		1.27208	0.784359	61.6594	62	48.739	12.608	4.20266	16	0.064695	0.333333	3
5HPP33_LC_20	Oct 29, 2012	11:05:14 AM	C:\Program Files\AngioTool\images\5HPP33\LD\5HPP33_LC_20.png	15	255	2	0	0	0.003		1.26036	0.803763	63.7725	65	51.5726	12.9308	6.46542	15	0.0578959	0.5	2
5HPP33_LC_22	Oct 29, 2012	11:05:26 AM	C:\Program Files\AngioTool\images\5HPP33\LD\5HPP33_LC_22.png	15	255	2	0	0	0.003		1.28043	0.803826	62.778	56	43.7355	12.694	4.23133	14	0.0650595	0.333333	3
5HPP33_LC_23	Oct 29, 2012	11:05:36 AM	C:\Program Files\AngioTool\images\5HPP33\LD\5HPP33_LC_23.png	15	255	2	0	0	0.003		1.35898	0.845604	62.2233	66	48.5658	13.8472	4.61572	12	0.077547	0.333333	3
5HPP33_LC_24	Oct 29, 2012	11:05:46 AM	C:\Program Files\AngioTool\images\5HPP33\LD\5HPP33_LC_24.png	15	255	2	0	0	0.003		1.20798	0.742716	61.4844	63	52.1534	12.8143	4.27142	16	0.0627664	0.333333	3
5HPP33_LC_25	Oct 29, 2012	11:05:58 AM	C:\Program Files\AngioTool\images\5HPP33\LD\5HPP33_LC_25.png	15	255	2	0	0	0.003		1.32349	0.840006	63.469	78	58.9351	14.4367	4.81222	19	0.0655259	0.333333	3
5HPP33_LC_26	Oct 29, 2012	11:06:13 AM	C:\Program Files\AngioTool\images\5HPP33\LD\5HPP33_LC_26.png	15	255	2	0	0	0.003		1.33414	0.844353	63.2881	76	56.9655	14.7407	14.7407	14	0.0639782	1	1
5HPP33_LC_27	Oct 29, 2012	11:06:22 AM	C:\Program Files\AngioTool\images\5HPP33\LD\5HPP33_LC_27.png	15	255	2	0	0	0.003		1.28397	0.829854	64.632	69	53.7397	13.9754	13.9754	12	0.0606436	1	1
5HPP33_LC_28	Oct 29, 2012	11:06:33 AM	C:\Program Files\AngioTool\images\5HPP33\LD\5HPP33_LC_28.png	15	255	2	0	0	0.003		1.25901	0.774279	61.499	68	54.0107	13.2319	13.2319	16	0.0606498	1	1
5HPP33_LC_29	Oct 29, 2012	11:06:43 AM	C:\Program Files\AngioTool\images\5HPP33\LD\5HPP33_LC_29.png	15	255	2	0	0	0.003		1.41181	0.844911	59.8459	75	53.1232	14.6314	4.87714	17	0.0729332	0.333333	3
5HPP33_LC_30	Oct 29, 2012	11:06:55 AM	C:\Program Files\AngioTool\images\5HPP33\LD\5HPP33_LC_30.png	15	255	2	0	0	0.003		1.26663	0.791001	62.4491	68	53.6856	13.7227	13.7227	14	0.0730993	1	1
										Mean	1.28332	0.800486	62.3964	64.6667	50.4379	13.4024	8.4364	13.9333	0.0653741	0.627778	1.96667
										Std Dev	0.0602178	0.0353842	1.31697	6.38065	4.87421	0.672461	4.05394	2.89986	0.00719816	0.295831	0.850287
										CV	0.0469236	0.0442034	0.0211065	0.0986698	0.0966379	0.0501747	0.480529	0.208124	0.110107	0.471235	0.432349
