# Supplementary material for: A Computational Model Predicting Disruption of Blood Vessel Development
Source: PLoS Comput Biol. 2013 Apr 4;9(4):e1002996. doi: 10.1371/journal.pcbi.1002996 (PMC3616981; doi:10.1371/journal.pcbi.1002996)
Supplement: Dataset S3 — Quantitative metrics of angiogenesis from AngioTool analysis of the output of the model of 5HPP-33 exposure, high concentration (40 µM), n = 30 simulations. (XLSX) [file pcbi.1002996.s003.xlsx]

## Sheet: Sheet1
AngioTool v 0.5a (May 25, 2011)
Analysis of 5HPP33_HC (40 uM) simulation outputs (N=30)
Sample	Date	Time	Image Location	Low Threshold	High Threshold	Vessel Thickness	Small Particles	Fill Holes	Scaling factor		Explant area	Vessels area	Vessels percentage area	Total Number of Junctions	Junctions density	Total Vessels Length	Average Vessels Length	Total Number of End Points	Average Lacunarity	Connectivity	Segments
5HPP33_HC_1	Oct 29, 2012	10:53:32 AM	C:\Program Files\AngioTool\images\5HPP33\HD\5HPP33_HC_0.png	15	255	2	0	0	0.003		1.4414	0.419904	29.1316	76	52.7264	13.8764	0.272086	150	0.236043	0.0196078	51
5HPP33_HC_2	Oct 29, 2012	10:53:42 AM	C:\Program Files\AngioTool\images\5HPP33\HD\5HPP33_HC_1.png	15	255	2	0	0	0.003		1.5912	0.462492	29.0655	67	42.1065	14.298	0.280352	150	0.267796	0.0196078	51
5HPP33_HC_3	Oct 29, 2012	10:54:03 AM	C:\Program Files\AngioTool\images\5HPP33\HD\5HPP33_HC_2.png	15	255	2	0	0	0.003		1.5828	0.443097	27.9945	48	30.3259	13.0124	0.224353	151	0.209792	0.0172414	58
5HPP33_HC_4	Oct 29, 2012	10:54:22 AM	C:\Program Files\AngioTool\images\5HPP33\HD\5HPP33_HC_3.png	15	255	2	0	0	0.003		1.41292	0.438156	31.0106	56	39.6341	13.2103	0.223904	152	0.22598	0.0169492	59
5HPP33_HC_5	Oct 29, 2012	10:54:34 AM	C:\Program Files\AngioTool\images\5HPP33\HD\5HPP33_HC_4.png	15	255	2	0	0	0.003		1.53289	0.450765	29.4062	65	42.4036	13.8552	0.238882	163	0.272183	0.0172414	58
5HPP33_HC_6	Oct 29, 2012	10:54:44 AM	C:\Program Files\AngioTool\images\5HPP33\HD\5HPP33_HC_5.png	15	255	2	0	0	0.003		1.73412	0.457218	26.366	60	34.5997	14.0467	0.216104	173	0.270699	0.0153846	65
5HPP33_HC_7	Oct 29, 2012	10:54:53 AM	C:\Program Files\AngioTool\images\5HPP33\HD\5HPP33_HC_6.png	15	255	2	0	0	0.003		1.53344	0.483426	31.5255	74	48.2574	14.4787	0.254013	161	0.196145	0.0175439	57
5HPP33_HC_8	Oct 29, 2012	10:55:05 AM	C:\Program Files\AngioTool\images\5HPP33\HD\5HPP33_HC_7.png	15	255	2	0	0	0.003		1.65701	0.469458	28.3317	67	40.4343	14.6694	0.287634	150	0.252916	0.0196078	51
5HPP33_HC_9	Oct 29, 2012	10:55:15 AM	C:\Program Files\AngioTool\images\5HPP33\HD\5HPP33_HC_8.png	15	255	2	0	0	0.003		1.55111	0.422307	27.226	42	27.0773	12.6702	0.175976	169	0.2405	0.0138889	72
5HPP33_HC_10	Oct 29, 2012	10:55:28 AM	C:\Program Files\AngioTool\images\5HPP33\HD\5HPP33_HC_9.png	15	255	2	0	0	0.003		1.56854	0.414936	26.4536	53	33.7893	13.5253	0.211332	166	0.255087	0.015625	64
5HPP33_HC_11	Oct 29, 2012	10:55:42 AM	C:\Program Files\AngioTool\images\5HPP33\HD\5HPP33_HC_10.png	15	255	2	0	0	0.003		1.68431	0.406584	24.1395	50	29.6858	13.1407	0.16223	195	0.293378	0.0123457	81
5HPP33_HC_12	Oct 29, 2012	10:56:04 AM	C:\Program Files\AngioTool\images\5HPP33\HD\5HPP33_HC_12.png	15	255	2	0	0	0.003		1.63709	0.456975	27.9139	68	41.5372	14.5304	0.230641	172	0.281664	0.015873	63
5HPP33_HC_13	Oct 29, 2012	10:56:27 AM	C:\Program Files\AngioTool\images\5HPP33\HD\5HPP33_HC_13.png	15	255	2	0	0	0.003		1.6344	0.468486	28.664	71	43.4409	14.9527	0.287552	147	0.238633	0.0192308	52
5HPP33_HC_14	Oct 29, 2012	10:56:40 AM	C:\Program Files\AngioTool\images\5HPP33\HD\5HPP33_HC_14.png	15	255	2	0	0	0.003		1.58036	0.450711	28.5194	65	41.1298	13.9837	0.237012	171	0.215319	0.0169492	59
5HPP33_HC_15	Oct 29, 2012	10:56:56 AM	C:\Program Files\AngioTool\images\5HPP33\HD\5HPP33_HC_15.png	15	255	2	0	0	0.003		1.6619	0.448578	26.9919	60	36.1033	14.0686	0.219823	170	0.283869	0.015625	64
5HPP33_HC_16	Oct 29, 2012	10:57:09 AM	C:\Program Files\AngioTool\images\5HPP33\HD\5HPP33_HC_16.png	15	255	2	0	0	0.003		1.60343	0.462852	28.8664	58	36.1725	13.6851	0.23595	162	0.223752	0.0172414	58
5HPP33_HC_17	Oct 29, 2012	10:57:24 AM	C:\Program Files\AngioTool\images\5HPP33\HD\5HPP33_HC_17.png	15	255	2	0	0	0.003		1.60772	0.463563	28.8335	60	37.3198	14.1944	0.236573	163	0.221891	0.0166667	60
5HPP33_HC_18	Oct 29, 2012	10:57:51 AM	C:\Program Files\AngioTool\images\5HPP33\HD\5HPP33_HC_18.png	15	255	2	0	0	0.003		1.60952	0.464607	28.8662	55	34.1717	14.4062	0.221633	173	0.237307	0.0153846	65
5HPP33_HC_19	Oct 29, 2012	10:58:04 AM	C:\Program Files\AngioTool\images\5HPP33\HD\5HPP33_HC_19.png	15	255	2	0	0	0.003		1.64372	0.465885	28.3433	67	40.7611	15.0188	0.242239	169	0.246363	0.016129	62
5HPP33_HC_20	Oct 29, 2012	10:58:15 AM	C:\Program Files\AngioTool\images\5HPP33\HD\5HPP33_HC_20.png	15	255	2	0	0	0.003		1.65773	0.507789	30.6315	89	53.6878	16.0378	0.348648	130	0.277478	0.0217391	46
5HPP33_HC_21	Oct 29, 2012	10:58:26 AM	C:\Program Files\AngioTool\images\5HPP33\HD\5HPP33_HC_21.png	15	255	2	0	0	0.003		1.48233	0.506754	34.1864	76	51.2707	15.6921	0.348713	137	0.174337	0.0222222	45
5HPP33_HC_22	Oct 29, 2012	10:58:43 AM	C:\Program Files\AngioTool\images\5HPP33\HD\5HPP33_HC_22.png	15	255	2	0	0	0.003		1.50373	0.50364	33.4927	83	55.1961	15.4351	0.321565	142	0.195263	0.0208333	48
5HPP33_HC_23	Oct 29, 2012	10:58:55 AM	C:\Program Files\AngioTool\images\5HPP33\HD\5HPP33_HC_23.png	15	255	2	0	0	0.003		1.72587	0.485739	28.1446	58	33.6062	14.4104	0.240173	157	0.264384	0.0166667	60
5HPP33_HC_24	Oct 29, 2012	10:59:09 AM	C:\Program Files\AngioTool\images\5HPP33\HD\5HPP33_HC_24.png	15	255	2	0	0	0.003		1.49088	0.44235	29.6704	81	54.3303	14.3674	0.312334	142	0.255993	0.0217391	46
5HPP33_HC_25	Oct 29, 2012	10:59:23 AM	C:\Program Files\AngioTool\images\5HPP33\HD\5HPP33_HC_25.png	15	255	2	0	0	0.003		1.44452	0.431262	29.8551	62	42.9209	13.9003	0.243865	154	0.24638	0.0175439	57
5HPP33_HC_26	Oct 29, 2012	10:59:34 AM	C:\Program Files\AngioTool\images\5HPP33\HD\5HPP33_HC_26.png	15	255	2	0	0	0.003		1.70483	0.511704	30.015	82	48.0988	16.225	0.416026	124	0.239206	0.025641	39
5HPP33_HC_27	Oct 29, 2012	10:59:49 AM	C:\Program Files\AngioTool\images\5HPP33\HD\5HPP33_HC_27.png	15	255	2	0	0	0.003		1.42655	0.449325	31.4972	74	51.8733	14.2699	0.259453	156	0.194295	0.0181818	55
5HPP33_HC_28	Oct 29, 2012	11:00:03 AM	C:\Program Files\AngioTool\images\5HPP33\HD\5HPP33_HC_28.png	15	255	2	0	0	0.003		1.73744	0.456642	26.2824	72	41.4403	15.0663	0.206388	191	0.273241	0.0136986	73
5HPP33_HC_29	Oct 29, 2012	11:00:16 AM	C:\Program Files\AngioTool\images\5HPP33\HD\5HPP33_HC_29.png	15	255	2	0	0	0.003		1.66283	0.471015	28.3262	65	39.0901	14.5512	0.24663	162	0.260651	0.0169492	59
5HPP33_HC_30	Oct 29, 2012	11:00:41 AM	C:\Program Files\AngioTool\images\5HPP33\HD\5HPP33_HC_31.png	15	255	2	0	0	0.003		1.59098	0.475857	29.9096	76	47.7692	15.0059	0.300119	144	0.263898	0.02	50
										Mean	1.58985	0.459736	28.9887	66	41.6987	14.3528	0.25674	158.2	0.243815	0.0177786	57.6
										Std Dev	0.092719	0.0269934	2.08357	11.1355	7.7588	0.8469	0.0536823	15.8884	0.030125	0.00283699	8.98888
										CV	0.0583192	0.0587151	0.0718751	0.16872	0.186068	0.0590058	0.209092	0.100432	0.123557	0.159573	0.156057
