# Supplementary material for: A Computational Model Predicting Disruption of Blood Vessel Development
Source: PLoS Comput Biol. 2013 Apr 4;9(4):e1002996. doi: 10.1371/journal.pcbi.1002996 (PMC3616981; doi:10.1371/journal.pcbi.1002996)
Supplement: Software S1 — XML and Python code for computational model of early embryonic vascular plexus formation. Files included for control model, 5HPP-33 low exposure of 4.44 µM (LD), and 5HPP-33 high exposure of 40 µM (HD) are labeled accordingly. (ZIP) [file pcbi.1002996.s005.zip]

Archive with 10 entries (9 files):
- Vasculo_Code_2012/2D_vasculogenesis_5HPP33_HD.xml
- Vasculo_Code_2012/2D_vasculogenesis_5HPP33_LD.xml
- Vasculo_Code_2012/2D_vasculogenesis_control.xml
- Vasculo_Code_2012/steppableBasedMitosisSteppables_5HPP33_HD.py
- Vasculo_Code_2012/steppableBasedMitosisSteppables_5HPP33_LD.py
- Vasculo_Code_2012/steppableBasedMitosisSteppables_control.py
- Vasculo_Code_2012/vasculo_steppableBasedMitosis_5HPP33_HD.py
- Vasculo_Code_2012/vasculo_steppableBasedMitosis_5HPP33_LD.py
- Vasculo_Code_2012/vasculo_steppableBasedMitosis_control.py
- Vasculo_Code_2012/
