# Supplementary material for: A Computational Model Predicting Disruption of Blood Vessel Development
Source: PLoS Comput Biol. 2013 Apr 4;9(4):e1002996. doi: 10.1371/journal.pcbi.1002996 (PMC3616981; doi:10.1371/journal.pcbi.1002996)
Supplement: Table S1 — AngioKB.v1 (divided into parts A and B, due to file size) electronic library for blood vessel development and remodeling, built and curated semi-automatically from the open scientific literature. (ZIP) [file pcbi.1002996.s006.zip]

Archive with 3 entries (3 files):
- Table S1/Table S1B.xlsx
- Table S1/TableS1A.xlsx
- Table S1/TableS1A_readme.xlsx
