# Supplementary material for: A Computational Model Predicting Disruption of Blood Vessel Development
Source: PLoS Comput Biol. 2013 Apr 4;9(4):e1002996. doi: 10.1371/journal.pcbi.1002996 (PMC3616981; doi:10.1371/journal.pcbi.1002996)
Supplement: Table S1 — AngioKB.v1 (divided into parts A and B, due to file size) electronic library for blood vessel development and remodeling, built and curated semi-automatically from the open scientific literature. (ZIP) [file pcbi.1002996.s006.zip › Table S1/Table S1B.xlsx]

## Sheet: Sheet1
Vascular Disruption protein e-Library
Designed to assist in finding references/values for CC3D parameters
	Protein annotations				Article Annotations
ChemName	Biosynthesis	Secretion	Metabolism	PK	Development	NeovasPhys	Diffusion	Chemotaxis	PK	Transport	PMID	PubYr	Title	LinkPMID	LinkName
CA-matrix metalloproteinases	0	0	0	0	1	0	0	0	0	0	10471791	1999	CA-MMP: a matrix metalloproteinase with a novel cysteine array, but without the classic cysteine switch.	10471791	CA-matrix metalloproteinases
CCL2 protein, human	0	0	0	0	0	0	0	0	0	0	10891398	2000	Macrophages stimulated with IFN-gamma activate NF-kappa B and induce MCP-1 gene expression in primary human endothelial cells.	10891398	CCL2 protein, human
CCL2 protein, human	0	0	0	0	0	0	0	0	0	0	11713366	2001	Interleukin-6 and glucocorticoids synergistically induce human immunodeficiency virus type-1 expression in chronically infected U1 cells by a long terminal repeat independent post-transcriptional mechanism.	11713366	CCL2 protein, human
CCL2 protein, human	0	0	0	0	1	0	0	0	0	0	11344355	2001	Keratinocytes from patients with atopic dermatitis and psoriasis show a distinct chemokine production profile in response to T cell-derived cytokines.	11344355	CCL2 protein, human
CCL2 protein, human	0	0	0	0	0	0	0	0	0	0	15032397	2003	Chemokines in Kawasaki disease: measurement of CCL2, CCL22 and CXCL10.	15032397	CCL2 protein, human
CCL2 protein, human	0	0	0	0	1	0	0	0	0	0	14624669	2003	Circulating monocytes from healthy individuals and COPD patients.	14624669	CCL2 protein, human
CCL2 protein, human	0	0	0	0	0	0	0	0	0	0	12556201	2003	Targeting monocyte chemoattractant protein-1 signalling in disease.	12556201	CCL2 protein, human
CCL2 protein, human	0	0	1	0	0	0	0	0	0	0	15184351	2004	Simvastatin combined with ramipril treatment in hypercholesterolemic patients.	15184351	CCL2 protein, human
CCL2 protein, human	0	0	1	0	0	0	0	0	0	0	15135805	2004	Polymorphisms of chemokine and chemokine receptor genes in Type 1 diabetes mellitus and its complications.	15135805	CCL2 protein, human
CCL2 protein, human	1	0	0	0	0	0	0	0	0	0	15189499	2004	Acute inflammatory reactions caused by histamine via monocytes/macrophages chronically participate in the initiation and progression of atherosclerosis.	15189499	CCL2 protein, human
CCL2 protein, human	0	0	0	0	0	0	0	0	0	0	15123743	2004	Natural killer T cells infiltrate neuroblastomas expressing the chemokine CCL2.	15123743	CCL2 protein, human
CCL2 protein, human	0	0	1	0	0	0	0	0	0	1	15191916	2004	Molecular regulation of interleukin-13 and monocyte chemoattractant protein-1 expression in human mast cells by interleukin-1beta.	15191916	CCL2 protein, human
CCL2 protein, human	0	0	0	0	0	0	0	0	0	0	15200281	2004	Correlation of MCP1 with toxicity in acetaminophen overdose.	15200281	CCL2 protein, human
CCL2 protein, human	0	0	0	0	0	0	0	0	0	0	15207250	2004	High level expression, activation, and antagonism of CC chemokine receptors CCR2 and CCR3 in Chinese hamster ovary cells.	15207250	CCL2 protein, human
CCL2 protein, human	1	0	0	0	0	0	0	0	0	0	15223398	2004	Artificial surface-induced cytokine synthesis: effect of heparin coating and complement inhibition.	15223398	CCL2 protein, human
CCL2 protein, human	1	0	0	0	0	0	0	0	0	0	15231516	2004	Oxidized omega-3 fatty acids inhibit NF-kappaB activation via a PPARalpha-dependent pathway.	15231516	CCL2 protein, human
CCL2 protein, human	0	0	0	0	0	0	0	0	0	0	15245376	2004	Lack of association between the -2518G/A polymorphism of the MCP-1 gene and ischaemic heart disease: a family-based investigation.	15245376	CCL2 protein, human
CCL2 protein, human	0	0	0	0	1	0	0	0	0	0	15672947	2004	Systemic inflammatory mediators and cystic fibrosis genotype.	15672947	CCL2 protein, human
CCL2 protein, human	0	0	0	0	0	0	0	0	0	0	15248211	2004	Lymphotoxin beta-mediated stimulation of synoviocytes in rheumatoid arthritis.	15248211	CCL2 protein, human
CCL2 protein, human	0	0	1	0	0	0	0	0	0	0	15173320	2004	The soluble D2D3(88-274) fragment of the urokinase receptor inhibits monocyte chemotaxis and integrin-dependent cell adhesion.	15173320	CCL2 protein, human
CCL2 protein, human	0	0	0	0	0	0	0	0	0	0	15188212	2004	The -2518 promotor polymorphism in the MCP-1 gene is not associated with liver cirrhosis in chronic hepatitis C virus infection.	15188212	CCL2 protein, human
CCL2 protein, human	0	0	0	0	0	0	0	0	0	0	15005768	2004	MCP-1 gene regulatory region polymorphism in Chinese children with mild, moderate and near-fatal asthma.	15005768	CCL2 protein, human
CCL2 protein, human	0	0	0	0	0	0	0	0	0	0	14651522	2004	Chemokine gene polymorphisms associate with gender in patients with uveitis.	14651522	CCL2 protein, human
CCL2 protein, human	0	0	0	0	0	0	0	0	0	1	14739159	2004	Calcineurin promotes the expression of monocyte chemoattractant protein-1 in vascular myocytes and mediates vascular inflammation.	14739159	CCL2 protein, human
CCL2 protein, human	0	0	0	0	0	0	0	0	0	0	15247887	2004	Serum concentrations of MCP-1 and RANTES in patients during aortic surgery: the relationship with ischemia-reperfusion.	15247887	CCL2 protein, human
CCL2 protein, human	0	1	0	0	0	0	0	0	0	0	15599324	2004	Donor and isolation variables associated with human islet monocyte chemoattractant protein-1 release.	15599324	CCL2 protein, human
CCL2 protein, human	1	0	0	0	1	0	0	0	0	0	15530425	2004	ACE inhibition lowers angiotensin II-induced chemokine expression by reduction of NF-kappaB activity and AT1 receptor expression.	15530425	CCL2 protein, human
CCL2 protein, human	0	1	0	0	0	0	0	0	0	0	15530903	2004	Increased lysophosphatidylcholine and non-esterified fatty acid content in LDL induces chemokine release in endothelial cells. Relationship with electronegative LDL.	15530903	CCL2 protein, human
CCL2 protein, human	0	0	0	0	0	0	0	0	0	0	15545059	2004	Circulating cytokine profile in anti-neutrophilic cytoplasmatic autoantibody-associated vasculitis: prediction of outcome?	15545059	CCL2 protein, human
CCL2 protein, human	0	0	0	0	0	0	0	0	0	0	15565863	2004	The contribution of chemokines and chemokine receptors to the rejection of fetal proislet allografts.	15565863	CCL2 protein, human
CCL2 protein, human	0	0	0	0	0	0	0	0	0	0	15569131	2004	Aqueous levels of macrophage migration inhibitory factor and monocyte chemotactic protein-1 in patients with diabetic retinopathy.	15569131	CCL2 protein, human
CCL2 protein, human	0	0	0	0	0	0	0	0	0	0	15569480	2004	Effect of homocysteine on plaque formation and oxidative stress in patients with acute coronary syndromes.	15569480	CCL2 protein, human
CCL2 protein, human	0	0	0	0	0	0	0	0	0	0	15579282	2004	Cerebrospinal fluid markers that predict SIV CNS disease.	15579282	CCL2 protein, human
CCL2 protein, human	0	0	1	0	0	0	0	0	0	0	15579285	2004	Invasive chronic inflammatory monocyte phenotype in subjects with high HIV-1 viral load.	15579285	CCL2 protein, human
CCL2 protein, human	0	0	0	0	0	0	0	0	0	0	15579296	2004	CCR2 polymorphisms affect neuropsychological impairment in HIV-1-infected adults.	15579296	CCL2 protein, human
CCL2 protein, human	0	0	0	1	0	0	0	0	1	0	15180820	2004	Man, mouse and Duffy genotype-phenotype-specific pharmacokinetics of monocyte chemotactic protein-1.	15180820	CCL2 protein, human
CCL2 protein, human	0	0	0	0	0	0	0	0	0	0	15596754	2004	Evaluation of HIV RNA and markers of immune activation as predictors of HIV-associated dementia.	15596754	CCL2 protein, human
CCL2 protein, human	0	0	0	0	0	0	0	1	0	0	15178560	2004	Cholesterol-lowering independent regression and stabilization of atherosclerotic lesions by pravastatin and by antimonocyte chemoattractant protein-1 therapy in nonhuman primates.	15178560	CCL2 protein, human
CCL2 protein, human	0	0	0	0	0	0	0	0	0	0	15569835	2004	Additive beneficial effects of losartan combined with simvastatin in the treatment of hypercholesterolemic, hypertensive patients.	15569835	CCL2 protein, human
CCL2 protein, human	0	1	0	0	0	0	0	0	0	0	15752119	2004	Phosphatidylcholine-specific phospholipase C but not gamma interferon regulate gene expression and secretion of CC Chemokine Ligand-2 (CCL-2) by human astrocytes during infection by Toxoplasma gondii.	15752119	CCL2 protein, human
CCL2 protein, human	0	0	0	0	0	0	0	0	0	0	15770052	2004	Semiquantitative analysis of intrahepatic CC-chemokine mRNas in chronic hepatitis C.	15770052	CCL2 protein, human
CCL2 protein, human	0	0	0	0	0	0	0	0	0	0	15191525	2004	Analysis of the monocyte chemoattractant protein 1 -2518 promoter polymorphism in patients with multiple sclerosis.	15191525	CCL2 protein, human
CCL2 protein, human	0	0	0	0	0	0	0	0	0	0	15529362	2004	Serum cytokine profiles in relapsing polychondritis suggest monocyte/macrophage activation.	15529362	CCL2 protein, human
CCL2 protein, human	0	0	1	0	0	0	0	0	0	0	15138192	2004	Caspase inhibitors attenuate superantigen-induced inflammatory cytokines, chemokines, and T-cell proliferation.	15138192	CCL2 protein, human
CCL2 protein, human	0	0	0	0	0	0	0	0	0	0	15153516	2004	C3a enhances nerve growth factor-induced NFAT activation and chemokine production in a human mast cell line, HMC-1.	15153516	CCL2 protein, human
CCL2 protein, human	0	1	0	0	0	0	0	0	0	0	15159474	2004	Increased lipid peroxidation in sera of ALS patients: a potential biomarker of disease burden.	15159474	CCL2 protein, human
CCL2 protein, human	0	0	0	0	0	0	0	0	0	0	15167690	2004	Monocyte chemoattractant protein-1 promoter -2518 polymorphism and schizophrenia in the Korean population.	15167690	CCL2 protein, human
CCL2 protein, human	1	0	0	0	0	0	0	0	0	0	15010279	2004	Effect of C-reactive protein on chemokine expression in human aortic endothelial cells.	15010279	CCL2 protein, human
CCL2 protein, human	0	0	1	0	0	0	0	0	0	0	15579297	2004	The monocyte chemotactic protein-1 -2578G allele is associated with elevated MCP-1 concentrations in cerebrospinal fluid.	15579297	CCL2 protein, human
CCL2 protein, human	0	0	0	0	0	0	0	0	0	0	15313950	2004	Antiinflammatory effects of angiotensin II subtype 1 receptor blockade in hypertensive patients with microinflammation.	15313950	CCL2 protein, human
CCL2 protein, human	0	0	0	0	1	0	0	0	0	0	15520179	2004	From mice to humans: identification of commonly deregulated genes in mammary cancer via comparative SAGE studies.	15520179	CCL2 protein, human
CCL2 protein, human	0	0	0	0	0	0	0	0	0	0	15476610	2004	Prognostic usefulness of plasma monocyte/macrophage and T-lymphocyte activation markers in patients with acute coronary syndromes.	15476610	CCL2 protein, human
CCL2 protein, human	1	0	0	0	0	0	0	0	0	0	15315164	2004	Involvement of M3 cholinergic receptor signal transduction pathway in regulation of the expression of chemokine MOB-1, MCP-1 genes in pancreatic acinar cells.	15315164	CCL2 protein, human
CCL2 protein, human	0	0	1	0	0	0	0	0	0	1	15521010	2004	hPepT1 transports muramyl dipeptide, activating NF-kappaB and stimulating IL-8 secretion in human colonic Caco2/bbe cells.	15521010	CCL2 protein, human
CCL2 protein, human	0	0	0	0	0	0	0	0	0	0	15288699	2004	Monocyte chemoattractant protein-1 (MCP-1) gene polymorphism and risk of Alzheimer's disease in Italians.	15288699	CCL2 protein, human
CCL2 protein, human	0	0	0	0	0	1	0	0	0	0	15293163	2004	Biological bypass in cardiovascular surgery.	15293163	CCL2 protein, human
CCL2 protein, human	0	0	1	0	0	0	0	0	0	0	15298980	2004	Independent regulation of prostaglandins and monocyte chemoattractant protein-1 by interleukin-1beta and hCG in human endometrial cells.	15298980	CCL2 protein, human
CCL2 protein, human	1	0	0	0	1	0	0	0	0	0	15302794	2004	Soluble CD40 ligand in pulmonary arterial hypertension: possible pathogenic role of the interaction between platelets and endothelial cells.	15302794	CCL2 protein, human
CCL2 protein, human	0	1	0	0	1	0	0	0	0	0	15308550	2004	Endogenous nitric oxide synthesis inhibitor asymmetric dimethyl L-arginine accelerates endothelial cell senescence.	15308550	CCL2 protein, human
CCL2 protein, human	0	0	0	0	0	0	0	1	0	0	15136507	2004	C-reactive protein promotes monocyte chemoattractant protein-1--mediated chemotaxis through upregulating CC chemokine receptor 2 expression in human monocytes.	15136507	CCL2 protein, human
CCL2 protein, human	0	0	1	0	0	0	0	0	0	0	15380773	2004	Recombinant respiratory syncytial virus lacking secreted glycoprotein G is attenuated, non-pathogenic but induces protective immunity.	15380773	CCL2 protein, human
CCL2 protein, human	0	0	1	0	0	0	0	1	0	0	15501247	2004	Tissue-specific effect of estradiol on endothelial cell-dependent lymphocyte recruitment.	15501247	CCL2 protein, human
CCL2 protein, human	0	0	1	0	0	0	0	0	0	0	15257681	2004	Chemokine CCL2 and chemokine receptor CCR2 in early active multiple sclerosis.	15257681	CCL2 protein, human
CCL2 protein, human	0	0	0	0	0	0	0	0	0	0	15322539	2004	The 5-lipoxygenase pathway promotes pathogenesis of hyperlipidemia-dependent aortic aneurysm.	15322539	CCL2 protein, human
CCL2 protein, human	0	1	0	0	0	0	0	0	0	0	15325639	2004	Intermittent hydrostatic pressure inhibits matrix metalloproteinase and pro-inflammatory mediator release from human osteoarthritic chondrocytes in vitro.	15325639	CCL2 protein, human
CCL2 protein, human	0	0	0	0	0	0	0	0	0	0	15342934	2004	Elevation of platelet activation markers and chemokines during peripheral blood stem cell harvest with G-CSF.	15342934	CCL2 protein, human
CCL2 protein, human	0	0	0	0	0	0	0	0	0	0	15349727	2004	Association between the A-2518G polymorphism in the monocyte chemoattractant protein-1 gene and insulin resistance and Type 2 diabetes mellitus.	15349727	CCL2 protein, human
CCL2 protein, human	0	0	0	0	0	0	0	0	0	0	15353578	2004	Urinary monocyte chemoattractant protein-1 (MCP-1) is a marker of active renal vasculitis.	15353578	CCL2 protein, human
CCL2 protein, human	0	0	0	0	0	0	0	0	0	0	15361701	2004	CD68 and MCP-1/CCR2 expression of initial biopsies reflect the outcomes of membranous nephropathy.	15361701	CCL2 protein, human
CCL2 protein, human	0	0	0	0	0	0	0	0	0	0	15363038	2004	GM-CSF activates RhoA, integrin and MMP expression in human monocytic cells.	15363038	CCL2 protein, human
CCL2 protein, human	0	0	1	0	0	0	0	0	0	0	15364009	2004	Effects of benidipine, a dihydropyridine-Ca2+ channel blocker, on expression of cytokine-induced adhesion molecules and chemoattractants in human aortic endothelial cells.	15364009	CCL2 protein, human
CCL2 protein, human	0	0	0	0	0	0	0	0	0	0	15310982	2004	Biomarkers of congenital obstructive nephropathy: past, present and future.	15310982	CCL2 protein, human
CCL2 protein, human	0	0	0	0	0	0	0	0	0	0	15308783	2004	Proinflammatory genetic profiles in subjects with history of ischemic stroke.	15308783	CCL2 protein, human
CCL2 protein, human	0	0	0	0	0	0	0	0	0	0	15451784	2004	Growth factors in the collateral circulation of chronic total coronary occlusions: relation to duration of occlusion and collateral function.	15451784	CCL2 protein, human
CCL2 protein, human	0	0	0	0	0	0	0	0	0	0	14964455	2004	Differential expression of beta-chemokines MCP-1 and RANTES and their receptors CCR1, CCR2, CCR5 in acute rejection and chronic allograft nephropathy of human renal allografts.	14964455	CCL2 protein, human
CCL2 protein, human	1	0	0	0	0	0	0	0	0	0	15056843	2004	TWEAK can induce pro-inflammatory cytokines and matrix metalloproteinase-9 in macrophages.	15056843	CCL2 protein, human
CCL2 protein, human	0	0	0	0	0	0	0	0	0	0	15062068	2004	[Gene expression profiles and effects of transforming growth factor-beta1 intervention in Peyronie's disease].	15062068	CCL2 protein, human
CCL2 protein, human	0	0	0	0	0	0	0	0	0	0	15075360	2004	Dexamethasone enhances LPS induction of tissue factor expression in human monocytic cells by increasing tissue factor mRNA stability.	15075360	CCL2 protein, human
CCL2 protein, human	0	0	0	0	0	0	0	0	0	0	15100312	2004	Differential regulation of neutrophil-activating chemokines by IL-6 and its soluble receptor isoforms.	15100312	CCL2 protein, human
CCL2 protein, human	0	1	0	0	0	0	0	0	0	0	15110609	2004	In vitro modulation of monocyte chemoattractant protein-1 release in human pancreatic islets.	15110609	CCL2 protein, human
CCL2 protein, human	0	0	1	0	0	0	0	0	0	0	15115777	2004	2-Arachidonoylglycerol, an endogenous cannabinoid receptor ligand, induces accelerated production of chemokines in HL-60 cells.	15115777	CCL2 protein, human
CCL2 protein, human	0	0	0	0	0	0	0	0	0	0	14982951	2004	Regulation of monocyte chemokine and MMP-9 secretion by proinflammatory cytokines in tuberculous osteomyelitis.	14982951	CCL2 protein, human
CCL2 protein, human	0	0	0	0	0	0	0	0	0	0	15488313	2004	Chemokines (RANTES and MCP-1) and chemokine-receptors (CCR2 and CCR5) gene polymorphisms in Alzheimer's and Parkinson's disease.	15488313	CCL2 protein, human
CCL2 protein, human	0	0	1	0	0	0	0	0	0	0	15249654	2004	Lack of Toll-like receptor 4 or myeloid differentiation factor 88 reduces atherosclerosis and alters plaque phenotype in mice deficient in apolipoprotein E.	15249654	CCL2 protein, human
CCL2 protein, human	0	0	0	0	0	0	0	0	0	0	15519012	2004	Association among plasma levels of monocyte chemoattractant protein-1, traditional cardiovascular risk factors, and subclinical atherosclerosis.	15519012	CCL2 protein, human
CCL2 protein, human	1	0	0	0	0	0	0	0	0	0	15447840	2004	[Expression of ABCA1 in vascular endothelial cells and its significance in the pathogenesis of atherosclerosis].	15447840	CCL2 protein, human
CCL2 protein, human	0	0	0	0	0	1	0	0	0	0	15514167	2004	Chemokines in the pathogenesis of vascular disease.	15514167	CCL2 protein, human
CCL2 protein, human	0	0	1	0	0	0	0	0	0	0	15464974	2004	Effects of IL-1beta on gene expression in human rheumatoid synovial fibroblasts.	15464974	CCL2 protein, human
CCL2 protein, human	0	0	0	0	0	0	0	0	0	0	15466648	2004	Atherosclerosis in patients infected with HIV is influenced by a mutant monocyte chemoattractant protein-1 allele.	15466648	CCL2 protein, human
CCL2 protein, human	0	1	0	0	1	0	0	0	0	0	15467918	2004	Fibrinogen regulates the expression of inflammatory chemokines through NF-kappaB activation of endothelial cells.	15467918	CCL2 protein, human
CCL2 protein, human	0	0	0	0	0	0	0	0	0	0	15468376	2004	Polymorphisms in the promoter region of RANTES and the regulatory region of monocyte chemoattractant protein-1 among Chinese children with systemic lupus erythematosus.	15468376	CCL2 protein, human
CCL2 protein, human	0	1	1	0	0	0	0	0	0	0	15374006	2004	Regulation of chemokine gene expression and secretion in Staphylococcus aureus-infected osteoblasts.	15374006	CCL2 protein, human
CCL2 protein, human	0	0	0	0	0	1	0	0	0	0	15485696	2004	Differential effects of MCP-1 and leptin on collateral flow and arteriogenesis.	15485696	CCL2 protein, human
CCL2 protein, human	0	0	0	0	1	0	0	0	0	0	15370700	2004	Expression of CCR2 on monocytes and macrophages in chronically inflamed skin in atopic dermatitis and psoriasis.	15370700	CCL2 protein, human
CCL2 protein, human	0	0	0	0	1	0	0	0	0	0	15492853	2004	Anti-monocyte chemoattractant protein-1 gene therapy prevents dimethylnitrosamine-induced hepatic fibrosis in rats.	15492853	CCL2 protein, human
CCL2 protein, human	0	0	0	0	0	0	0	0	0	0	15499539	2004	Activation of the cytokine network and unfavorable outcome in patients with yellow fever.	15499539	CCL2 protein, human
CCL2 protein, human	0	0	1	0	0	0	0	0	0	0	15280531	2004	NF-kappaB activation and overexpression of regulated genes in human diabetic nephropathy.	15280531	CCL2 protein, human
CCL2 protein, human	0	0	0	0	0	0	0	0	0	0	15389872	2004	Production of the chemokine eotaxin-1 in osteoarthritis and its role in cartilage degradation.	15389872	CCL2 protein, human
CCL2 protein, human	0	0	0	0	0	0	0	0	0	0	14993131	2004	Elevated levels of activin A in heart failure: potential role in myocardial remodeling.	14993131	CCL2 protein, human
CCL2 protein, human	0	0	0	0	1	0	0	0	0	0	16046292	2005	Reduction of macrophage infiltration and chemoattractant gene expression changes in white adipose tissue of morbidly obese subjects after surgery-induced weight loss.	16046292	CCL2 protein, human
CCL2 protein, human	0	0	1	0	0	0	0	0	0	0	15773965	2005	Hypoxia-reoxygenation-induced chemokine transcription is not prevented by preconditioning or intermittent hypoxia, in mice hepatocytes.	15773965	CCL2 protein, human
CCL2 protein, human	0	0	0	0	0	0	0	0	0	0	16149444	2005	[MCP-1].	16149444	CCL2 protein, human
CCL2 protein, human	0	0	0	0	0	0	0	0	0	0	15935590	2005	Expression and production of two selected beta-chemokines in peripheral blood mononuclear cells from patients with Alzheimer's disease.	15935590	CCL2 protein, human
CCL2 protein, human	0	0	0	0	0	0	0	0	0	0	15932509	2005	Immunomodulatory properties of human serum immunoglobulin A: anti-inflammatory and pro-inflammatory activities in human monocytes and peripheral blood mononuclear cells.	15932509	CCL2 protein, human
CCL2 protein, human	0	0	0	0	0	0	0	0	0	0	15932506	2005	Induction of proinflammatory mediators requires activation of the TRAF, NIK, IKK and NF-kappaB signal transduction pathway in astrocytes infected with Escherichia coli.	15932506	CCL2 protein, human
CCL2 protein, human	0	0	0	0	0	0	0	0	0	0	15928736	2005	Kinetics of chemokines in acute myocardial infarction.	15928736	CCL2 protein, human
CCL2 protein, human	0	0	1	0	0	0	0	0	0	0	15919935	2005	Cytokine responses in severe acute respiratory syndrome coronavirus-infected macrophages in vitro: possible relevance to pathogenesis.	15919935	CCL2 protein, human
CCL2 protein, human	0	0	0	0	0	0	0	0	0	1	15954382	2005	[Kawasaki disease (Kawasaki syndrome)].	15954382	CCL2 protein, human
CCL2 protein, human	0	0	0	0	0	0	0	0	0	0	15954896	2005	Chemokine response to febrile urinary tract infection.	15954896	CCL2 protein, human
CCL2 protein, human	0	1	0	0	0	0	0	0	0	0	16116219	2005	Monocyte-astrocyte networks and the regulation of chemokine secretion in neurocysticercosis.	16116219	CCL2 protein, human
CCL2 protein, human	0	0	0	0	0	0	0	0	0	0	16100172	2005	Enhanced coronary calcification determined by electron beam CT is strongly related to endothelial dysfunction in patients with suspected coronary artery disease.	16100172	CCL2 protein, human
CCL2 protein, human	0	0	1	0	0	0	0	0	0	0	16095529	2005	A role for MCP-1/CCR2 in interstitial lung disease in children.	16095529	CCL2 protein, human
CCL2 protein, human	0	0	0	0	0	0	0	0	0	0	16095009	2005	Enhanced production of macrophage inhibitory protein-1alpha in patients with BehÃ§et's disease.	16095009	CCL2 protein, human
CCL2 protein, human	0	0	0	0	0	0	0	0	0	0	15389752	2005	MCP-1 gene (SCYA2) and schizophrenia: a case-control association study.	15389752	CCL2 protein, human
CCL2 protein, human	1	0	0	0	0	0	0	0	0	0	16091493	2005	A unique role of monocyte chemoattractant protein 1 among chemokines in adipose tissue of obese subjects.	16091493	CCL2 protein, human
CCL2 protein, human	0	0	1	0	1	0	0	0	0	0	16085045	2005	Monocyte chemotactic protein-1 expression is increased in human gestational tissues during term and preterm labor.	16085045	CCL2 protein, human
CCL2 protein, human	1	0	0	0	0	0	0	0	0	0	16081831	2005	Identification of high and low responders to lipopolysaccharide in normal subjects: an unbiased approach to identify modulators of innate immunity.	16081831	CCL2 protein, human
CCL2 protein, human	1	0	0	0	0	0	0	0	0	0	16054313	2005	Dual regulatory effect of plant extracts of Forsythia suspense on RANTES and MCP-1 secretion in influenza A virus-infected human bronchial epithelial cells.	16054313	CCL2 protein, human
CCL2 protein, human	0	1	0	0	0	0	0	0	0	0	16001981	2005	Elevated ex vivo monocyte chemotactic protein-1 (CCL2) in pulmonary as compared with extra-pulmonary tuberculosis.	16001981	CCL2 protein, human
CCL2 protein, human	0	0	1	0	0	0	0	0	0	0	15909160	2005	Identification of Chlamydia pneumoniae within human choroidal neovascular membranes secondary to age-related macular degeneration.	15909160	CCL2 protein, human
CCL2 protein, human	1	0	0	0	0	0	0	0	0	1	16214031	2005	Oxysterol-induced up-regulation of MCP-1 expression and synthesis in macrophage cells.	16214031	CCL2 protein, human
CCL2 protein, human	1	0	0	0	0	0	0	0	0	0	15780578	2005	Mechanisms of Porphyromonas gingivalis-induced monocyte chemoattractant protein-1 expression in endothelial cells.	15780578	CCL2 protein, human
CCL2 protein, human	0	0	1	0	0	0	0	0	0	0	15781755	2005	HMG-CoA reductase inhibition reduces monocyte CC chemokine receptor 2 expression and monocyte chemoattractant protein-1-mediated monocyte recruitment in vivo.	15781755	CCL2 protein, human
CCL2 protein, human	0	0	1	0	0	0	0	0	0	0	15781938	2005	Chemokine response in children with SARS.	15781938	CCL2 protein, human
CCL2 protein, human	0	0	0	0	0	0	0	0	0	0	15753420	2005	Markers of immune activation and viral load in HIV-associated sensory neuropathy.	15753420	CCL2 protein, human
CCL2 protein, human	0	0	0	0	1	0	0	0	0	0	16253226	2005	Vasodilatory and anti-inflammatory effects of the 1,2,3,4,6-penta-O-galloyl-beta-D-glucose (PGG) via a nitric oxide-cGMP pathway.	16253226	CCL2 protein, human
CCL2 protein, human	0	0	0	0	0	0	0	0	0	0	16245210	2005	CCL2 (MCP-1) and CCL5 (RANTES) levels in the peripheral blood of multiple sclerosis patients treated with Glatiramer Acetate (Copaxone).	16245210	CCL2 protein, human
CCL2 protein, human	0	0	0	0	1	0	0	0	0	0	16188792	2005	Inflammatory chemokine expression in the peripheral blood of neonates with perinatal asphyxia and perinatal or nosocomial infections.	16188792	CCL2 protein, human
CCL2 protein, human	0	0	0	0	0	0	0	0	0	0	16230097	2005	No role of the -2518 promoter polymorphism of monocyte chemotactic protein-1 in chronic hepatitis C.	16230097	CCL2 protein, human
CCL2 protein, human	1	0	0	0	0	0	0	0	0	0	16464743	2005	Interleukin-32, CCL2, PF4F1 and GFD10 are the only cytokine/chemokine genes differentially expressed by in vitro cultured rheumatoid and osteoarthritis fibroblast-like synoviocytes.	16464743	CCL2 protein, human
CCL2 protein, human	1	0	0	0	0	0	0	0	0	0	16220783	2005	[Intervention of cetirizine on monocyte chemoattractant protein-1 in cutaneous inflammation].	16220783	CCL2 protein, human
CCL2 protein, human	0	0	1	0	0	0	0	0	0	0	16038795	2005	Basal and induced sphingosine kinase 1 activity in A549 carcinoma cells: function in cell survival and IL-1beta and TNF-alpha induced production of inflammatory mediators.	16038795	CCL2 protein, human
CCL2 protein, human	1	0	0	0	0	0	0	0	0	0	16210619	2005	Functional characterization of human cysteinyl leukotriene 1 receptor gene structure.	16210619	CCL2 protein, human
CCL2 protein, human	0	0	1	0	0	0	0	0	0	0	16205314	2005	Macrophage migration inhibitory factor is associated with positive cultures in patients with sepsis after cardiac surgery.	16205314	CCL2 protein, human
CCL2 protein, human	0	0	1	0	0	0	0	0	0	0	16101183	2005	Chemokines in human colorectal carcinoma.	16101183	CCL2 protein, human
CCL2 protein, human	0	0	0	0	0	0	0	0	0	0	15986489	2005	Bcl-x(L) mediates increased production of humanized monoclonal antibodies in Chinese hamster ovary cells.	15986489	CCL2 protein, human
CCL2 protein, human	0	0	1	0	0	0	0	0	0	0	15980221	2005	Inhibitory effect of triptolide on chemokine expression induced by proinflammatory cytokines in human corneal fibroblasts.	15980221	CCL2 protein, human
CCL2 protein, human	0	0	1	0	1	0	0	0	0	0	15976326	2005	Mast cell tryptase in mast cell granules enhances MCP-1 and interleukin-8 production in human endothelial cells.	15976326	CCL2 protein, human
CCL2 protein, human	0	0	0	0	1	0	0	0	0	0	15976097	2005	Multiplexed analysis of biomarkers related to obesity and the metabolic syndrome in human plasma, using the Luminex-100 system.	15976097	CCL2 protein, human
CCL2 protein, human	0	0	1	0	1	0	0	0	0	0	15972674	2005	Role of IL-17A, IL-17F, and the IL-17 receptor in regulating growth-related oncogene-alpha and granulocyte colony-stimulating factor in bronchial epithelium: implications for airway inflammation in cystic fibrosis.	15972674	CCL2 protein, human
CCL2 protein, human	0	0	1	0	0	0	0	0	0	0	15962714	2005	Double-stranded RNA stimulates the expression of monocyte chemoattractant protein-1 in BEAS-2B bronchial epithelial cells.	15962714	CCL2 protein, human
CCL2 protein, human	0	1	1	0	0	0	0	0	0	0	16195477	2005	Production of chemokines by perivascular adipose tissue: a role in the pathogenesis of atherosclerosis?	16195477	CCL2 protein, human
CCL2 protein, human	0	0	0	0	0	0	0	0	0	0	16307291	2005	Oxalate induced expression of monocyte chemoattractant protein-1 (MCP-1) in HK-2 cells involves reactive oxygen species.	16307291	CCL2 protein, human
CCL2 protein, human	0	0	0	0	0	0	0	0	0	0	16382212	2005	Plasma concentrations of adhesion molecules and chemokines in patients with essential hypertension.	16382212	CCL2 protein, human
CCL2 protein, human	0	0	0	0	0	0	0	0	0	0	16393326	2005	In chronic idiopathic urticaria autoantibodies against Fc epsilonRII/CD23 induce histamine release via eosinophil activation.	16393326	CCL2 protein, human
CCL2 protein, human	0	0	0	0	0	0	0	0	0	0	16359995	2005	Effect of monocyte chemoattractant protein-1 and estradiol on the secretion of vascular endothelial growth factor in endometrial stromal cells in vitro.	16359995	CCL2 protein, human
CCL2 protein, human	0	0	1	0	1	0	0	0	0	0	16280280	2005	Hypertension induced by aortic coarctation above the renal arteries is associated with immune cell infiltration of the kidneys.	16280280	CCL2 protein, human
CCL2 protein, human	0	0	0	0	0	0	0	0	0	0	16280979	2005	Role of the CCL2/MCP-1 -2518A>G gene polymorphism in HLA-B27 associated uveitis.	16280979	CCL2 protein, human
CCL2 protein, human	0	1	0	0	0	0	0	0	0	0	16298793	2005	Head and neck squamous cell carcinoma spheroid- and monocyte spheroid-stimulated IL-6 and monocyte chemotactic protein-1 secretion are related to TNM stage, inflammatory state and tumor macrophage density.	16298793	CCL2 protein, human
CCL2 protein, human	0	0	1	0	0	0	0	0	0	0	16299299	2005	Sensitization of human aortic endothelial cells to lipopolysaccharide via regulation of Toll-like receptor 4 by bacterial fimbria-dependent invasion.	16299299	CCL2 protein, human
CCL2 protein, human	0	0	0	0	0	0	0	0	0	0	16305070	2005	Metabolic syndrome-mediated inflammation following elective percutaneous coronary intervention.	16305070	CCL2 protein, human
CCL2 protein, human	0	0	0	0	0	0	0	0	0	0	16046295	2005	Expression of CD68 and macrophage chemoattractant protein-1 genes in human adipose and muscle tissues: association with cytokine expression, insulin resistance, and reduction by pioglitazone.	16046295	CCL2 protein, human
CCL2 protein, human	0	0	0	0	0	0	0	0	0	0	16329464	2005	Effects of the individual isomers cis-9,trans-11 vs. trans-10,cis-12 of conjugated linoleic acid (CLA) on inflammation parameters in moderately overweight subjects with LDL-phenotype B.	16329464	CCL2 protein, human
CCL2 protein, human	1	0	1	0	0	0	0	0	0	0	16328410	2005	Viable head and neck tumor spheroids stimulate in vitro autologous monocyte MCP-1 secretion through soluble substances and CD14/lectin-like receptors.	16328410	CCL2 protein, human
CCL2 protein, human	0	1	0	0	0	0	0	0	0	0	16314440	2005	TNF-alpha-induced chemokine production and apoptosis in human neural precursor cells.	16314440	CCL2 protein, human
CCL2 protein, human	0	0	0	0	0	0	0	0	0	0	16317688	2005	Upregulation of proinflammatory and proangiogenic cytokines by leptin in human hepatic stellate cells.	16317688	CCL2 protein, human
CCL2 protein, human	0	0	1	0	0	0	0	0	0	0	16320355	2005	An angiotensin receptor blocker suppresses monocyte chemoattractant protein 1 production from rheumatoid synovial fibroblasts: comment on the article by Sagawa et al.	16320355	CCL2 protein, human
CCL2 protein, human	0	0	1	0	0	0	0	0	0	0	16320371	2005	The Journal of Gene Medicine Japanese Society of Gene Therapy Young Investigator Award 2003.	16320371	CCL2 protein, human
CCL2 protein, human	0	0	1	0	0	0	0	0	0	0	16321613	2005	Anti-inflammatory effects of clopidogrel intake in renal transplant patients: effects on platelet-leukocyte interactions, platelet CD40 ligand expression, and proinflammatory biomarkers.	16321613	CCL2 protein, human
CCL2 protein, human	0	1	0	0	0	0	0	0	0	0	16322393	2005	Monocyte chemoattractant protein 1: a possible link between visceral adipose tissue-associated inflammation and subclinical echocardiographic abnormalities in uncomplicated obesity.	16322393	CCL2 protein, human
CCL2 protein, human	1	0	0	0	0	0	0	0	0	0	16325549	2005	Sesquiterpene lactones inhibit Yersinia invasin protein-induced IL-8 and MCP-1 production in epithelial cells.	16325549	CCL2 protein, human
CCL2 protein, human	0	0	0	0	0	0	0	0	0	0	16306213	2005	Induction of MCP1, CCR2, and iNOS expression in THP-1 macrophages by serum of children late after Kawasaki disease.	16306213	CCL2 protein, human
CCL2 protein, human	0	0	0	0	0	0	0	0	0	0	16305641	2005	No role of alpha-Gal in human monocyte-endothelial cell interactions in vitro.	16305641	CCL2 protein, human
CCL2 protein, human	0	0	0	0	0	0	0	0	0	0	16053736	2005	[Association between the genetic polymorphism of chemokine genes and asthma in Chinese children].	16053736	CCL2 protein, human
CCL2 protein, human	0	0	0	0	0	0	0	0	0	0	15953129	2005	Effect of the Toll-like receptor 4 (TLR-4) variants on intima-media thickness and monocyte-derived macrophage response to LPS.	15953129	CCL2 protein, human
CCL2 protein, human	0	0	0	0	1	0	0	0	0	0	16037391	2005	Functional aberrant expression of CCR2 receptor on chronically activated NK cells in patients with TAP-2 deficiency.	16037391	CCL2 protein, human
CCL2 protein, human	0	0	1	0	0	0	0	0	0	0	16020773	2005	Intensive treatment with atorvastatin reduces inflammation in mononuclear cells and human atherosclerotic lesions in one month.	16020773	CCL2 protein, human
CCL2 protein, human	0	0	1	0	0	1	0	0	0	0	15498848	2005	Monocyte chemoattractant protein-1-induced angiogenesis is mediated by vascular endothelial growth factor-A.	15498848	CCL2 protein, human
CCL2 protein, human	0	0	1	0	0	0	0	0	0	1	16020745	2005	Endogenous NO blockade enhances tissue factor expression via increased Ca2+ influx through MCP-1 in endothelial cells by monocyte adhesion.	16020745	CCL2 protein, human
CCL2 protein, human	0	0	1	0	0	0	0	0	0	0	16012852	2005	Monocyte chemotactic S19 ribosomal protein dimer in atherosclerotic vascular lesion.	16012852	CCL2 protein, human
CCL2 protein, human	0	0	0	0	1	0	0	0	0	0	16009638	2005	Monocyte chemotactic protein-1 is increased in the amniotic fluid of women who deliver preterm in the presence or absence of intra-amniotic infection.	16009638	CCL2 protein, human
CCL2 protein, human	0	0	0	0	0	0	0	1	0	0	16004967	2005	Involvement of Arp2/3 complex in MCP-1-induced chemotaxis.	16004967	CCL2 protein, human
CCL2 protein, human	0	0	1	0	0	0	0	0	0	0	16325603	2005	Cervical anti-inflammatory cytokine concentrations among first-trimester pregnant smokers.	16325603	CCL2 protein, human
CCL2 protein, human	1	0	0	0	0	0	0	0	0	0	16278381	2005	Monocyte chemoattractant protein-1 transfection induces angiogenesis and tumorigenesis of gastric carcinoma in nude mice via macrophage recruitment.	16278381	CCL2 protein, human
CCL2 protein, human	0	0	0	0	0	0	0	0	0	0	16362156	2005	Monocyte chemoattractant protein-1 A-2518G gene polymorphism and renal survival of Japanese patients with immunoglobulin A nephropathy.	16362156	CCL2 protein, human
CCL2 protein, human	1	0	0	0	0	0	0	0	0	0	15297261	2005	The gene transfer of soluble VEGF type I receptor (Flt-1) attenuates peritoneal fibrosis formation in mice but not soluble TGF-beta type II receptor gene transfer.	15297261	CCL2 protein, human
CCL2 protein, human	0	0	0	0	0	0	0	0	0	0	16406558	2005	Chemokine production and pattern recognition receptor (PRR) expression in whole blood stimulated with pathogen-associated molecular patterns (PAMPs).	16406558	CCL2 protein, human
CCL2 protein, human	0	0	0	0	0	0	0	0	0	0	16365144	2005	Tuberculosis in children and adults: two distinct genetic diseases.	16365144	CCL2 protein, human
CCL2 protein, human	1	0	0	0	0	0	0	0	0	0	15900302	2005	Reduced expression of chemokine (C-C motif) ligand-2 (CCL2) in ovarian adenocarcinoma.	15900302	CCL2 protein, human
CCL2 protein, human	0	0	0	0	0	0	0	0	0	0	16351713	2005	The host response to the probiotic Escherichia coli strain Nissle 1917: specific up-regulation of the proinflammatory chemokine MCP-1.	16351713	CCL2 protein, human
CCL2 protein, human	0	0	1	0	0	0	0	0	0	0	16352737	2005	A functional promoter polymorphism in monocyte chemoattractant protein-1 is associated with increased susceptibility to pulmonary tuberculosis.	16352737	CCL2 protein, human
CCL2 protein, human	0	0	1	0	0	0	0	0	0	0	16354624	2005	Effect of pituitary adenylate cyclase-activating polypeptide (PACAP) on IL-6, IL-8, and MCP-1 expression in human retinal pigment epithelial cell line.	16354624	CCL2 protein, human
CCL2 protein, human	1	0	0	0	0	0	0	0	0	0	16358608	2005	C-C chemokine ligand 2 gene expression in nasal polyp fibroblasts: possible implication in the pathogenesis of nasal polyposis.	16358608	CCL2 protein, human
CCL2 protein, human	0	0	1	0	0	0	0	1	0	0	16001983	2005	Cloning and functional characterization of the rabbit C-C chemokine receptor 2.	16001983	CCL2 protein, human
CCL2 protein, human	0	1	0	0	1	0	0	0	0	0	15908470	2005	Ethanol inhibits monocyte chemotactic protein-1 expression in interleukin-1{beta}-activated human endothelial cells.	15908470	CCL2 protein, human
CCL2 protein, human	0	0	1	0	0	0	0	0	0	0	15578196	2005	Endothelial nitric oxide synthase gene transfer restores endothelium-dependent relaxations and attenuates lesion formation in carotid arteries in apolipoprotein E-deficient mice.	15578196	CCL2 protein, human
CCL2 protein, human	0	0	1	0	0	0	0	0	0	0	15863460	2005	Proinflammatory phenotype of vascular smooth muscle cells: role of efficient Toll-like receptor 4 signaling.	15863460	CCL2 protein, human
CCL2 protein, human	1	0	0	0	0	0	0	1	0	0	15652347	2005	GCP-2/CXCL6 synergizes with other endothelial cell-derived chemokines in neutrophil mobilization and is associated with angiogenesis in gastrointestinal tumors.	15652347	CCL2 protein, human
CCL2 protein, human	0	0	1	1	1	0	0	0	0	0	15578658	2005	HIV-1 tat protein induces a migratory phenotype in human fetal microglia by a CCL2 (MCP-1)-dependent mechanism: possible role in NeuroAIDS.	15578658	CCL2 protein, human
CCL2 protein, human	0	0	1	0	0	0	0	0	0	0	16164450	2005	Cysteinyl leukotrienes induce monocyte chemoattractant protein 1 in human monocytes/macrophages.	16164450	CCL2 protein, human
CCL2 protein, human	0	0	1	0	1	0	0	0	0	0	16163375	2005	Transcriptional response of human microglial cells to interferon-gamma.	16163375	CCL2 protein, human
CCL2 protein, human	0	0	0	0	0	0	0	0	0	0	16116069	2005	CCL2 polymorphisms are associated with serum monocyte chemoattractant protein-1 levels and myocardial infarction in the Framingham Heart Study.	16116069	CCL2 protein, human
CCL2 protein, human	0	0	1	0	0	0	0	0	0	0	15985720	2005	Monocyte suppressing action of fenofibrate.	15985720	CCL2 protein, human
CCL2 protein, human	0	1	0	0	1	0	0	0	0	0	15550696	2005	Coagulation factor Xa stimulates interleukin-8 release in endothelial cells and mononuclear leukocytes: implications in acute myocardial infarction.	15550696	CCL2 protein, human
CCL2 protein, human	0	0	1	0	0	0	0	0	0	0	15772970	2005	Beta-chemokine receptor expression in idiopathic inflammatory myopathies.	15772970	CCL2 protein, human
CCL2 protein, human	0	0	0	0	1	0	0	0	0	0	16155367	2005	Inhibition of tumor-necrosis-factor-alpha induced endothelial cell activation by a new class of PPAR-gamma agonists. An in vitro study showing receptor-independent effects.	16155367	CCL2 protein, human
CCL2 protein, human	0	0	0	0	0	0	0	0	0	0	15688294	2005	Chemokine patterns in meningococcal disease.	15688294	CCL2 protein, human
CCL2 protein, human	1	0	0	0	0	0	0	0	0	0	15607817	2005	Distinct regulation of C3a-induced MCP-1/CCL2 and RANTES/CCL5 production in human mast cells by extracellular signal regulated kinase and PI3 kinase.	15607817	CCL2 protein, human
CCL2 protein, human	0	0	0	0	0	0	0	0	0	0	15681563	2005	Breast cancer progression and host polymorphisms in the chemokine system: role of the macrophage chemoattractant protein-1 (MCP-1) -2518 G allele.	15681563	CCL2 protein, human
CCL2 protein, human	0	0	0	0	0	0	0	0	0	0	15718492	2005	Shear stress inhibits smooth muscle cell-induced inflammatory gene expression in endothelial cells: role of NF-kappaB.	15718492	CCL2 protein, human
CCL2 protein, human	0	0	0	0	1	0	0	0	0	0	16133585	2005	Serum RANTES, MIP-1alpha, and MCP-1 levels in BehÃ§et's disease.	16133585	CCL2 protein, human
CCL2 protein, human	0	0	1	0	1	0	0	1	0	0	16129702	2005	MCP-1 overexpressed in tuberous sclerosis lesions acts as a paracrine factor for tumor development.	16129702	CCL2 protein, human
CCL2 protein, human	0	0	0	0	0	0	0	0	0	0	16125534	2005	The effect of low-dose atorvastatin on circulating monocyte chemoattractant protein-1 in patients with type 2 diabetes complicated by hyperlipidemia.	16125534	CCL2 protein, human
CCL2 protein, human	0	0	1	0	0	0	0	0	0	0	16123369	2005	Activation of peripheral blood CD14+ monocytes occurs in diabetes.	16123369	CCL2 protein, human
CCL2 protein, human	0	0	0	0	1	0	0	0	0	0	15585194	2005	A potent activator of PPARalpha and gamma reduces the vascular cell recruitment and inhibits the intimal thickning in hypercholesterolemic rabbits.	15585194	CCL2 protein, human
CCL2 protein, human	0	0	0	0	0	0	0	0	0	0	15596298	2005	The angiogenic factors CXCL8 and VEGF in breast cancer: regulation by an array of pro-malignancy factors.	15596298	CCL2 protein, human
CCL2 protein, human	0	0	1	0	0	0	0	0	0	0	16118510	2005	Effect of alpha-melanocyte-stimulating hormone on interleukin 8 and monocyte chemotactic protein 1 expression in a human retinal pigment epithelial cell line.	16118510	CCL2 protein, human
CCL2 protein, human	0	0	0	0	0	0	0	0	0	0	16118026	2005	Viral and cellular gene transcription in fibroblasts infected with small plaque mutants of varicella-zoster virus.	16118026	CCL2 protein, human
CCL2 protein, human	0	0	0	0	0	0	0	0	0	0	16273763	2005	Vascular endothelial growth factor and monocyte chemoattractant protein-1 in BehÃ§et's patients with venous thrombosis.	16273763	CCL2 protein, human
CCL2 protein, human	0	0	0	0	0	0	0	0	0	0	16145013	2005	Increased expression of mineralocorticoid effector mechanisms in kidney biopsies of patients with heavy proteinuria.	16145013	CCL2 protein, human
CCL2 protein, human	0	0	1	0	0	0	0	0	0	0	15647834	2005	Cytoprotection by interleukin-6 against liver injury induced by lipopolysaccharide.	15647834	CCL2 protein, human
CCL2 protein, human	1	0	0	0	0	0	0	0	0	0	16186854	2005	Pharmacogenomic assessment of treatment options in gestational diabetes.	16186854	CCL2 protein, human
CCL2 protein, human	0	0	1	0	0	0	0	0	0	0	16186362	2005	JNK regulates MCP-1 expression in adenovirus type 19-infected human corneal fibroblasts.	16186362	CCL2 protein, human
CCL2 protein, human	1	0	0	0	0	0	0	0	0	0	16177119	2005	Interactions of the extracellular matrix proteoglycans decorin and biglycan with C1q and collectins.	16177119	CCL2 protein, human
CCL2 protein, human	0	0	0	0	0	0	0	0	0	0	16164699	2005	The MCP-1 -2518 (A to G) single nucleotide polymorphism is not associated with myocardial infarction in the Czech population.	16164699	CCL2 protein, human
CCL2 protein, human	0	0	0	0	0	0	0	0	0	0	18220584	2005	Role of cytokines and trophic factors in the pathogenesis of diabetic retinopathy.	18220584	CCL2 protein, human
CCL2 protein, human	0	0	1	0	0	0	0	0	0	0	15665043	2005	Oncostatin M causes VEGF release from human airway smooth muscle: synergy with IL-1beta.	15665043	CCL2 protein, human
CCL2 protein, human	0	0	1	0	0	0	0	0	0	0	16210642	2005	Characterization of a novel chemokine-containing storage granule in endothelial cells: evidence for preferential exocytosis mediated by protein kinase A and diacylglycerol.	16210642	CCL2 protein, human
CCL2 protein, human	0	0	1	0	0	0	0	0	0	0	15609305	2005	Protein from intestinal Eimeria protozoan stimulates IL-12 release from dendritic cells, exhibits antitumor properties in vivo and is correlated with low intestinal tumorigenicity.	15609305	CCL2 protein, human
CCL2 protein, human	0	0	0	0	0	0	0	0	0	0	15613407	2005	Recombinant methionyl human leptin administration to achieve high physiologic or pharmacologic leptin levels does not alter circulating inflammatory marker levels in humans with leptin sufficiency or excess.	15613407	CCL2 protein, human
CCL2 protein, human	0	0	1	0	0	0	0	0	0	0	15623762	2005	Lipopolysaccharide-induced expression of intercellular adhesion molecule-1 and chemokines in cultured human corneal fibroblasts.	15623762	CCL2 protein, human
CCL2 protein, human	0	0	0	0	0	0	0	0	0	0	15704530	2005	Monocyte chemoattractant protein-1 and recurrent cardiovascular events in patients with stable coronary heart disease.	15704530	CCL2 protein, human
CCL2 protein, human	0	0	1	0	0	0	0	0	0	0	15632118	2005	Bioluminescence resonance energy transfer reveals ligand-induced conformational changes in CXCR4 homo- and heterodimers.	15632118	CCL2 protein, human
CCL2 protein, human	0	0	0	0	0	0	0	0	0	0	15551098	2005	Characterization of red cell autoantibodies in consecutive DAT-positive patients with relation to in vivo haemolysis.	15551098	CCL2 protein, human
CCL2 protein, human	0	0	1	0	0	0	0	0	0	0	15648059	2005	Investigation of genes coding for inflammatory components in Parkinson's disease.	15648059	CCL2 protein, human
CCL2 protein, human	0	0	0	0	0	0	0	0	0	0	15649305	2005	Absence of favourable changes in circulating levels of interleukin-16 or beta-chemokine concentration following structured intermittent interruption treatment of chronic human immunodeficiency virus infection.	15649305	CCL2 protein, human
CCL2 protein, human	0	0	0	0	0	0	0	0	0	0	15606618	2005	Role of p38 MAPK and NF-kB for chemokine release in coculture of human eosinophils and bronchial epithelial cells.	15606618	CCL2 protein, human
CCL2 protein, human	0	0	0	0	0	0	0	0	0	0	15654958	2005	The -2518 promotor polymorphism in the MCP-1 gene is associated with systemic sclerosis.	15654958	CCL2 protein, human
CCL2 protein, human	0	0	0	0	0	0	0	0	0	0	15602730	2005	A comparison of epidemiologic and immunologic features of bronchiolitis caused by influenza virus and respiratory syncytial virus.	15602730	CCL2 protein, human
CCL2 protein, human	0	0	0	0	0	0	0	0	0	0	15668187	2005	Long-term treatment with nifedipine modulates procoagulant marker and C-C chemokine in hypertensive patients with type 2 diabetes mellitus.	15668187	CCL2 protein, human
CCL2 protein, human	1	0	0	0	0	0	0	0	0	0	15668340	2005	Dipyridamole selectively inhibits inflammatory gene expression in platelet-monocyte aggregates.	15668340	CCL2 protein, human
CCL2 protein, human	0	0	0	0	0	0	0	0	0	0	16164629	2005	Combined expression of A1 and A20 achieves optimal protection of renal proximal tubular epithelial cells.	16164629	CCL2 protein, human
CCL2 protein, human	0	0	0	0	0	0	0	0	0	0	15673326	2005	Glycoxidation and inflammatory markers in patients on treatment with PMMA-based protein-leaking dialyzers.	15673326	CCL2 protein, human
CCL2 protein, human	0	0	0	0	0	0	0	0	0	0	15677796	2005	Chronic vascular inflammation in patients with type 2 diabetes: endothelial biopsy and RT-PCR analysis.	15677796	CCL2 protein, human
CCL2 protein, human	0	0	1	0	0	0	0	0	0	0	15630704	2005	Synergistic increases in intracellular Ca2+, and the release of MCP-1, RANTES, and IL-6 by astrocytes treated with opiates and HIV-1 Tat.	15630704	CCL2 protein, human
CCL2 protein, human	0	0	0	0	0	0	0	0	0	0	15723171	2005	Interference with MCP-1 gene expression by vector generated triple helix-forming RNA oligonucleotides.	15723171	CCL2 protein, human
CCL2 protein, human	0	1	1	0	1	0	0	0	0	0	15802626	2005	C-reactive protein-induced in vitro endothelial cell activation is an artefact caused by azide and lipopolysaccharide.	15802626	CCL2 protein, human
CCL2 protein, human	0	0	0	0	0	0	0	0	0	0	15880405	2005	LDL-apheresis improves peripheral arterial occlusive disease with an implication for anti-inflammatory effects.	15880405	CCL2 protein, human
CCL2 protein, human	0	0	0	0	0	0	0	1	0	0	15740889	2005	Kurarinone isolated from Sophora flavescens Ait inhibited MCP-1-induced chemotaxis.	15740889	CCL2 protein, human
CCL2 protein, human	0	0	0	0	0	0	0	0	0	0	15762874	2005	4-(Methylnitrosamino)-1-(3-pyridyl)-1-butanone, a component of tobacco smoke, modulates mediator release from human bronchial and alveolar epithelial cells.	15762874	CCL2 protein, human
CCL2 protein, human	0	0	0	0	1	0	0	0	0	0	15711752	2005	Fluvastatin increases the expression of adhesion molecules, monocyte chemoattractant protein-1 and tissue factor in HUVEC stimulated by patient IgG fractions containing antiphospholipid antibodies.	15711752	CCL2 protein, human
CCL2 protein, human	0	0	0	0	0	0	0	0	0	0	15755869	2005	Possible involvement of thrombin/protease-activated receptor 1 system in the pathogenesis of endometriosis.	15755869	CCL2 protein, human
CCL2 protein, human	0	0	0	0	0	0	0	0	0	0	15877288	2005	Peroxisome proliferator-activated receptor-gamma agonist rosiglitazone reduces clinical inflammatory responses in type 2 diabetes with coronary artery disease after coronary angioplasty.	15877288	CCL2 protein, human
CCL2 protein, human	0	0	0	0	0	0	0	0	0	0	16221907	2005	Endovascular treatment of aneurysms: gene expression of neointimal cells recruited on the embolic agent and evolution with recurrence in an experimental model.	16221907	CCL2 protein, human
CCL2 protein, human	0	0	0	0	0	0	0	0	0	0	15879798	2005	Effects of fluoroquinolones on the migration of human phagocytes through Chlamydia pneumoniae-infected and tumor necrosis factor alpha-stimulated endothelial cells.	15879798	CCL2 protein, human
CCL2 protein, human	0	0	0	0	0	0	0	0	0	1	15729771	2005	2-Mercaptoimidazoles, a new class of potent CCR2 antagonists.	15729771	CCL2 protein, human
CCL2 protein, human	0	0	0	0	0	0	0	0	0	0	15745922	2005	Increase of interferon-gamma inducible alpha chemokine CXCL10 but not beta chemokine CCL2 serum levels in chronic autoimmune thyroiditis.	15745922	CCL2 protein, human
CCL2 protein, human	0	0	0	0	1	0	0	1	0	0	15705741	2005	Laminar shear stress inhibits CXCR4 expression on endothelial cells: functional consequences for atherogenesis.	15705741	CCL2 protein, human
CCL2 protein, human	0	0	0	0	0	0	0	0	0	0	15742444	2005	MCP-1 gene haplotype association in biopsy proven giant cell arteritis.	15742444	CCL2 protein, human
CCL2 protein, human	1	0	0	0	0	0	0	0	0	0	15892288	2005	[Discussion on thoughts and methods for treatment of diabetic nephropathy by TCM according to inflammatory pathogenesis].	15892288	CCL2 protein, human
CCL2 protein, human	0	0	1	0	0	0	0	0	0	0	15897010	2005	Cytokines and fibrinolytic enzymes in tuberculous and parapneumonic effusions.	15897010	CCL2 protein, human
CCL2 protein, human	0	0	0	0	0	0	0	0	0	0	15893866	2005	Evaluation of monocyte chemotactic protein-1 levels in peripheral blood of infertile women with endometriosis.	15893866	CCL2 protein, human
CCL2 protein, human	0	0	0	0	0	0	0	0	0	0	15860761	2005	Yin and yang of MCP-1.	15860761	CCL2 protein, human
CCL2 protein, human	1	0	0	0	0	0	0	0	0	0	16160188	2005	Human immunodeficiency virus type 1 gp120 and other activation stimuli are highly effective in triggering alpha interferon and CC chemokine production in circulating plasmacytoid but not myeloid dendritic cells.	16160188	CCL2 protein, human
CCL2 protein, human	1	0	0	0	0	0	0	0	0	0	15818686	2005	Expression of interleukin-22 in rheumatoid arthritis: potential role as a proinflammatory cytokine.	15818686	CCL2 protein, human
CCL2 protein, human	1	0	0	0	1	0	0	0	0	0	15520826	2005	Monocyte chemoattractant protein-1 is produced in isolated adipocytes, associated with adiposity and reduced after weight loss in morbid obese subjects.	15520826	CCL2 protein, human
CCL2 protein, human	1	0	0	0	0	0	0	0	0	0	15823702	2005	Tranilast: a novel weapon against insulin resistance.	15823702	CCL2 protein, human
CCL2 protein, human	0	0	1	0	0	0	0	0	0	0	15843566	2005	Multiple products derived from two CCL4 loci: high incidence of a new polymorphism in HIV+ patients.	15843566	CCL2 protein, human
CCL2 protein, human	1	0	0	0	0	0	0	0	0	0	15850408	2005	Pravastatin limits endothelial activation after irradiation and decreases the resulting inflammatory and thrombotic responses.	15850408	CCL2 protein, human
CCL2 protein, human	1	0	0	0	0	0	0	0	0	0	15888256	2005	IL-10 enhances CCL2 release and chemotaxis induced by CCL16 in human monocytes.	15888256	CCL2 protein, human
CCL2 protein, human	0	0	0	0	0	0	0	0	0	0	15816369	2005	Inflammatory markers in women with a recent history of gestational diabetes mellitus.	15816369	CCL2 protein, human
CCL2 protein, human	0	0	1	0	0	0	0	0	0	0	15722361	2005	MCP-1 is induced by receptor activator of nuclear factor-{kappa}B ligand, promotes human osteoclast fusion, and rescues granulocyte macrophage colony-stimulating factor suppression of osteoclast formation.	15722361	CCL2 protein, human
CCL2 protein, human	0	1	0	0	0	0	0	0	0	0	15813853	2005	Bone marrow endothelial cells in multiple myeloma secrete CXC-chemokines that mediate interactions with plasma cells.	15813853	CCL2 protein, human
CCL2 protein, human	0	0	0	0	0	0	0	0	0	0	15800128	2005	Profound mishandling of protein glycation degradation products in uremia and dialysis.	15800128	CCL2 protein, human
CCL2 protein, human	0	0	0	0	0	0	0	0	0	0	15861660	2005	[Chemokines (IL-8, MCAF/MCP-1, RANTES, MIP-1 etc.)].	15861660	CCL2 protein, human
CCL2 protein, human	0	0	0	0	0	0	0	0	0	0	15808646	2005	Effects of brain death on stress and inflammatory response in the human donor kidney.	15808646	CCL2 protein, human
CCL2 protein, human	0	0	0	0	0	0	0	0	0	0	15788441	2005	Regulated expression of platelet factor 4 in human monocytes--role of PARs as a quantitatively important monocyte activation pathway.	15788441	CCL2 protein, human
CCL2 protein, human	1	0	0	0	0	0	0	0	0	0	15771459	2005	Synthesis and biological evaluation of 1,2,4-triazinylphenylalkylthiazolecarboxylic acid esters as cytokine-inhibiting antedrugs with strong bronchodilating effects in an animal model of asthma.	15771459	CCL2 protein, human
CCL2 protein, human	0	0	0	0	0	0	0	0	0	0	15866653	2005	Lack of association of recipient MCP-1 gene promoter polymorphism with acute graft rejection after orthotopic liver transplantation.	15866653	CCL2 protein, human
CCL2 protein, human	0	0	0	0	0	0	0	0	0	0	15907413	2005	Effects of bezafibrate on lipoprotein subclasses and inflammatory markers in patients with hypertriglyceridemia--a nuclear magnetic resonance study.	15907413	CCL2 protein, human
CCL2 protein, human	0	0	0	0	0	0	0	0	0	0	15769459	2005	Toll-like receptor 2 stimulation induces intimal hyperplasia and atherosclerotic lesion development.	15769459	CCL2 protein, human
CCL2 protein, human	0	1	1	0	0	0	0	0	0	0	16213182	2006	The Toxoplasma surface protein SAG1 triggers efficient in vitro secretion of chemokine ligand 2 (CCL2) from human fibroblasts.	16213182	CCL2 protein, human
CCL2 protein, human	0	0	0	0	0	0	0	0	0	0	16568325	2006	The vagal nerve as a link between the nervous and immune system in the instance of polymicrobial sepsis.	16568325	CCL2 protein, human
CCL2 protein, human	0	0	0	0	1	0	0	0	0	0	16569356	2006	Altered vessel signalling molecules in subjects with Downs syndrome.	16569356	CCL2 protein, human
CCL2 protein, human	0	1	0	0	1	0	0	0	0	0	16573830	2006	Increased proinflammatory endothelial response to S100A8/A9 after preactivation through advanced glycation end products.	16573830	CCL2 protein, human
CCL2 protein, human	1	0	0	0	0	0	0	0	0	0	16503200	2006	Chemokine induction by the adipocyte-derived cytokine adiponectin.	16503200	CCL2 protein, human
CCL2 protein, human	0	0	0	0	0	0	0	0	0	0	16548900	2006	Increased plasma monocyte chemoattractant protein-1 level in idiopathic pulmonary arterial hypertension.	16548900	CCL2 protein, human
CCL2 protein, human	0	0	0	0	0	0	0	0	0	0	16504689	2006	Immunocytological urinalysis and monocyte chemotactic peptide-1 in renal transplant recipients with polyomavirus replication.	16504689	CCL2 protein, human
CCL2 protein, human	0	0	1	0	0	0	0	0	0	0	16534483	2006	Expression of IL-8 during reperfusion of renal allografts is dependent on ischemic time.	16534483	CCL2 protein, human
CCL2 protein, human	0	0	0	0	0	0	0	0	0	0	16239601	2006	Differential expression of chemokines, risk of stable coronary heart disease, and correlation with established cardiovascular risk markers.	16239601	CCL2 protein, human
CCL2 protein, human	0	0	0	0	0	0	0	0	0	0	16244112	2006	Synergistic enhancement of cytokine-induced human monocyte matrix metalloproteinase-1 by C-reactive protein and oxidized LDL through differential regulation of monocyte chemotactic protein-1 and prostaglandin E2.	16244112	CCL2 protein, human
CCL2 protein, human	0	1	1	0	1	0	0	0	0	0	16246346	2006	3-Hydroxyanthranilic acid, one of L-tryptophan metabolites, inhibits monocyte chemoattractant protein-1 secretion and vascular cell adhesion molecule-1 expression via heme oxygenase-1 induction in human umbilical vein endothelial cells.	16246346	CCL2 protein, human
CCL2 protein, human	0	0	1	0	1	0	0	0	0	0	16249002	2006	Pro-atherogenic effect of interleukin-4 in endothelial cells: modulation of oxidative stress, nitric oxide and monocyte chemoattractant protein-1 expression.	16249002	CCL2 protein, human
CCL2 protein, human	1	0	0	0	0	0	0	0	0	0	16574669	2006	Francisella tularensis LPS induces the production of cytokines in human monocytes and signals via Toll-like receptor 4 with much lower potency than E. coli LPS.	16574669	CCL2 protein, human
CCL2 protein, human	0	0	1	0	0	0	0	0	0	0	16251994	2006	Dominant-negative c-Jun inhibits rat cardiac hypertrophy induced by angiotensin II and hypertension.	16251994	CCL2 protein, human
CCL2 protein, human	0	0	0	0	1	0	0	0	0	0	16523941	2006	[Acute tubular necrosis: Pathogenesis, pathophysiology, and therapy].	16523941	CCL2 protein, human
CCL2 protein, human	0	0	0	0	0	0	0	0	0	0	16166801	2006	Serum level of macrophage colony-stimulating factor and atherosclerosis in hemodialysis patients.	16166801	CCL2 protein, human
CCL2 protein, human	0	0	0	0	0	0	0	0	0	0	16523940	2006	[Tubulointerstitial nephritis: Pathogenesis, pathophysiology, and therapy].	16523940	CCL2 protein, human
CCL2 protein, human	0	0	0	0	0	0	0	0	0	0	16523904	2006	[Molecular biology in regulation of kidney functions: MCP-1/CCR2].	16523904	CCL2 protein, human
CCL2 protein, human	0	1	0	0	0	0	0	0	0	0	16529829	2006	Adiponectin stimulates proliferation and cytokine secretion in colonic epithelial cells.	16529829	CCL2 protein, human
CCL2 protein, human	0	0	0	0	0	0	0	0	0	0	16503157	2006	Potential inhibitors of chemokine function: analysis of noncovalent complexes of CC chemokine and small polyanionic molecules by ESI FT-ICR mass spectrometry.	16503157	CCL2 protein, human
CCL2 protein, human	0	1	0	0	1	0	0	0	0	0	16464786	2006	Increased levels of C-reactive protein and interleukin-6 in hyperhomocysteinemic subjects.	16464786	CCL2 protein, human
CCL2 protein, human	0	0	1	0	0	0	0	0	0	1	16465375	2006	Inhibition of NF-kappaB activation and chemokine expression by the leukocyte glycoprotein, CD43, in colon cancer cells.	16465375	CCL2 protein, human
CCL2 protein, human	0	0	1	0	0	0	0	0	0	0	16465414	2006	Amurubicinol-induced eotaxin-3 expression in human NCI-H69 small cell lung carcinoma cells.	16465414	CCL2 protein, human
CCL2 protein, human	0	0	0	0	0	0	0	0	0	0	16465658	2006	Longitudinal analysis of serum cytokine concentrations in systemic sclerosis: association of interleukin 12 elevation with spontaneous regression of skin sclerosis.	16465658	CCL2 protein, human
CCL2 protein, human	0	1	0	0	1	0	0	0	0	0	16494621	2006	Role of stromal-derived factor-1 in the hematopoietic-supporting activity of human mesenchymal stem cells.	16494621	CCL2 protein, human
CCL2 protein, human	0	0	0	0	0	0	0	0	0	0	16449281	2006	The effect of immunosuppressive therapy on the messenger RNA expression of target genes in the urinary sediment of patients with active lupus nephritis.	16449281	CCL2 protein, human
CCL2 protein, human	1	0	0	0	0	0	0	0	0	0	16497622	2006	Decreased protein C activation in patients with fulminant hepatic failure.	16497622	CCL2 protein, human
CCL2 protein, human	0	0	0	0	0	0	0	1	0	0	16421945	2006	Migration of cytotoxic T lymphocytes toward melanoma cells in three-dimensional organotypic culture is dependent on CCL2 and CCR4.	16421945	CCL2 protein, human
CCL2 protein, human	0	0	0	0	0	0	0	0	0	0	16433713	2006	Altered chemokine levels in individuals at risk of Type 1 diabetes mellitus.	16433713	CCL2 protein, human
CCL2 protein, human	0	0	0	0	0	0	0	0	0	0	16002160	2006	The impact of early administration of low-dose atorvastatin treatment on inflammatory process, in patients with unstable angina and low cholesterol level.	16002160	CCL2 protein, human
CCL2 protein, human	0	0	0	0	0	0	0	0	0	0	16204411	2006	TGF-beta1 induces IL-8 and MCP-1 through a connective tissue growth factor-independent pathway.	16204411	CCL2 protein, human
CCL2 protein, human	0	0	0	0	0	0	0	1	0	0	15942931	2006	Synthesis and biological characterization of human monocyte chemoattractant protein 1 (MCP-1) and its analogs.	15942931	CCL2 protein, human
CCL2 protein, human	0	0	1	0	0	0	0	0	0	0	16600694	2006	Aspirin and PPAR-alpha activators inhibit monocyte chemoattractant protein-1 expression induced by high glucose concentration in human endothelial cells.	16600694	CCL2 protein, human
CCL2 protein, human	0	0	0	0	0	0	0	0	0	0	16084517	2006	Endurance training reduces circulating inflammatory markers in persons at risk of coronary events: impact on plaque stabilization?	16084517	CCL2 protein, human
CCL2 protein, human	0	0	0	0	0	0	0	0	0	0	15975968	2006	Raised plasma concentration and ex vivo production of inflammatory chemokines in patients with systemic lupus erythematosus.	15975968	CCL2 protein, human
CCL2 protein, human	0	0	1	0	0	0	0	0	0	0	16269157	2006	Vasodilatory and anti-inflammatory effects of the aqueous extract of rhubarb via a NO-cGMP pathway.	16269157	CCL2 protein, human
CCL2 protein, human	0	0	0	0	0	0	0	0	0	0	16211583	2006	Induction of chemokines and chemokine receptors CCR2b and CCR4 in authentic human osteoclasts differentiated with RANKL and osteoclast like cells differentiated by MCP-1 and RANTES.	16211583	CCL2 protein, human
CCL2 protein, human	0	1	0	0	0	0	0	0	0	0	16597395	2006	[LMP-420, a new therapeutic approach for cerebral malaria?].	16597395	CCL2 protein, human
CCL2 protein, human	0	1	0	0	0	0	0	0	0	0	16597919	2006	Calcitonin gene-related peptide inhibits interleukin-1beta-induced endogenous monocyte chemoattractant protein-1 secretion in type II alveolar epithelial cells.	16597919	CCL2 protein, human
CCL2 protein, human	0	0	1	0	0	0	0	0	0	0	16230319	2006	Modulating CCR2 and CCL2 at the blood-brain barrier: relevance for multiple sclerosis pathogenesis.	16230319	CCL2 protein, human
CCL2 protein, human	0	0	0	0	0	0	0	0	0	0	17181921	2006	Regulation of serum chemokines following infliximab therapy in patients with rheumatoid arthritis.	17181921	CCL2 protein, human
CCL2 protein, human	0	0	1	0	0	0	0	0	0	0	16543969	2006	The estrogen metabolite 17beta-dihydroequilenin counteracts interleukin-1alpha induced expression of inflammatory mediators in human endothelial cells in vitro via NF-kappaB pathway.	16543969	CCL2 protein, human
CCL2 protein, human	0	0	1	0	0	0	0	0	0	0	16445950	2006	The acetylcholinesterase inhibitor, Donepezil, regulates a Th2 bias in Alzheimer's disease patients.	16445950	CCL2 protein, human
CCL2 protein, human	0	0	1	0	0	0	0	0	0	0	16518346	2006	The MCP-1/CCR2 system has direct proinflammatory effects in human mesangial cells.	16518346	CCL2 protein, human
CCL2 protein, human	0	0	0	0	0	0	0	0	0	0	16505042	2006	Elevated serum levels of CXCL9/monokine induced by interferon-gamma and CXCL10/interferon-gamma-inducible protein-10 in ocular sarcoidosis.	16505042	CCL2 protein, human
CCL2 protein, human	0	0	0	0	0	0	0	0	0	0	16402915	2006	Increased systemic inflammation and oxidative stress in patients with worsening congestive heart failure: improvement after short-term inotropic support.	16402915	CCL2 protein, human
CCL2 protein, human	0	0	0	0	0	0	0	0	0	0	16410530	2006	Raised monocyte chemotactic protein-1 (MCP-1)/CCL2 in cerebrospinal fluid of patients with neuropsychiatric lupus.	16410530	CCL2 protein, human
CCL2 protein, human	1	0	0	0	0	0	0	0	0	0	16410784	2006	ATPgammaS enhances the production of inflammatory mediators by a human dermal endothelial cell line via purinergic receptor signaling.	16410784	CCL2 protein, human
CCL2 protein, human	0	0	0	0	0	0	0	1	0	0	16413542	2006	Extracellular adenine nucleotides inhibit the release of major monocyte recruiters by human monocyte-derived dendritic cells.	16413542	CCL2 protein, human
CCL2 protein, human	0	0	1	0	0	0	0	0	0	0	16415174	2006	MCP-1/CCR2-dependent loop for fibrogenesis in human peripheral CD14-positive monocytes.	16415174	CCL2 protein, human
CCL2 protein, human	0	0	0	0	1	0	0	0	0	0	16596675	2006	Maternal genotype for the monocyte chemoattractant protein 1 A(-2518)G promoter polymorphism is associated with the risk of spina bifida in offspring.	16596675	CCL2 protein, human
CCL2 protein, human	1	0	0	0	0	0	0	0	0	0	16003740	2006	Transactivation of MCP-1/CCL2 by beta-catenin/TCF-4 in human breast cancer cells.	16003740	CCL2 protein, human
CCL2 protein, human	0	0	0	0	1	0	0	0	0	0	16684123	2006	Soluble CD40L in patients with morbid obesity: significant reduction after bariatric surgery.	16684123	CCL2 protein, human
CCL2 protein, human	0	0	1	0	0	0	0	0	0	0	17083534	2006	Simultaneous quantification of 17 immune mediators in aqueous humour from patients with corneal rejection.	17083534	CCL2 protein, human
CCL2 protein, human	0	0	1	0	0	0	0	0	0	0	16968394	2006	Interleukin-18 overexpression as a hallmark of the activity of autoimmune inflammatory myopathies.	16968394	CCL2 protein, human
CCL2 protein, human	0	0	0	0	1	0	0	0	0	0	16967203	2006	Simultaneous evaluation of circulating chemokine and cytokine profiles in elderly subjects by multiplex technology: relationship with zinc status.	16967203	CCL2 protein, human
CCL2 protein, human	0	0	0	0	0	0	0	0	0	0	16966829	2006	Possible relationship between adiponectin and renal tubular injury in diabetic nephropathy.	16966829	CCL2 protein, human
CCL2 protein, human	0	0	0	0	0	0	0	0	0	0	16966827	2006	Serum hyaluronan concentration as a marker of angiopathy in patients with diabetes mellitus.	16966827	CCL2 protein, human
CCL2 protein, human	0	1	0	0	1	0	0	0	0	0	16964309	2006	Mast cell CD30 ligand is upregulated in cutaneous inflammation and mediates degranulation-independent chemokine secretion.	16964309	CCL2 protein, human
CCL2 protein, human	0	1	0	0	0	0	0	0	0	0	16939660	2006	Adiponectin-induced secretion of interleukin-6 (IL-6), monocyte chemotactic protein-1 (MCP-1, CCL2) and interleukin-8 (IL-8, CXCL8) is impaired in monocytes from patients with type I diabetes.	16939660	CCL2 protein, human
CCL2 protein, human	0	0	0	0	0	0	0	0	0	0	16936342	2006	Monocyte chemoattractant protein 1 (MCP-1) gene polymorphism is not associated with severe and cerebral malaria in Thailand.	16936342	CCL2 protein, human
CCL2 protein, human	0	0	0	0	0	0	0	0	0	0	16901548	2006	Relationship of CSF leukocytosis to compartmentalized changes in MCP-1/CCL2 in the CSF of HIV-infected patients undergoing interruption of antiretroviral therapy.	16901548	CCL2 protein, human
CCL2 protein, human	0	0	1	0	0	0	0	0	0	0	16802342	2006	Direct modulation of rheumatoid inflammatory mediator expression in retinoblastoma protein-dependent and -independent pathways by cyclin-dependent kinase 4/6.	16802342	CCL2 protein, human
CCL2 protein, human	0	0	1	0	0	0	0	0	0	0	16980310	2006	Elafin prevents lipopolysaccharide-induced AP-1 and NF-kappaB activation via an effect on the ubiquitin-proteasome pathway.	16980310	CCL2 protein, human
CCL2 protein, human	0	0	1	0	0	0	0	0	0	0	16629651	2006	Human intrahepatic biliary epithelial cells function in innate immunity by producing IL-6 and IL-8 via the TLR4-NF-kappaB and -MAPK signaling pathways.	16629651	CCL2 protein, human
CCL2 protein, human	0	0	0	0	0	0	0	0	0	0	16973154	2006	Simvastatin inhibits the migration and adhesion of monocytic cells and disorganizes the cytoskeleton of activated endothelial cells.	16973154	CCL2 protein, human
CCL2 protein, human	0	0	1	0	0	0	0	0	0	0	16687653	2006	Regulation of FAS ligand expression by chemokine ligand 2 in human endometrial cells.	16687653	CCL2 protein, human
CCL2 protein, human	0	0	0	0	0	0	0	0	0	0	16889207	2006	[Pathophysiology of the brain lesion during operations with extracorporeal circulation].	16889207	CCL2 protein, human
CCL2 protein, human	1	0	0	0	0	0	0	0	0	0	16683525	2006	[Effect of ginkgolide B on the function of rat aorta smooth cells and U937 cells stimulated by oxLDL].	16683525	CCL2 protein, human
CCL2 protein, human	0	0	0	0	0	0	0	0	0	0	16682434	2006	Structure activity relationships of monocyte chemoattractant proteins in complex with a blocking antibody.	16682434	CCL2 protein, human
CCL2 protein, human	0	0	0	0	0	0	0	0	0	0	16672419	2006	Polymorphisms in the genes encoding chemokine receptor 5, interleukin-10, and monocyte chemoattractant protein 1 contribute to cytomegalovirus reactivation and disease after allogeneic stem cell transplantation.	16672419	CCL2 protein, human
CCL2 protein, human	0	0	0	0	0	0	0	0	0	0	16669409	2006	Markers of vascular inflammation are associated with the extent of atherosclerosis assessed as angiographic score and treadmill walking distances in patients with peripheral arterial occlusive disease.	16669409	CCL2 protein, human
CCL2 protein, human	0	0	1	0	1	0	0	0	0	0	16645154	2006	Involvement of the antimicrobial peptide LL-37 in human atherosclerosis.	16645154	CCL2 protein, human
CCL2 protein, human	0	0	1	0	0	0	0	0	0	0	16809218	2006	Doxycycline decreases monocyte chemoattractant protein-1 in human lung epithelial cells.	16809218	CCL2 protein, human
CCL2 protein, human	0	0	0	0	0	0	0	0	0	0	16636195	2006	Metformin inhibits cytokine-induced nuclear factor kappaB activation via AMP-activated protein kinase activation in vascular endothelial cells.	16636195	CCL2 protein, human
CCL2 protein, human	0	0	0	0	0	0	0	0	0	0	16699301	2006	One-tube-PCR technique for CCL2, CCL3, CCL4 and CCL5 applied to fine needle aspiration biopsies shows different profiles in autoimmune and non-autoimmune thyroid disorders.	16699301	CCL2 protein, human
CCL2 protein, human	0	0	1	0	0	0	0	0	0	0	16624877	2006	Differential induction of BLT receptor expression on human endothelial cells by lipopolysaccharide, cytokines, and leukotriene B4.	16624877	CCL2 protein, human
CCL2 protein, human	0	1	1	0	1	0	0	0	0	0	16622027	2006	Angiotensin II-induced mononuclear leukocyte interactions with arteriolar and venular endothelium are mediated by the release of different CC chemokines.	16622027	CCL2 protein, human
CCL2 protein, human	0	0	0	0	0	0	0	0	0	0	16618517	2006	Systemic inflammation in nonalcoholic fatty liver disease is characterized by elevated levels of CCL2.	16618517	CCL2 protein, human
CCL2 protein, human	0	0	0	0	0	0	0	0	0	0	16617734	2006	[Evaluation of soluble platelet cell adhesion molecule sPECAM-1 and chemokine MCP-1 (CCL2) concentration in CSF of patients with tick-borne encephalitis].	16617734	CCL2 protein, human
CCL2 protein, human	0	0	0	0	0	0	0	0	0	0	16609688	2006	Proinflammatory effects of iron sucrose in chronic kidney disease.	16609688	CCL2 protein, human
CCL2 protein, human	0	0	0	0	1	0	0	0	0	0	16697212	2006	Increase of CXC chemokine CXCL10 and CC chemokine CCL2 serum levels in normal ageing.	16697212	CCL2 protein, human
CCL2 protein, human	0	0	0	0	0	0	0	0	0	0	16825597	2006	Chemokines and incident coronary heart disease: results from the MONICA/KORA Augsburg case-cohort study, 1984-2002.	16825597	CCL2 protein, human
CCL2 protein, human	0	0	0	0	0	0	0	0	0	0	16869001	2006	A randomized controlled trial with an anti-CCL2 (anti-monocyte chemotactic protein 1) monoclonal antibody in patients with rheumatoid arthritis.	16869001	CCL2 protein, human
CCL2 protein, human	0	0	1	0	0	0	0	0	0	0	16881366	2006	[Markers of inflammation--monocyte chemoattractant protein-1 (MCP-1) and C-reactive protein--in blood of patients with unstable angina pectoris and stable effort angina].	16881366	CCL2 protein, human
CCL2 protein, human	0	0	1	0	0	0	0	0	0	0	16883625	2006	Vitreous Chemokines and Sho (Zheng in Chinese) of Chinese-Korean-Japanese medicine in patients with diabetic vitreoretinopathy.	16883625	CCL2 protein, human
CCL2 protein, human	0	0	1	0	0	0	0	1	0	0	16206198	2006	Astrocyte differentiation selectively upregulates CCL2/monocyte chemoattractant protein-1 in cultured human brain-derived progenitor cells.	16206198	CCL2 protein, human
CCL2 protein, human	0	0	1	0	0	0	0	0	0	0	16606766	2006	Intrathecal chemokine synthesis in mild cognitive impairment and Alzheimer disease.	16606766	CCL2 protein, human
CCL2 protein, human	1	0	0	0	0	0	0	1	0	0	16867220	2006	CCL2 is a potent regulator of prostate cancer cell migration and proliferation.	16867220	CCL2 protein, human
CCL2 protein, human	0	0	1	0	0	0	0	0	0	0	16866022	2006	Expression of monocyte chemotactic protein-1 in human endometrial cancer cells and the effect of treatment with tamoxifen or buserelin.	16866022	CCL2 protein, human
CCL2 protein, human	0	0	0	0	0	0	0	0	0	0	16857270	2006	MCP-1 chemokine receptor CCR2 is decreased on circulating monocytes in sporadic amyotrophic lateral sclerosis (sALS).	16857270	CCL2 protein, human
CCL2 protein, human	0	0	1	0	0	0	0	0	0	0	16849564	2006	Chemokine (C-C motif) ligand 2 mediates the prometastatic effect of dysadherin in human breast cancer cells.	16849564	CCL2 protein, human
CCL2 protein, human	0	0	0	0	0	0	0	0	0	0	16807343	2006	A new &quot;kine&quot; of pain: MCP-1 and sensory neuron excitability. Focus on &quot;MCP-1 enhances excitability of nociceptive neurons in chronically compressed dorsal root ganglia&quot;.	16807343	CCL2 protein, human
CCL2 protein, human	0	0	1	0	0	0	0	0	0	0	16847147	2006	C-Reactive protein upregulates receptor for advanced glycation end products expression in human endothelial cells.	16847147	CCL2 protein, human
CCL2 protein, human	0	0	0	0	0	0	0	0	0	0	16896315	2006	Intrathecal upregulation of granulocyte colony stimulating factor and its neuroprotective actions on motor neurons in amyotrophic lateral sclerosis.	16896315	CCL2 protein, human
CCL2 protein, human	0	0	0	0	0	0	0	0	0	0	16890891	2006	Urinary biomarkers in lupus nephritis.	16890891	CCL2 protein, human
CCL2 protein, human	0	0	0	0	0	0	0	0	0	0	16835080	2006	Biochemical markers surrogating on vascular effects of sex steroid hormones.	16835080	CCL2 protein, human
CCL2 protein, human	0	0	0	0	0	0	0	0	0	0	16741188	2006	Cytokine polymorphisms associated with carotid intima-media thickness in stroke patients.	16741188	CCL2 protein, human
CCL2 protein, human	0	0	1	0	0	0	0	0	0	0	16823865	2006	An apolipoprotein E variant may protect against age-related macular degeneration through cytokine regulation.	16823865	CCL2 protein, human
CCL2 protein, human	0	0	0	0	0	0	0	0	0	0	16815626	2006	Partially degraded RNA from bladder washing is a suitable sample for studying gene expression profiles in bladder cancer.	16815626	CCL2 protein, human
CCL2 protein, human	0	1	0	0	0	0	0	0	0	0	16815071	2006	Neurocysticercal antigens stimulate chemokine secretion from human monocytes via an NF-kappaB-dependent pathway.	16815071	CCL2 protein, human
CCL2 protein, human	0	0	1	0	0	0	0	0	0	0	17011788	2006	Effect of atorvastatin on soluble CD14, CD40 Ligand, sE- and sP-selectins and MCP-1 in patients with type 2 diabetes mellitus: relationship to cholesterol turnover.	17011788	CCL2 protein, human
CCL2 protein, human	0	0	1	0	0	0	0	0	0	0	15857163	2006	The dynamics of gene expression in human lung microvascular endothelial cells after stimulation with inflammatory cytokines.	15857163	CCL2 protein, human
CCL2 protein, human	1	0	0	0	0	0	0	0	0	0	16849511	2006	Monocyte/macrophage-derived microparticles up-regulate inflammatory mediator synthesis by human airway epithelial cells.	16849511	CCL2 protein, human
CCL2 protein, human	0	0	1	0	1	0	0	1	0	0	17005260	2006	Evidence of direct interactions between the CC-chemokines CCL3, CCL4 and CCL5 and Leishmania promastigotes.	17005260	CCL2 protein, human
CCL2 protein, human	0	0	0	0	0	0	0	0	0	0	17003458	2006	Expression of costimulatory molecules on human retinoblastoma cells Y-79: functional expression of CD40 and B7H1.	17003458	CCL2 protein, human
CCL2 protein, human	0	0	0	0	0	0	0	0	0	0	16997300	2006	Regulated upon activation, normal T cell expressed and secreted (RANTES) and monocyte chemotactic protein 1 in follicular fluid accumulate differentially in patients with and without endometriosis undergoing in vitro fertilization.	16997300	CCL2 protein, human
CCL2 protein, human	0	0	0	0	0	0	0	0	0	0	16996079	2006	Protein microarray platform for the multiplex analysis of biomarkers in human sera.	16996079	CCL2 protein, human
CCL2 protein, human	0	0	1	0	0	0	0	0	0	0	16988194	2006	Involvement of TNFalpha -308A promoter polymorphism in the development of asthma in children infected with Chlamydophila pneumoniae.	16988194	CCL2 protein, human
CCL2 protein, human	1	0	0	0	0	0	0	0	0	0	16988133	2006	Vitamin A supplementation reduces the monocyte chemoattractant protein-1 intestinal immune response of Mexican children.	16988133	CCL2 protein, human
CCL2 protein, human	0	0	1	0	0	0	0	0	0	0	16982879	2006	Induction of C3 and CCL2 by C3a in keratinocytes: a novel autocrine amplification loop of inflammatory skin reactions.	16982879	CCL2 protein, human
CCL2 protein, human	0	0	1	0	0	0	0	0	0	0	16837769	2006	Anti-inflammatory effect of spironolactone on human peripheral blood mononuclear cells.	16837769	CCL2 protein, human
CCL2 protein, human	0	0	0	0	0	0	0	0	0	0	16367933	2006	Porphyromonas gingivalis-induced inflammatory mediator profile in an ex vivo human whole blood model.	16367933	CCL2 protein, human
CCL2 protein, human	0	0	0	0	0	0	0	0	0	0	17064675	2006	Role of NADPH oxidase 4 in lipopolysaccharide-induced proinflammatory responses by human aortic endothelial cells.	17064675	CCL2 protein, human
CCL2 protein, human	0	0	0	0	1	0	0	0	0	0	17052731	2006	The post-operative level of serum monocyte chemoattractant protein-1 and its correlation with the severity of surgical stress.	17052731	CCL2 protein, human
CCL2 protein, human	0	0	0	0	0	0	0	0	0	0	17031779	2006	Expression of elevated levels of pro-inflammatory cytokines in SARS-CoV-infected ACE2+ cells in SARS patients: relation to the acute lung injury and pathogenesis of SARS.	17031779	CCL2 protein, human
CCL2 protein, human	0	0	0	0	0	0	0	0	0	0	17080224	2006	No difference in the effects of clopidogrel and aspirin on inflammatory markers in patients with coronary heart disease.	17080224	CCL2 protein, human
CCL2 protein, human	0	0	0	0	0	0	0	1	0	0	16868981	2006	RANTES and monocyte chemoattractant protein 1 as sensitive markers of disease activity in patients with juvenile rheumatoid arthritis: a six-year longitudinal study.	16868981	CCL2 protein, human
CCL2 protein, human	0	1	0	0	0	0	0	0	0	0	17191019	2006	Inhibitory effect of quercetin on tryptase and MCP-1 chemokine release, and histidine decarboxylase mRNA transcription by human mast cell-1 cell line.	17191019	CCL2 protein, human
CCL2 protein, human	0	0	0	0	1	0	0	0	0	0	17187019	2006	Plasma nerve growth factor (NGF) and inflammatory cytokines (IL-6 and MCP-1) in young and adult subjects with Down syndrome: an interesting pathway.	17187019	CCL2 protein, human
CCL2 protein, human	0	0	1	0	0	0	0	0	0	0	17186740	2006	[Discussion on correlation between intrahepatic inflammatory pathogenesis and the TCM theory of liver collateral injury by toxins in patients of type 2 diabetes mellitus with insulin resistance].	17186740	CCL2 protein, human
CCL2 protein, human	0	0	0	0	0	0	0	0	0	0	17159619	2006	Markers of macrophage activation and axonal injury are associated with prospective memory in HIV-1 disease.	17159619	CCL2 protein, human
CCL2 protein, human	0	0	0	0	0	0	0	0	0	0	17169271	2006	Feasibility assessment of cerebrospinal fluid from HIV-1-infected children for HIV proviral DNA and monocyte chemoattractant protein 1 alleles.	17169271	CCL2 protein, human
CCL2 protein, human	1	0	0	0	0	0	0	0	0	0	16332510	2006	Nicotine modulation of cytokine induction by LPS-stimulated human monocytes and coronary artery endothelial cells.	16332510	CCL2 protein, human
CCL2 protein, human	0	0	0	0	1	0	0	0	0	0	16352667	2006	Diet and exercise reduce low-grade inflammation and macrophage infiltration in adipose tissue but not in skeletal muscle in severely obese subjects.	16352667	CCL2 protein, human
CCL2 protein, human	0	0	0	0	0	0	0	0	0	0	16609683	2006	The relationship between albuminuria, MCP-1/CCL2, and interstitial macrophages in chronic kidney disease.	16609683	CCL2 protein, human
CCL2 protein, human	0	0	1	0	0	0	0	1	0	0	16357066	2006	Effect of a short-term diet and exercise intervention on oxidative stress, inflammation, MMP-9, and monocyte chemotactic activity in men with metabolic syndrome factors.	16357066	CCL2 protein, human
CCL2 protein, human	0	0	0	0	0	0	0	0	0	1	17098977	2006	MCP-1, a highly expressed chemokine in dengue haemorrhagic fever/dengue shock syndrome patients, may cause permeability change, possibly through reduced tight junctions of vascular endothelium cells.	17098977	CCL2 protein, human
CCL2 protein, human	1	0	0	0	0	0	0	0	0	0	16376386	2006	Scoparone inhibits PMA-induced IL-8 and MCP-1 production through suppression of NF-kappaB activation in U937 cells.	16376386	CCL2 protein, human
CCL2 protein, human	0	0	0	0	0	0	0	0	0	0	16377728	2006	IP-10/MCP-1 ratio in CSF is an useful diagnostic marker of neuropsychiatric lupus patients.	16377728	CCL2 protein, human
CCL2 protein, human	0	1	0	0	1	0	0	0	0	0	16377937	2006	Mechanisms underlying nano-sized air-pollution-mediated progression of atherosclerosis: carbon black causes cytotoxic injury/inflammation and inhibits cell growth in vascular endothelial cells.	16377937	CCL2 protein, human
CCL2 protein, human	0	0	1	0	0	0	0	0	0	0	16391493	2006	Effect of berberine on interleukin 8 and monocyte chemotactic protein 1 expression in a human retinal pigment epithelial cell line.	16391493	CCL2 protein, human
CCL2 protein, human	0	0	0	0	0	0	0	0	0	0	16392133	2006	Chemokine gene activation in human bone marrow-derived osteoblasts following exposure to particulate wear debris.	16392133	CCL2 protein, human
CCL2 protein, human	1	0	0	0	0	0	0	0	0	0	16307829	2006	Serum MCP-1 levels are increased in mild cognitive impairment and mild Alzheimer's disease.	16307829	CCL2 protein, human
CCL2 protein, human	0	0	1	0	0	0	0	0	0	0	16280328	2006	MCP-1-induced human osteoclast-like cells are tartrate-resistant acid phosphatase, NFATc1, and calcitonin receptor-positive but require receptor activator of NFkappaB ligand for bone resorption.	16280328	CCL2 protein, human
CCL2 protein, human	0	0	1	0	1	0	0	0	0	0	16289073	2006	Pitavastatin-induced downregulation of CCR2 and CCR5 in monocytes is associated with the arrest of cell-cycle in S phase.	16289073	CCL2 protein, human
CCL2 protein, human	0	0	0	0	0	0	0	0	0	0	16401871	2006	Intrathecal chemokine levels in Alzheimer disease and frontotemporal lobar degeneration.	16401871	CCL2 protein, human
CCL2 protein, human	0	0	1	0	0	0	0	0	0	0	16321392	2006	Simvastatin modulates chemokine and chemokine receptor expression by geranylgeranyl isoprenoid pathway in human endothelial cells and macrophages.	16321392	CCL2 protein, human
CCL2 protein, human	0	0	0	0	0	0	0	0	0	0	16566827	2006	Lipopolysaccharide regulated protein expression is only partly impaired in monocytes from patients with type I diabetes.	16566827	CCL2 protein, human
CCL2 protein, human	0	0	0	0	0	0	0	0	0	0	16394277	2006	The ECM proteoglycan decorin links desmoplasia and inflammation in chronic pancreatitis.	16394277	CCL2 protein, human
CCL2 protein, human	0	0	1	0	0	0	0	0	0	0	16505113	2006	Expression and regulation of tumor necrosis factor alpha in normal and malignant ovarian epithelium.	16505113	CCL2 protein, human
CCL2 protein, human	0	0	0	0	0	0	0	0	0	0	16356504	2006	Examination of genetic effects of polymorphisms in the MCP-1 and CCR2 genes on MI in the Icelandic population.	16356504	CCL2 protein, human
CCL2 protein, human	0	1	1	0	0	0	0	0	0	0	16720864	2006	Transforming growth factor-beta1 differentially mediates fibronectin and inflammatory cytokine expression in kidney tubular cells.	16720864	CCL2 protein, human
CCL2 protein, human	0	0	0	0	0	0	0	0	0	0	16516290	2006	MCP-1 in the cerebrospinal fluid of children with acute lymphoblastic leukemia.	16516290	CCL2 protein, human
CCL2 protein, human	1	0	0	0	0	0	0	0	0	0	16800914	2006	[Expressions of MIP-1alpha, MCP-1 and their receptors CCR-1, CCR-2 in chronic myeloid leukemia cells].	16800914	CCL2 protein, human
CCL2 protein, human	0	0	0	0	0	0	0	0	0	0	16794480	2006	Deregulated expression of monocyte chemoattractant protein-1 (MCP-1) in arterial hypertension: role in endothelial inflammation and atheromasia.	16794480	CCL2 protein, human
CCL2 protein, human	0	0	1	0	1	1	0	0	0	0	16793731	2006	In vitro endothelial potential of human UC blood-derived mesenchymal stem cells.	16793731	CCL2 protein, human
CCL2 protein, human	0	0	1	0	0	0	0	0	0	0	16792690	2006	Monocyte chemoattractant protein-1 (MCP-1) inhibits the intestinal-like differentiation of monocytes.	16792690	CCL2 protein, human
CCL2 protein, human	0	0	1	0	0	0	0	0	0	0	16792687	2006	Interleukin (IL)-4 and IL-13 up-regulate monocyte chemoattractant protein-1 expression in human bronchial epithelial cells: involvement of p38 mitogen-activated protein kinase, extracellular signal-regulated kinase 1/2 and Janus kinase-2 but not c-Jun NH2-terminal kinase 1/2 signalling pathways.	16792687	CCL2 protein, human
CCL2 protein, human	0	0	1	0	0	0	0	0	0	0	16782208	2006	A role for CXCL12 (SDF-1alpha) in the pathogenesis of multiple sclerosis: regulation of CXCL12 expression in astrocytes by soluble myelin basic protein.	16782208	CCL2 protein, human
CCL2 protein, human	0	0	0	0	0	0	0	0	0	0	16776679	2006	Multiple cytokines in human tear specimens in seasonal and chronic allergic eye disease and in conjunctival fibroblast cultures.	16776679	CCL2 protein, human
CCL2 protein, human	0	0	0	0	0	0	0	0	0	0	16775210	2006	MCP-1 enhances excitability of nociceptive neurons in chronically compressed dorsal root ganglia.	16775210	CCL2 protein, human
CCL2 protein, human	0	0	1	0	0	0	0	0	0	0	16697675	2006	HIV tat and neurotoxicity.	16697675	CCL2 protein, human
CCL2 protein, human	0	0	0	0	0	0	0	0	0	0	16750572	2006	MH2 domain of Smad3 reduces HIV-1 Tat-induction of cytokine secretion.	16750572	CCL2 protein, human
CCL2 protein, human	0	0	1	0	0	0	0	0	0	0	16698264	2006	Discovery of 3,5-bis(trifluoromethyl)benzyl L-arylglycinamide based potent CCR2 antagonists.	16698264	CCL2 protein, human
CCL2 protein, human	0	0	1	0	0	0	0	0	0	0	16733654	2006	Chemokine expression by astrocytes plays a role in microglia/macrophage activation and subsequent neurodegeneration in secondary progressive multiple sclerosis.	16733654	CCL2 protein, human
CCL2 protein, human	1	0	0	0	0	0	0	0	0	0	17069012	2006	Mechanical tension and integrin alpha 2 beta 1 regulate fibroblast functions.	17069012	CCL2 protein, human
CCL2 protein, human	0	0	0	0	0	0	0	0	0	0	16763009	2006	Differential infiltration of macrophages and prostaglandin production by different uterine leiomyomas.	16763009	CCL2 protein, human
CCL2 protein, human	0	0	0	0	0	0	0	0	0	0	16636600	2006	Obesity increases the severity of acute pancreatitis: performance of APACHE-O score and correlation with the inflammatory response.	16636600	CCL2 protein, human
CCL2 protein, human	0	0	0	0	0	0	0	0	0	0	17103373	2006	Effects of flavonoids on the expression of the pro-inflammatory response in human monocytes induced by ligation of the receptor for AGEs.	17103373	CCL2 protein, human
CCL2 protein, human	0	0	0	0	0	0	0	0	0	0	17077666	2006	Inhibition of inflammatory cytokine production in human corneal cells by dexamethasone, but not cyclosporin.	17077666	CCL2 protein, human
CCL2 protein, human	0	0	1	0	0	0	0	0	0	0	17027001	2006	Proteasome-dependent regulation of signal transduction in retinal pigment epithelial cells.	17027001	CCL2 protein, human
CCL2 protein, human	0	0	0	0	0	0	0	0	0	0	16781696	2006	The expression of monocyte chemoattractant protein-1 and C-C chemokine receptor 2 in post-kidney transplant patients and the influence of simvastatin treatment.	16781696	CCL2 protein, human
CCL2 protein, human	0	1	1	0	0	0	0	0	0	1	16729291	2006	Statins reduce human blood-brain barrier permeability and restrict leukocyte migration: relevance to multiple sclerosis.	16729291	CCL2 protein, human
CCL2 protein, human	0	0	1	0	0	0	0	0	0	0	17295000	2006	Azelnidipine, a new long-acting calcium-channel blocker, inhibits tumour necrosis factor-alpha-induced monocyte chemoattractant protein-1 expression in endothelial cells.	17295000	CCL2 protein, human
CCL2 protein, human	0	0	1	0	0	0	0	0	0	0	16723786	2006	Increased pericardial fluid level of matrix metalloproteinase-9 activity in patients with acute myocardial infarction: possible role in the development of cardiac rupture.	16723786	CCL2 protein, human
CCL2 protein, human	0	0	1	0	0	0	0	0	0	0	16790998	2006	The leukocyte-endothelial cell interactions are modulated by extracellular matrix proteins.	16790998	CCL2 protein, human
CCL2 protein, human	0	0	1	0	0	0	0	0	0	0	16705739	2006	Monocyte chemotactic protein-1 (MCP-1) acts as a paracrine and autocrine factor for prostate cancer growth and invasion.	16705739	CCL2 protein, human
CCL2 protein, human	0	0	0	0	0	0	0	0	0	0	16707957	2006	Increase in circulating bone marrow progenitor cells after myocardial infarction.	16707957	CCL2 protein, human
CCL2 protein, human	0	0	1	0	0	0	0	0	0	0	16712788	2006	Augmentation of monocyte intracellular ascorbate in vitro protects cells from oxidative damage and inflammatory responses.	16712788	CCL2 protein, human
CCL2 protein, human	1	0	0	0	0	0	0	0	0	0	16712797	2006	Hyperlipidemia is a major determinant of neointimal formation in LDL receptor-deficient mice.	16712797	CCL2 protein, human
CCL2 protein, human	1	0	0	0	0	0	0	0	0	0	17082601	2006	A novel model of demyelinating encephalomyelitis induced by monocytes and dendritic cells.	17082601	CCL2 protein, human
CCL2 protein, human	1	0	0	0	0	0	0	0	0	0	17257812	2006	Urinary TWEAK and the activity of lupus nephritis.	17257812	CCL2 protein, human
CCL2 protein, human	0	0	1	0	0	0	0	0	0	0	16397773	2006	Reactive oxygen species mediated calcium oxalate crystal-induced expression of MCP-1 in HK-2 cells.	16397773	CCL2 protein, human
CCL2 protein, human	0	0	1	0	0	0	0	0	0	1	17650303	2007	Expression of hereditary hemochromatosis C282Y HFE protein in HEK293 cells activates specific endoplasmic reticulum stress responses.	17650303	CCL2 protein, human
CCL2 protein, human	0	0	0	0	0	0	0	0	0	0	17684970	2007	[The role of inflammation factors in development of acute coronary syndrome in patients with type 2 diabetes mellitus and impaired glucose tolerance].	17684970	CCL2 protein, human
CCL2 protein, human	0	0	1	0	0	0	0	0	0	0	17543688	2007	Blockade of monocyte chemoattractant protein-1 by adenoviral gene transfer inhibits experimental vein graft neointimal formation.	17543688	CCL2 protein, human
CCL2 protein, human	0	0	0	0	0	0	0	0	0	0	17557268	2007	Peritonitis, peritoneal inflammation and membrane permeability: a longitudinal study of dialysate and serum MCP-1 in stable patients on peritoneal dialysis.	17557268	CCL2 protein, human
CCL2 protein, human	0	0	1	0	0	0	0	0	0	1	17587761	2007	Role of Ca(2+)influx in tissue factor expression in monocyte adhesion to endothelial cells.	17587761	CCL2 protein, human
CCL2 protein, human	0	0	1	0	0	0	0	0	0	0	17590380	2007	Human intestinal epithelial cell cytokine mRNA responses mediated by NF-kappaB are modulated by the motility and adhesion process of Vibrio cholerae.	17590380	CCL2 protein, human
CCL2 protein, human	0	0	0	0	0	0	0	0	0	0	17595259	2007	Retinol binding protein 4 expression in humans: relationship to insulin resistance, inflammation, and response to pioglitazone.	17595259	CCL2 protein, human
CCL2 protein, human	0	0	0	0	0	0	0	0	0	0	17531588	2007	Association of multiple inflammatory markers with carotid intimal medial thickness and stenosis (from the Framingham Heart Study).	17531588	CCL2 protein, human
CCL2 protein, human	0	0	0	0	0	0	0	1	0	0	17612642	2007	The peptide analogue of MCP-1 65-76 sequence is an inhibitor of inflammation.	17612642	CCL2 protein, human
CCL2 protein, human	0	0	0	0	0	0	0	0	0	0	17531211	2007	FcgammaRIIa mediates C-reactive protein-induced inflammatory responses of human vascular smooth muscle cells by activating NADPH oxidase 4.	17531211	CCL2 protein, human
CCL2 protein, human	0	0	1	0	0	0	0	0	0	0	17622311	2007	The +838 C/G MT2A polymorphism, metals, and the inflammatory/immune response in carotid artery stenosis in elderly people.	17622311	CCL2 protein, human
CCL2 protein, human	0	0	1	0	0	0	0	0	0	0	17627770	2007	Interleukin-31 induces cytokine and chemokine production from human bronchial epithelial cells through activation of mitogen-activated protein kinase signalling pathways: implications for the allergic response.	17627770	CCL2 protein, human
CCL2 protein, human	0	0	0	0	0	0	0	0	0	0	16997310	2007	Reduced systemic inflammatory response to implantation of sirolimus-eluting stents in patients with stable coronary artery disease.	16997310	CCL2 protein, human
CCL2 protein, human	0	0	1	0	0	0	0	0	0	0	17650096	2007	Fibrin as a delivery vehicle for active macrophage activator lipoprotein-2 peptide: in vitro studies.	17650096	CCL2 protein, human
CCL2 protein, human	0	0	0	0	0	0	0	0	0	0	18191726	2007	MCP-1, RANTES, and SDF-1 polymorphisms in Mexican patients with systemic lupus erythematosus.	18191726	CCL2 protein, human
CCL2 protein, human	0	0	0	0	0	0	0	0	0	0	17659436	2007	Urinary levels of RANTES and M-CSF are predictors of lupus nephritis flare.	17659436	CCL2 protein, human
CCL2 protein, human	0	0	1	0	0	0	0	0	0	0	17660390	2007	CB2-receptor stimulation attenuates TNF-alpha-induced human endothelial cell activation, transendothelial migration of monocytes, and monocyte-endothelial adhesion.	17660390	CCL2 protein, human
CCL2 protein, human	0	0	0	0	0	0	0	0	0	0	17932131	2007	Risk stratification for heart failure and death in an acute coronary syndrome population using inflammatory cytokines and N-terminal pro-brain natriuretic peptide.	17932131	CCL2 protein, human
CCL2 protein, human	0	0	0	0	0	0	0	0	0	0	17596666	2007	RANTES, MCP-1, CCR2, CCR5, CXCR1 and CXCR4 gene polymorphisms are not associated with the outcome of hepatitis B virus infection: results from a large scale single ethnic population.	17596666	CCL2 protein, human
CCL2 protein, human	0	0	1	0	0	0	0	0	0	0	17467667	2007	Palmitic acid induces IP-10 expression in human macrophages via NF-kappaB activation.	17467667	CCL2 protein, human
CCL2 protein, human	0	0	0	0	0	0	0	0	0	0	17452168	2007	Elevated ICAM-1 and MCP-1 plasma levels in subjects at high cardiovascular risk are diminished by atorvastatin treatment. Atorvastatin on Inflammatory Markers study: a substudy of Achieve Cholesterol Targets Fast with Atorvastatin Stratified Titration.	17452168	CCL2 protein, human
CCL2 protein, human	0	0	1	0	1	0	0	0	0	0	17452499	2007	Proinflammatory profile within the grossly normal aged human aortic wall.	17452499	CCL2 protein, human
CCL2 protein, human	0	1	0	0	1	0	0	0	0	0	17453481	2007	Tumour-associated macrophages secrete IL-6 and MCP-1 in head and neck squamous cell carcinoma tissue.	17453481	CCL2 protein, human
CCL2 protein, human	0	0	0	0	0	0	0	0	0	0	17456576	2007	Monocyte chemoattractant protein-1 in subcutaneous abdominal adipose tissue: characterization of interstitial concentration and regulation of gene expression by insulin.	17456576	CCL2 protein, human
CCL2 protein, human	0	0	1	0	1	0	0	0	0	0	17456996	2007	Coronary artery aneurysm induced by Kawasaki disease in children show features typical senescence.	17456996	CCL2 protein, human
CCL2 protein, human	0	0	1	0	1	0	0	0	0	0	17458901	2007	Psychosine-induced apoptosis and cytokine activation in immune peripheral cells of Krabbe patients.	17458901	CCL2 protein, human
CCL2 protein, human	1	1	0	0	0	0	0	0	0	0	17641061	2007	IFN-gamma-mediated survival enables human neutrophils to produce MCP-1/CCL2 in response to activation by TLR ligands.	17641061	CCL2 protein, human
CCL2 protein, human	0	0	0	0	0	0	0	0	0	0	18036447	2007	Serial measurement of monocyte chemoattractant protein-1 after acute coronary syndromes: results from the A to Z trial.	18036447	CCL2 protein, human
CCL2 protein, human	0	0	0	0	0	0	0	0	0	0	16970955	2007	Ethanol beverages containing polyphenols decrease nuclear factor kappa-B activation in mononuclear cells and circulating MCP-1 concentrations in healthy volunteers during a fat-enriched diet.	16970955	CCL2 protein, human
CCL2 protein, human	0	0	0	0	0	0	0	0	0	0	16835702	2007	Allelic frequency of the MCP-1 promoter -2518 polymorphism in the Turkish population and in Turkish patients with juvenile rheumatoid arthritis.	16835702	CCL2 protein, human
CCL2 protein, human	0	0	0	0	0	0	0	1	0	0	16842799	2007	Circulating chemoattractants RANTES, negatively related to endogenous androgens, and MCP-1 are differentially suppressed by hormone therapy and raloxifene.	16842799	CCL2 protein, human
CCL2 protein, human	1	0	0	0	0	0	0	0	0	0	18036448	2007	The prognostic value of monocyte chemoattractant protein-1/CCL2 in acute coronary syndromes.	18036448	CCL2 protein, human
CCL2 protein, human	0	0	1	0	0	0	0	0	0	0	18056384	2007	Mycobacterium tuberculosis antigens specifically modulate CCR2 and MCP-1/CCL2 on lymphoid cells from human pulmonary hilar lymph nodes.	18056384	CCL2 protein, human
CCL2 protein, human	1	0	0	0	0	0	0	0	0	0	18066113	2007	Gene response of human monocytic cells for the detection of antimigraine activity of feverfew extracts.	18066113	CCL2 protein, human
CCL2 protein, human	0	1	0	0	0	0	0	0	0	0	18158828	2007	Effects of soy pinitol on the pro-inflammatory cytokines and scavenger receptors in oxidized low-density lipoprotein-treated THP-1 macrophages.	18158828	CCL2 protein, human
CCL2 protein, human	0	0	0	0	0	0	0	0	0	0	17975143	2007	MCP-1 Promoter Polymorphism at 2518 is associated with metastasis of nasopharyngeal carcinoma after treatment.	17975143	CCL2 protein, human
CCL2 protein, human	0	0	0	0	0	0	0	0	0	0	18021365	2007	Induction of host protective Th1 immune response by chemokines in Leishmania donovani-infected BALB/c mice.	18021365	CCL2 protein, human
CCL2 protein, human	0	0	0	0	0	0	0	0	0	0	17956941	2007	High glucose up-regulates lipopolysaccharide-stimulated inflammatory cytokine production via c-jun N-terminal kinase in the monocytic cell line THP-1.	17956941	CCL2 protein, human
CCL2 protein, human	0	0	1	0	0	0	0	0	0	0	17961438	2007	[Atorvastatin inhibits scavenger receptor A and monocyte chemoattractant protein-1 expressions in foam cell].	17961438	CCL2 protein, human
CCL2 protein, human	0	0	0	0	0	0	0	0	0	0	17616549	2007	Increased expression of fractalkine (CX3CL1) and its receptor, CX3CR1, in Wegener's granulomatosis--possible role in vascular inflammation.	17616549	CCL2 protein, human
CCL2 protein, human	0	0	0	0	0	0	0	0	0	0	17963506	2007	Association of sICAM-1 and MCP-1 with coronary artery calcification in families enriched for coronary heart disease or hypertension: the NHLBI Family Heart Study.	17963506	CCL2 protein, human
CCL2 protein, human	0	0	1	0	1	0	0	0	0	0	18219773	2007	Proinflammatory cytokines in obesity: impact of type 2 diabetes mellitus and gastric bypass.	18219773	CCL2 protein, human
CCL2 protein, human	0	0	0	0	0	0	0	0	0	0	17968928	2007	Absence of changes in the number of synovial sublining macrophages after ineffective treatment for rheumatoid arthritis: Implications for use of synovial sublining macrophages as a biomarker.	17968928	CCL2 protein, human
CCL2 protein, human	0	0	1	0	0	0	0	0	0	0	17982227	2007	Association of polymorphisms in monocyte chemoattractant protein-1 promoter with diabetic kidney failure in Korean patients with type 2 diabetes mellitus.	17982227	CCL2 protein, human
CCL2 protein, human	0	1	0	0	0	0	0	0	0	0	18023095	2007	Alterations in the function of circulating mononuclear cells derived from patients with Crohn's disease treated with mastic.	18023095	CCL2 protein, human
CCL2 protein, human	0	0	0	0	0	0	0	0	0	0	17966103	2007	[Serum biomarkers in idiopathic pulmonary fibrosis].	17966103	CCL2 protein, human
CCL2 protein, human	1	0	0	0	0	0	0	0	0	0	18179741	2007	Metallic nanoparticles exhibit paradoxical effects on oxidative stress and pro-inflammatory response in endothelial cells in vitro.	18179741	CCL2 protein, human
CCL2 protein, human	0	0	0	0	0	0	0	0	0	0	18292825	2007	Circulating monocyte chemoattractant protein-1 in women with gestational diabetes.	18292825	CCL2 protein, human
CCL2 protein, human	0	0	0	0	0	0	0	0	0	0	18269823	2007	[Relationship between serum vasoactive factors and plaque morphology in patients with acute coronary syndrome].	18269823	CCL2 protein, human
CCL2 protein, human	0	0	0	0	0	0	0	0	0	0	18269082	2007	[Macrophages, inflammation, adipose tissue, obesity and insulin resistance].	18269082	CCL2 protein, human
CCL2 protein, human	1	0	0	0	0	0	0	0	0	0	18317531	2007	Pro- and anti-inflammatory cytokine balance in major depression: effect of sertraline therapy.	18317531	CCL2 protein, human
CCL2 protein, human	0	0	0	0	0	0	0	0	0	0	17928143	2007	No association of the MCP-1 promoter A-2518G polymorphism with bipolar disorder in the Korean population.	17928143	CCL2 protein, human
CCL2 protein, human	0	1	0	0	0	0	0	0	0	0	17534115	2007	Distinct functions between toll-like receptors 3 and 9 in retinal pigment epithelial cells.	17534115	CCL2 protein, human
CCL2 protein, human	0	0	1	0	0	0	0	0	0	0	17962452	2007	Emodin suppression of ocular surface inflammatory reaction.	17962452	CCL2 protein, human
CCL2 protein, human	0	0	0	0	0	0	0	0	0	0	17717122	2007	Vascular endothelial sampling and analysis of gene transcripts: a new quantitative approach to monitor vascular inflammation.	17717122	CCL2 protein, human
CCL2 protein, human	0	0	0	0	0	0	0	0	0	0	17925549	2007	Tumor necrosis factor alpha as a new target for renal cell carcinoma: two sequential phase II trials of infliximab at standard and high dose.	17925549	CCL2 protein, human
CCL2 protein, human	0	0	0	0	0	0	0	0	0	0	17884184	2007	TRAIL, CXCL10 and CCL2 plasma levels during long-term Interferon-beta treatment of patients with multiple sclerosis correlate with flu-like adverse effects but do not predict therapeutic response.	17884184	CCL2 protein, human
CCL2 protein, human	0	0	1	0	0	0	0	0	0	0	17717114	2007	Quercetin's influence on exercise-induced changes in plasma cytokines and muscle and leukocyte cytokine mRNA.	17717114	CCL2 protein, human
CCL2 protein, human	0	0	1	0	0	0	0	0	0	0	17699551	2007	Gentamicin suppresses endotoxin-driven TNF-alpha production in human and mouse proximal tubule cells.	17699551	CCL2 protein, human
CCL2 protein, human	0	1	0	0	0	0	0	0	0	0	17699557	2007	Proinflammatory and proliferative responses of human proximal tubule cells to PAR-2 activation.	17699557	CCL2 protein, human
CCL2 protein, human	1	0	0	0	1	0	0	0	0	0	17704101	2007	Regulation of C-C motif chemokine ligand 2 and its receptor in human decidual stromal cells by pregnancy-associated hormones in early gestation.	17704101	CCL2 protein, human
CCL2 protein, human	0	0	0	0	0	0	0	0	0	0	17704301	2007	Genes involved in fatty acid partitioning and binding, lipolysis, monocyte/macrophage recruitment, and inflammation are overexpressed in the human fatty liver of insulin-resistant subjects.	17704301	CCL2 protein, human
CCL2 protein, human	0	0	1	0	0	0	0	0	0	0	17706120	2007	[Study of dehydroepiandrosterone retarding atherosclerosis of high cholesterol-fed rabbits].	17706120	CCL2 protein, human
CCL2 protein, human	1	0	0	0	0	0	0	0	0	0	17707134	2007	Prednisolone mediated suppression of HIV-1 viral load strongly correlates with C-C chemokine CCL2: In vivo and in vitro findings.	17707134	CCL2 protein, human
CCL2 protein, human	0	0	1	0	0	0	0	0	0	0	17707916	2007	Modulation of human lung fibroblast functions by ciclesonide: evidence for its conversion into the active metabolite desisobutyryl-ciclesonide.	17707916	CCL2 protein, human
CCL2 protein, human	0	0	0	0	0	0	0	0	0	0	17786042	2007	Nutlin-3 inhibits the NFkappaB pathway in a p53-dependent manner: implications in lung cancer therapy.	17786042	CCL2 protein, human
CCL2 protein, human	1	0	0	0	0	0	0	0	0	0	17459112	2007	Porphyromonas gingivalis infection and cell death in human aortic endothelial cells.	17459112	CCL2 protein, human
CCL2 protein, human	0	0	1	0	0	0	0	0	0	0	17785932	2007	Effects of renin-angiotensin system blockade on macrophage infiltration in patients with hypertensive nephrosclerosis.	17785932	CCL2 protein, human
CCL2 protein, human	0	0	0	0	0	0	0	0	0	0	17922026	2007	Angiotensin AT1 receptor antagonists exert anti-inflammatory effects in spontaneously hypertensive rats.	17922026	CCL2 protein, human
CCL2 protein, human	0	0	0	0	0	0	0	0	0	0	17720292	2007	Elevated levels of MCP-1, MIP-alpha and MIP-1 beta in the bronchoalveolar lavage (BAL) fluid of patients with mustard gas-induced pulmonary fibrosis.	17720292	CCL2 protein, human
CCL2 protein, human	0	0	0	0	0	0	0	0	0	0	17720492	2007	Capped diaminopropionamide-glycine dipeptides are inhibitors of CC chemokine receptor 2 (CCR2).	17720492	CCL2 protein, human
CCL2 protein, human	0	0	1	0	0	0	0	0	0	0	17721998	2007	Expression of RANTES and MCP-1 in epithelial cells is regulated via LMP1 and CD40.	17721998	CCL2 protein, human
CCL2 protein, human	0	0	0	0	0	0	0	0	0	0	17763208	2007	Association of the -2510A/G chemokine (C-C motif) ligand 2 polymorphism with knee osteoarthritis in a Korean population.	17763208	CCL2 protein, human
CCL2 protein, human	0	0	0	0	1	0	0	0	0	0	17767550	2007	Elevated MCP-1 serum levels are associated with the H63D mutation and not the C282Y mutation in hereditary hemochromatosis.	17767550	CCL2 protein, human
CCL2 protein, human	1	0	0	0	0	0	0	0	0	0	17431490	2007	Induction of inflammation in vascular endothelial cells by metal oxide nanoparticles: effect of particle composition.	17431490	CCL2 protein, human
CCL2 protein, human	0	0	1	0	0	0	0	0	0	0	17709096	2007	Impact of diabetic serum on endothelial cells: an in-vitro-analysis of endothelial dysfunction in diabetes mellitus type 2.	17709096	CCL2 protein, human
CCL2 protein, human	0	0	1	0	1	0	0	0	0	0	16574124	2007	Dehydroepiandrosterone inhibits the TNF-alpha-induced inflammatory response in human umbilical vein endothelial cells.	16574124	CCL2 protein, human
CCL2 protein, human	0	0	0	0	0	0	0	0	0	0	18762729	2007	Association of serum MCP-1 concentration and MCP-1 polymorphism with insulin resistance in Japanese individuals with obese type 2 diabetes.	18762729	CCL2 protein, human
CCL2 protein, human	0	0	0	0	0	0	0	0	0	0	18997280	2007	Alpha-Tocopherol counteracts ritonavir-induced proinflammatory cytokines expression in differentiated THP-1 cells.	18997280	CCL2 protein, human
CCL2 protein, human	0	0	1	0	0	0	0	0	0	0	18365870	2007	Effects of endothelin-1 on fibroblasts from type 2 diabetic patients: Possible role in wound healing and tissue repair.	18365870	CCL2 protein, human
CCL2 protein, human	0	0	1	0	0	0	0	0	0	0	17710424	2007	The effect of dermatophytes on cytokine production by human keratinocytes.	17710424	CCL2 protein, human
CCL2 protein, human	0	0	1	0	0	0	0	0	0	0	17823354	2007	Role of endothelium-derived CC chemokine ligand 2 in idiopathic pulmonary arterial hypertension.	17823354	CCL2 protein, human
CCL2 protein, human	0	0	1	0	1	0	0	0	0	0	17557912	2007	Validity of a patient-derived system of tissue-specific human endothelial cells: interleukin-6 as a surrogate marker in the coronary system.	17557912	CCL2 protein, human
CCL2 protein, human	0	0	0	0	0	0	0	0	0	0	17465499	2007	CCL2-2518 A/G and CCR2 190 A/G do not influence the outcome of hepatitis C virus infection in the Spanish population.	17465499	CCL2 protein, human
CCL2 protein, human	0	0	1	0	0	0	0	0	0	0	17485071	2007	Borrelia burgdorferi-induced monocyte chemoattractant protein-1 production in vivo and in vitro.	17485071	CCL2 protein, human
CCL2 protein, human	0	0	0	0	0	0	0	0	0	0	17490777	2007	Monocyte chemoattractant protein-1 promoter -2518 polymorphism is associated with post-challenge insulin and glucose levels in non-diabetic Japanese subjects.	17490777	CCL2 protein, human
CCL2 protein, human	0	0	0	0	1	0	0	0	0	0	17491095	2007	Endothelial protein C receptor is overexpressed in rheumatoid arthritic (RA) synovium and mediates the anti-inflammatory effects of activated protein C in RA monocytes.	17491095	CCL2 protein, human
CCL2 protein, human	0	0	1	0	0	0	0	0	0	0	17498896	2007	mRNA-induction and cytokine release during in vitro exposure of human nasal respiratory epithelia to methyl methacrylate.	17498896	CCL2 protein, human
CCL2 protein, human	0	0	0	0	0	0	0	0	0	0	17505560	2007	Relationships between free radical levels during carotid endarterectomy and markers of arteriosclerotic disease.	17505560	CCL2 protein, human
CCL2 protein, human	0	0	1	0	0	0	0	0	0	0	17505986	2007	Brain-derived human immunodeficiency virus-1 Tat exerts differential effects on LTR transactivation and neuroimmune activation.	17505986	CCL2 protein, human
CCL2 protein, human	0	0	1	0	0	0	0	0	0	0	17521368	2007	Mannose-binding lectin without the aid of its associated serine proteases alters lipopolysaccharide-mediated cytokine/chemokine secretion from human endothelial cells.	17521368	CCL2 protein, human
CCL2 protein, human	0	1	0	0	0	0	0	0	0	0	17522215	2007	Epstein-Barr virus induces MCP-1 secretion by human monocytes via TLR2.	17522215	CCL2 protein, human
CCL2 protein, human	0	0	1	0	0	0	0	0	0	0	17460445	2007	The effect of H1 antagonists carebastine and olopatadine on histamine induced expression of CC chemokines in cultured human nasal epithelial cells.	17460445	CCL2 protein, human
CCL2 protein, human	0	0	0	0	0	0	0	0	0	0	17922668	2007	Biomarker discovery in human SLE nephritis.	17922668	CCL2 protein, human
CCL2 protein, human	0	0	1	0	1	0	0	0	0	0	17822721	2007	Globular adiponectin induces adhesion molecule expression through the sphingosine kinase pathway in vascular endothelial cells.	17822721	CCL2 protein, human
CCL2 protein, human	0	0	0	0	0	0	0	0	0	0	17922439	2007	[Relationship between genetic polymorphism of MCP-1 and acute pancreatitis in Han population of Suzhou in China].	17922439	CCL2 protein, human
CCL2 protein, human	0	0	1	0	0	0	0	0	0	0	17823637	2007	Level of Toll-like receptor agonist exposure differentially determines chemokine production in humans.	17823637	CCL2 protein, human
CCL2 protein, human	1	0	0	0	1	0	0	0	0	0	17827743	2007	Cornuside suppresses cytokine-induced proinflammatory and adhesion molecules in the human umbilical vein endothelial cells.	17827743	CCL2 protein, human
CCL2 protein, human	0	0	1	0	1	0	0	0	0	0	17869204	2007	Anti-angiogenic effects of ribonucleic acid interference targeting vascular endothelial growth factor and hypoxia-inducible factor-1alpha.	17869204	CCL2 protein, human
CCL2 protein, human	0	0	1	0	0	0	0	0	0	0	17876051	2007	Kaempferol induces apoptosis in glioblastoma cells through oxidative stress.	17876051	CCL2 protein, human
CCL2 protein, human	0	0	1	0	0	0	0	0	0	0	17876959	2007	An overview on immune system and migraine.	17876959	CCL2 protein, human
CCL2 protein, human	0	0	1	0	0	0	0	0	0	0	17670904	2007	Fructose, but not dextrose, accelerates the progression of chronic kidney disease.	17670904	CCL2 protein, human
CCL2 protein, human	0	0	0	0	0	0	0	0	0	0	17884451	2007	Peroxisome proliferator-activated receptor gamma agonist improves arterial stiffness in patients with type 2 diabetes mellitus and coronary artery disease.	17884451	CCL2 protein, human
CCL2 protein, human	0	0	0	0	0	0	0	0	0	0	17785552	2007	Monocyte chemotactic protein-1 secreted by primary breast tumors stimulates migration of mesenchymal stem cells.	17785552	CCL2 protein, human
CCL2 protein, human	0	0	1	0	0	0	0	0	0	0	17891746	2007	Glomerular and tubular induction of the transcription factor c-Jun in human renal disease.	17891746	CCL2 protein, human
CCL2 protein, human	0	0	0	0	1	0	0	0	0	0	17909051	2007	Targeting CCL2 with systemic delivery of neutralizing antibodies induces prostate cancer tumor regression in vivo.	17909051	CCL2 protein, human
CCL2 protein, human	0	0	0	0	0	0	0	0	0	0	17911339	2007	Increased intrahepatic triglyceride is associated with peripheral insulin resistance: in vivo MR imaging and spectroscopy studies.	17911339	CCL2 protein, human
CCL2 protein, human	0	0	1	0	0	0	0	0	0	0	17460254	2007	Mitomycin C upregulates IL-8 and MCP-1 chemokine expression via mitogen-activated protein kinases in corneal fibroblasts.	17460254	CCL2 protein, human
CCL2 protein, human	0	0	1	0	0	0	0	0	0	0	17886678	2007	[Expression of monocyte chemotactic protein 1 and vascular endothelial growth factor in nasal polyps].	17886678	CCL2 protein, human
CCL2 protein, human	0	0	0	0	0	0	0	0	0	0	17407231	2007	Monocyte chemoattractant protein-1: plasma concentrations and A(-2518)G promoter polymorphism of its gene in systemic lupus erythematosus.	17407231	CCL2 protein, human
CCL2 protein, human	0	0	1	0	0	0	0	0	0	0	17240460	2007	HIV1 protease inhibitors selectively induce inflammatory chemokine expression in primary human osteoblasts.	17240460	CCL2 protein, human
CCL2 protein, human	0	0	1	0	0	0	0	0	0	0	17303781	2007	Early human atherosclerosis: accumulation of lipid and proteoglycans in intimal thickenings followed by macrophage infiltration.	17303781	CCL2 protein, human
CCL2 protein, human	1	0	0	0	0	0	0	0	0	0	17390372	2007	PTHrP-induced MCP-1 production by human bone marrow endothelial cells and osteoblasts promotes osteoclast differentiation and prostate cancer cell proliferation and invasion in vitro.	17390372	CCL2 protein, human
CCL2 protein, human	0	0	1	0	0	0	0	0	0	0	17424890	2007	Tumor necrosis factor-alpha stimulates the expression of C-C chemokine ligand 2 gene in fibroblasts from the human nasal polyp through the pathways of mitogen-activated protein kinase.	17424890	CCL2 protein, human
CCL2 protein, human	0	0	0	0	0	0	0	0	0	0	17417600	2007	Polymorphisms of chemokine and chemokine receptor genes in idiopathic immune-mediated posterior segment uveitis.	17417600	CCL2 protein, human
CCL2 protein, human	0	0	0	0	0	0	0	0	0	0	17382553	2007	Elevated white blood cell count, CRP and fibrinogen levels are not associated with increased anti-endothelial and anti-ox-LDL antibody, MCP-1, and RANTES levels in early onset occlusive carotid artery disease.	17382553	CCL2 protein, human
CCL2 protein, human	0	0	0	0	0	0	0	0	0	0	17413295	2007	Lack of association of some chemokine system polymorphisms with the risks of death and hepatocellular carcinoma occurrence in patients with alcoholic cirrhosis: a prospective study.	17413295	CCL2 protein, human
CCL2 protein, human	0	0	1	0	0	0	0	0	0	0	17262819	2007	Hepatocyte growth factor induction of macrophage chemoattractant protein-1 and osteophyte-inducing factors in osteoarthritis.	17262819	CCL2 protein, human
CCL2 protein, human	0	0	1	0	0	0	0	0	0	0	17406066	2007	Molecular mechanisms in chronic obstructive pulmonary disease: potential targets for therapy.	17406066	CCL2 protein, human
CCL2 protein, human	0	0	1	0	1	0	0	0	0	0	17332484	2007	Lung cells from neonates show a mesenchymal stem cell phenotype.	17332484	CCL2 protein, human
CCL2 protein, human	0	0	0	0	0	0	0	0	0	0	17392478	2007	PKC-dependent regulation of the receptor locus dominates functional consequences of cysteinyl leukotriene type 1 receptor activation.	17392478	CCL2 protein, human
CCL2 protein, human	0	0	0	0	0	0	0	0	0	0	17346445	2007	Pulmonary exposure to diesel exhaust particle components enhances circulatory chemokines during lung inflammation.	17346445	CCL2 protein, human
CCL2 protein, human	0	1	0	0	0	0	0	0	0	0	17384985	2007	Primary central nervous system lymphoma secretes monocyte chemoattractant protein 1.	17384985	CCL2 protein, human
CCL2 protein, human	0	0	0	0	0	0	0	0	0	0	17240051	2007	Intrahepatic interleukin-8 production during disease progression of chronic hepatitis C.	17240051	CCL2 protein, human
CCL2 protein, human	0	0	1	0	0	0	0	0	0	0	17414959	2007	Update on cytokines in rheumatoid arthritis.	17414959	CCL2 protein, human
CCL2 protein, human	0	0	0	0	0	0	0	0	0	0	17295661	2007	Effects of interleukin 18 on injury and activation of human proximal tubular epithelial cells.	17295661	CCL2 protein, human
CCL2 protein, human	0	0	0	0	0	0	0	0	0	0	17320798	2007	Cytokine--chemokine and apoptotic signatures in patients with hepatitis C.	17320798	CCL2 protein, human
CCL2 protein, human	0	0	1	0	0	0	0	1	0	0	17312179	2007	Involvement of C-C chemokine ligand 2-CCR2 interaction in monocyte-lineage cell recruitment of normal human corneal stroma.	17312179	CCL2 protein, human
CCL2 protein, human	0	0	0	0	0	0	0	0	0	0	17311545	2007	Elevation of E-selectin concentrations may correlate with potential endothelial dysfunction in individuals with hypopituitarism during therapy with growth hormone.	17311545	CCL2 protein, human
CCL2 protein, human	0	0	1	0	0	0	0	0	0	0	17310107	2007	Influence of nebivolol and metoprolol on inflammatory mediators in human coronary endothelial or smooth muscle cells. Effects on neointima formation after balloon denudation in carotid arteries of rats treated with nebivolol.	17310107	CCL2 protein, human
CCL2 protein, human	1	0	0	0	0	0	0	0	0	0	17310094	2007	Mycobacterial mammalian cell entry protein 1A (Mce1A)-mediated adherence enhances the chemokine production by A549 alveolar epithelial cells.	17310094	CCL2 protein, human
CCL2 protein, human	0	0	1	0	0	0	0	0	0	0	17307800	2007	TLR2-dependent recognition of Streptococcus suis is modulated by the presence of capsular polysaccharide which modifies macrophage responsiveness.	17307800	CCL2 protein, human
CCL2 protein, human	0	0	1	0	0	0	0	1	0	0	17245394	2007	Interaction between proximal tubular epithelial cells and infiltrating monocytes/T cells in the proteinuric state.	17245394	CCL2 protein, human
CCL2 protein, human	1	0	0	0	0	0	0	0	0	1	17339489	2007	A quantitative study of NF-kappaB activation by H2O2: relevance in inflammation and synergy with TNF-alpha.	17339489	CCL2 protein, human
CCL2 protein, human	0	0	1	0	0	0	0	0	0	0	17255125	2007	Hypoxia reduces the expression and anti-inflammatory effects of peroxisome proliferator-activated receptor-gamma in human proximal renal tubular cells.	17255125	CCL2 protein, human
CCL2 protein, human	0	0	0	0	0	0	0	0	0	0	17348821	2007	Changes in serum and ascitic monocyte chemotactic protein-1 (MCP-1) and IL-10 levels in cirrhotic patients with spontaneous bacterial peritonitis.	17348821	CCL2 protein, human
CCL2 protein, human	0	0	1	0	0	0	0	0	0	0	17293495	2007	Endogenous interleukin-1 alpha promotes a proliferative and proinflammatory phenotype in human vascular smooth muscle cells.	17293495	CCL2 protein, human
CCL2 protein, human	1	0	0	0	0	0	0	0	0	0	17280738	2007	Induction of monocyte chemoattractant protein-1 release from A549 cells by agonists of protease-activated receptor-1 and -2.	17280738	CCL2 protein, human
CCL2 protein, human	0	0	0	0	1	0	0	0	0	0	17273832	2007	[Prognostic markers for congenital hydronephroses].	17273832	CCL2 protein, human
CCL2 protein, human	0	0	0	0	0	0	0	0	0	0	17263916	2007	Lipid peroxidation and inflammatory molecules as markers of coronary artery disease.	17263916	CCL2 protein, human
CCL2 protein, human	0	0	1	0	0	0	0	0	0	0	17380299	2007	The effect of COX-2 inhibitor, nimesulide, on angiogenetic factors in primary endometrial carcinoma cell culture.	17380299	CCL2 protein, human
CCL2 protein, human	0	0	1	0	0	0	0	0	0	0	17307163	2007	Synergistic effect of PGD2 via prostanoid DP receptor on TNF-alpha-induced production of MCP-1 and IL-8 in human monocytic THP-1 cells.	17307163	CCL2 protein, human
CCL2 protein, human	0	0	1	0	0	0	0	0	0	0	17178255	2007	Pitavastatin inhibits lysophosphatidic acid-induced proliferation and monocyte chemoattractant protein-1 expression in aortic smooth muscle cells by suppressing Rac-1-mediated reactive oxygen species generation.	17178255	CCL2 protein, human
CCL2 protein, human	0	0	1	0	1	0	0	0	0	0	17360663	2007	HIV-tat induces formation of an LRP-PSD-95- NMDAR-nNOS complex that promotes apoptosis in neurons and astrocytes.	17360663	CCL2 protein, human
CCL2 protein, human	0	0	0	0	0	0	0	0	0	0	17050556	2007	Modification of surface antigens in blood CD8+ T-lymphocytes in COPD: effects of smoking.	17050556	CCL2 protein, human
CCL2 protein, human	0	0	0	0	0	1	0	0	0	0	17032917	2007	MCP-1 mediates TGF-beta-induced angiogenesis by stimulating vascular smooth muscle cell migration.	17032917	CCL2 protein, human
CCL2 protein, human	1	0	0	0	0	0	0	0	0	0	17191021	2007	Resveratrol, a polyphenolic phytostilbene, inhibits endothelial monocyte chemotactic protein-1 synthesis and secretion.	17191021	CCL2 protein, human
CCL2 protein, human	0	0	1	0	0	0	0	0	0	0	17143094	2007	Giant cell and Takayasu arteritis.	17143094	CCL2 protein, human
CCL2 protein, human	0	1	0	0	0	0	0	0	0	0	17382555	2007	Specificity of immunomodulator secretion in urinary samples in response to infection by alpha-hemolysin and CNF1 bearing uropathogenic Escherichia coli.	17382555	CCL2 protein, human
CCL2 protein, human	1	0	0	0	0	0	0	0	0	0	17178797	2007	Expression of immunomodulatory genes in human monocytes induced by voriconazole in the presence of Aspergillus fumigatus.	17178797	CCL2 protein, human
CCL2 protein, human	1	0	0	0	0	0	0	0	0	0	17425435	2007	Chemokine production predominates in human monocytes infected with Tula virus.	17425435	CCL2 protein, human
CCL2 protein, human	0	0	0	0	0	0	0	0	0	0	17166616	2007	The effects of Danggui-Buxue-Tang on blood lipid and expression of genes related to foam cell formation in the early stage of atherosclerosis in diabetic GK rats.	17166616	CCL2 protein, human
CCL2 protein, human	0	1	0	0	0	0	0	0	0	0	17148691	2007	Expression, pharmacology, and functional role of somatostatin receptor subtypes 1 and 2 in human macrophages.	17148691	CCL2 protein, human
CCL2 protein, human	0	0	1	0	0	0	0	0	0	1	17159372	2007	Alterations of cell adhesion molecules in human glomerular endothelial cells in response to nephritis-associated plasminogen receptor.	17159372	CCL2 protein, human
CCL2 protein, human	1	0	0	0	0	0	0	0	0	0	17177974	2007	Inhibition of interleukin-8 production in human endothelial cells by Staphylococcus aureus supernatant.	17177974	CCL2 protein, human
CCL2 protein, human	0	0	1	0	0	0	0	0	0	1	17167270	2007	Interferon-beta is a potent inducer of interferon regulatory factor-1/2-dependent IP-10/CXCL10 expression in primary human endothelial cells.	17167270	CCL2 protein, human
CCL2 protein, human	0	0	0	0	0	0	0	0	0	0	17169533	2007	Melanoma susceptibility and progression: Association study between polymorphisms of the chemokine (CCL2) and chemokine receptors (CX3CR1, CCR5).	17169533	CCL2 protein, human
CCL2 protein, human	0	1	0	0	0	0	0	0	0	0	17214641	2007	Differential chemokine response of fibroblast subtypes to complement C1q.	17214641	CCL2 protein, human
CCL2 protein, human	0	0	0	0	0	0	0	0	0	0	17126840	2007	Catheter-based adenovirus-mediated anti-monocyte chemoattractant gene therapy attenuates in-stent neointima formation in cynomolgus monkeys.	17126840	CCL2 protein, human
CCL2 protein, human	0	0	0	0	0	0	0	0	0	0	17374712	2007	Macrophage infiltration into omental versus subcutaneous fat across different populations: effect of regional adiposity and the comorbidities of obesity.	17374712	CCL2 protein, human
CCL2 protein, human	0	0	1	0	0	0	0	0	0	0	17372317	2007	Monocyte chemoattractant protein-1 in obesity and type 2 diabetes. Insulin sensitivity study.	17372317	CCL2 protein, human
CCL2 protein, human	1	0	0	0	0	0	0	0	0	0	17368523	2007	Expression of chemokines CCL5 and CCL11 by smooth muscle tumor cells of the uterus and its possible role in the recruitment of mast cells.	17368523	CCL2 protein, human
CCL2 protein, human	1	0	1	0	0	0	0	0	0	1	17364892	2007	Chemokine transport across human vascular endothelial cells.	17364892	CCL2 protein, human
CCL2 protein, human	1	0	0	0	0	0	0	0	0	0	17360948	2007	Immunoglobulin light chains generate hydrogen peroxide.	17360948	CCL2 protein, human
CCL2 protein, human	0	0	1	0	0	0	0	0	0	0	17403721	2007	Synergistic relationship between hyperglycaemia and inflammation with respect to clinical outcomes in non-ST-elevation acute coronary syndromes: analyses from OPUS-TIMI 16 and TACTICS-TIMI 18.	17403721	CCL2 protein, human
CCL2 protein, human	1	0	0	0	0	0	0	0	0	0	17218539	2007	Hypochlorite-modified albumin colocalizes with RAGE in the artery wall and promotes MCP-1 expression via the RAGE-Erk1/2 MAP-kinase pathway.	17218539	CCL2 protein, human
CCL2 protein, human	0	0	0	0	0	0	0	0	0	0	17138827	2007	Human herpesvirus 8 acute infection of endothelial cells induces monocyte chemoattractant protein 1-dependent capillary-like structure formation: role of the IKK/NF-kappaB pathway.	17138827	CCL2 protein, human
CCL2 protein, human	0	0	0	0	0	0	0	0	0	0	17065190	2007	Monocyte chemotactic protein-1 single nucleotide polymorphisms do not confer susceptibility for the development of adult onset polymyositis/dermatomyositis in UK Caucasians.	17065190	CCL2 protein, human
CCL2 protein, human	0	0	1	0	0	0	0	0	0	0	17116295	2007	A new ATP-sensitive potassium channel opener protects endothelial function in cultured aortic endothelial cells.	17116295	CCL2 protein, human
CCL2 protein, human	1	0	0	0	0	0	0	0	0	0	17097661	2007	Short-term high glucose exposure induces monocyte-endothelial cells adhesion and transmigration by increasing VCAM-1 and MCP-1 expression in human aortic endothelial cells.	17097661	CCL2 protein, human
CCL2 protein, human	0	0	0	0	0	0	0	0	0	0	17091019	2007	Effect of genetic variants of CCR2 and CCL2 on the natural history of HIV-1 infection: CCL2-2518GG is overrepresented in a cohort of Spanish HIV-1-infected subjects.	17091019	CCL2 protein, human
CCL2 protein, human	0	1	0	0	0	0	0	0	0	0	17141275	2007	The concentration-dependent chemokine release and pro-apoptotic effects of neutrophil-derived alpha-defensin-1 on human bronchial and alveolar epithelial cells.	17141275	CCL2 protein, human
CCL2 protein, human	1	0	0	0	0	0	0	0	0	0	17079045	2007	Alpha- and betapapillomavirus E6/E7 genes differentially modulate pro-inflammatory gene expression.	17079045	CCL2 protein, human
CCL2 protein, human	0	0	1	0	0	0	0	1	0	0	17092717	2007	Alpha-aminothiazole-gamma-aminobutanoic amides as potent, small molecule CCR2 receptor antagonists.	17092717	CCL2 protein, human
CCL2 protein, human	0	0	1	0	0	0	0	0	0	0	17138935	2007	Apolipoprotein E3- and nitric oxide-dependent modulation of endothelial cell inflammatory responses.	17138935	CCL2 protein, human
CCL2 protein, human	0	0	1	0	1	0	0	0	0	0	18029476	2007	Weight loss, but not fish oil consumption, improves fasting and postprandial serum lipids, markers of endothelial function, and inflammatory signatures in moderately obese men.	18029476	CCL2 protein, human
CCL2 protein, human	0	0	0	0	0	0	0	0	0	0	19034332	2008	Treatment with amlodipine and atorvastatin has additive effect on blood and plaque inflammation in hypertensive patients with carotid atherosclerosis.	19034332	CCL2 protein, human
CCL2 protein, human	0	0	0	0	0	0	0	0	0	0	19099590	2008	Genetic polymorphisms of RANTES, IL1-A, MCP-1 and TNF-A genes in patients with prostate cancer.	19099590	CCL2 protein, human
CCL2 protein, human	0	0	0	0	0	0	0	0	0	0	19030200	2008	Fractalkine and TGF-beta1 levels reflect the severity of chronic pancreatitis in humans.	19030200	CCL2 protein, human
CCL2 protein, human	0	0	0	0	0	0	0	0	0	0	19031648	2008	Inflammation markers in healthy and periodontitis patients: a preliminary data screening.	19031648	CCL2 protein, human
CCL2 protein, human	0	0	0	0	0	0	0	0	0	0	19050323	2008	Combination of CCR1 mRNA, MCP1, and CA125 measurements in peripheral blood as a diagnostic test for endometriosis.	19050323	CCL2 protein, human
CCL2 protein, human	0	0	1	0	0	0	0	0	0	0	19046227	2008	Serum Th1 (CXCL10) and Th2 (CCL2) chemokine levels in children with newly diagnosed Type 1 diabetes: a longitudinal study.	19046227	CCL2 protein, human
CCL2 protein, human	0	0	0	0	0	0	0	0	0	0	18487068	2008	No differences of carotid intima-media thickness between young patients with ankylosing spondylitis and healthy controls.	18487068	CCL2 protein, human
CCL2 protein, human	0	0	0	0	0	0	0	0	0	0	19034703	2008	Berberine inhibits the expression of TNFalpha, MCP-1, and IL-6 in AcLDL-stimulated macrophages through PPARgamma pathway.	19034703	CCL2 protein, human
CCL2 protein, human	0	0	1	0	0	0	0	0	0	0	18976655	2008	Regulatory role of thioredoxin in homocysteine-induced monocyte chemoattractant protein-1 secretion in monocytes/macrophages.	18976655	CCL2 protein, human
CCL2 protein, human	0	0	0	0	0	0	0	0	0	0	18752146	2008	Mucosal cytokine imbalance in irritable bowel syndrome.	18752146	CCL2 protein, human
CCL2 protein, human	0	0	1	0	0	0	0	0	0	0	18809715	2008	Transient high glucose causes persistent epigenetic changes and altered gene expression during subsequent normoglycemia.	18809715	CCL2 protein, human
CCL2 protein, human	0	1	0	0	0	0	0	0	0	0	18790695	2008	Hypothermia downregulates inflammation but enhances IL-6 secretion by stimulated endothelial cells.	18790695	CCL2 protein, human
CCL2 protein, human	1	0	0	0	0	0	0	0	0	0	18790652	2008	Concomitant expression of the chemokines RANTES and MCP-1 in human breast cancer: a basis for tumor-promoting interactions.	18790652	CCL2 protein, human
CCL2 protein, human	0	0	0	0	0	0	0	0	0	0	18784644	2008	Reduction of the vitamin D hormonal system in kidney disease is associated with increased renal inflammation.	18784644	CCL2 protein, human
CCL2 protein, human	0	0	1	0	0	0	0	0	0	0	18784079	2008	CCL2 increases X4-tropic HIV-1 entry into resting CD4+ T cells.	18784079	CCL2 protein, human
CCL2 protein, human	0	0	0	0	0	0	0	0	0	0	19035500	2008	Antifibroblast antibodies in systemic sclerosis induce fibroblasts to produce profibrotic chemokines, with partial exploitation of toll-like receptor 4.	19035500	CCL2 protein, human
CCL2 protein, human	0	0	1	0	0	0	0	0	0	0	19012101	2008	Effects of estradiol and progestogens on tumor-necrosis factor-alpha-induced changes of biochemical markers for breast cancer growth and metastasis.	19012101	CCL2 protein, human
CCL2 protein, human	0	0	0	0	1	0	0	0	0	0	17880982	2008	Comparative effects of quercetin and its predominant human metabolites on adhesion molecule expression in activated human vascular endothelial cells.	17880982	CCL2 protein, human
CCL2 protein, human	0	0	0	0	1	0	0	0	0	0	18471253	2008	Differentiation of the pericyte in wound healing: The precursor, the process, and the role of the vascular endothelial cell.	18471253	CCL2 protein, human
CCL2 protein, human	1	0	0	0	0	0	0	0	0	0	18469140	2008	Synergy between coproduced CC and CXC chemokines in monocyte chemotaxis through receptor-mediated events.	18469140	CCL2 protein, human
CCL2 protein, human	1	0	0	0	0	0	0	0	0	0	18458846	2008	Advanced glycation end products enhance the proliferation and activation of hepatic stellate cells.	18458846	CCL2 protein, human
CCL2 protein, human	0	0	1	0	0	0	0	0	0	0	18498542	2008	Human innate immune responses to hexamethylene diisocyanate (HDI) and HDI-albumin conjugates.	18498542	CCL2 protein, human
CCL2 protein, human	0	0	1	0	0	0	0	0	0	0	19099689	2008	[Expression of monocyte chemotactic protein-1 in peripheral blood mononuclear cells of children with Kawasaki disease and its relation to coronary artery impairment].	19099689	CCL2 protein, human
CCL2 protein, human	0	1	0	0	0	0	0	0	0	0	19017957	2008	Retinoic acids are potent inhibitors of spontaneous human eosinophil apoptosis.	19017957	CCL2 protein, human
CCL2 protein, human	0	0	0	0	0	0	0	0	0	0	19100389	2008	The source matters: no impact of the CCL2/MCP-1-1-2518G polymorphism of the donor on renal allograft outcome during the first year after transplantation.	19100389	CCL2 protein, human
CCL2 protein, human	0	0	0	0	0	0	0	0	0	0	19009638	2008	Prediction of severe acute pancreatitis: current knowledge and novel insights.	19009638	CCL2 protein, human
CCL2 protein, human	0	0	0	0	0	0	0	0	0	0	19032843	2008	Association of a polymorphism in the monocyte chemoattractant protein-1/CCL2 gene and lupus nephritis in systemic lupus erythematosus patients.	19032843	CCL2 protein, human
CCL2 protein, human	0	0	0	0	0	0	0	0	0	0	18996288	2008	Contribution of TNF-308A and CCL2-2518A to carotid intima-media thickness in obese mexican children and adolescents.	18996288	CCL2 protein, human
CCL2 protein, human	0	0	0	0	0	0	0	0	0	0	18990568	2008	Synthesis and structure-activity relationship of 7-azaindole piperidine derivatives as CCR2 antagonists.	18990568	CCL2 protein, human
CCL2 protein, human	0	0	1	0	0	0	0	0	0	0	18977759	2008	Role of CC chemokine receptor 2 in bone marrow cells in the recruitment of macrophages into obese adipose tissue.	18977759	CCL2 protein, human
CCL2 protein, human	0	0	0	0	0	0	0	1	0	0	18776253	2008	Physicochemical stability of NOX-E36, a 40mer L-RNA (Spiegelmer) for therapeutic applications.	18776253	CCL2 protein, human
CCL2 protein, human	0	0	1	0	1	0	0	0	0	0	19020780	2008	Modulation of TNF-alpha-induced endothelial cell activation by glucosamine, a naturally occurring amino monosaccharide.	19020780	CCL2 protein, human
CCL2 protein, human	0	0	0	0	0	0	0	0	0	0	18854629	2008	Long-term follow-up of plasma cells in bone marrow and serum free light chains in primary systemic AL amyloidosis.	18854629	CCL2 protein, human
CCL2 protein, human	0	0	1	0	0	0	0	1	0	1	18846510	2008	Chemokine receptor CCR2 undergoes transportin1-dependent nuclear translocation.	18846510	CCL2 protein, human
CCL2 protein, human	0	0	1	0	0	0	0	0	0	0	18840498	2008	Ethanol exerts anti-inflammatory effects in human adipose tissue in vitro.	18840498	CCL2 protein, human
CCL2 protein, human	0	0	0	0	0	0	0	0	0	0	18837239	2008	C-reactive protein, cytokines and inflammation in cardiovascular diseases.	18837239	CCL2 protein, human
CCL2 protein, human	0	0	0	0	0	0	0	0	0	0	18837094	2008	Genetic polymorphism of MCP-1-2518, IL-8-251 and susceptibility to acute pancreatitis: a pilot study in population of Suzhou, China.	18837094	CCL2 protein, human
CCL2 protein, human	0	0	0	0	0	0	0	0	0	0	19112946	2008	Effect of treatment on mononuclear cell migration in cervical cancer patients.	19112946	CCL2 protein, human
CCL2 protein, human	0	0	0	0	0	0	0	0	0	0	18783346	2008	Molecular, biochemical and functional characterizations of C1q/TNF family members: adipose-tissue-selective expression patterns, regulation by PPAR-gamma agonist, cysteine-mediated oligomerizations, combinatorial associations and metabolic functions.	18783346	CCL2 protein, human
CCL2 protein, human	0	1	0	0	1	0	0	1	0	0	18436581	2008	Thrombin-induced expression of endothelial CX3CL1 potentiates monocyte CCL2 production and transendothelial migration.	18436581	CCL2 protein, human
CCL2 protein, human	0	0	1	0	0	0	0	0	0	0	18813349	2008	SPARC ameliorates ovarian cancer-associated inflammation.	18813349	CCL2 protein, human
CCL2 protein, human	0	0	1	0	1	0	0	0	0	0	17765904	2008	Orally administered eicosapentaenoic acid reduces and stabilizes atherosclerotic lesions in ApoE-deficient mice.	17765904	CCL2 protein, human
CCL2 protein, human	0	0	1	0	0	0	0	0	0	0	19277231	2008	HSV keratitis: histopathologic predictors of corneal allograft complications.	19277231	CCL2 protein, human
CCL2 protein, human	0	0	1	0	0	0	0	0	0	0	17207568	2008	Differential flow cytometric detection of intracellular cytokines in peripheral and peritoneal mononuclear cells of women with endometriosis.	17207568	CCL2 protein, human
CCL2 protein, human	0	0	0	0	0	0	0	0	0	0	17706208	2008	Panel of markers can accurately predict endometriosis in a subset of patients.	17706208	CCL2 protein, human
CCL2 protein, human	0	0	0	0	1	0	0	0	0	0	17925051	2008	Trans-fatty acids induce pro-inflammatory responses and endothelial cell dysfunction.	17925051	CCL2 protein, human
CCL2 protein, human	0	0	0	0	0	0	0	0	0	0	17582674	2008	Serum cytokines as biomarkers for nonsurgical prediction of endometriosis.	17582674	CCL2 protein, human
CCL2 protein, human	0	0	0	0	0	0	0	0	0	0	18048089	2008	The urokinase-type plasminogen activator/its soluble receptor system is independently related to carotid atherosclerosis and associated with CC-chemokines in uraemic patients.	18048089	CCL2 protein, human
CCL2 protein, human	0	0	0	0	0	0	0	0	0	0	18709691	2008	Th1 and Th2 chemokine serum levels in systemic sclerosis in the presence or absence of autoimmune thyroiditis.	18709691	CCL2 protein, human
CCL2 protein, human	1	0	0	0	0	0	0	0	0	0	18490175	2008	House dust mite, Dermatophagoides pteronissinus increases expression of MCP-1, IL-6, and IL-8 in human monocytic THP-1 cells.	18490175	CCL2 protein, human
CCL2 protein, human	0	0	0	0	0	0	0	0	0	0	18975310	2008	A CD40-CD154 interaction in tissue fibrosis.	18975310	CCL2 protein, human
CCL2 protein, human	0	0	1	0	0	0	0	0	0	0	18758234	2008	CCL2, survivin and autophagy: new links with implications in human cancer.	18758234	CCL2 protein, human
CCL2 protein, human	0	0	0	0	0	0	0	0	0	0	18821707	2008	Epigallocatechin-3-gallate diminishes CCL2 expression in human osteoblastic cells via up-regulation of phosphatidylinositol 3-Kinase/Akt/Raf-1 interaction: a potential therapeutic benefit for arthritis.	18821707	CCL2 protein, human
CCL2 protein, human	0	0	0	0	0	0	0	0	0	0	18729779	2008	Interferon and interferon-induced chemokine expression is associated with control of acute viremia in West Nile virus-infected blood donors.	18729779	CCL2 protein, human
CCL2 protein, human	0	0	0	0	0	0	0	0	0	0	18718072	2008	[Correlation of chemokine CCL-2/MCP-1 level in the plasma with aGVHD and idiophathic pneumonia syndrome after allogeneic hematopoietic stem cell transplantation].	18718072	CCL2 protein, human
CCL2 protein, human	0	0	1	0	0	0	0	0	0	0	18820737	2008	Signal regulatory protein alpha negatively regulates beta2 integrin-mediated monocyte adhesion, transendothelial migration and phagocytosis.	18820737	CCL2 protein, human
CCL2 protein, human	0	0	0	0	0	0	0	0	0	0	18710325	2008	Acute chemokine response in the blood and cerebrospinal fluid of children with enterovirus 71-associated brainstem encephalitis.	18710325	CCL2 protein, human
CCL2 protein, human	0	0	0	0	0	0	0	0	0	0	18849642	2008	Protease activation, pancreatic leakage, and inflammation in acute pancreatitis: differences between mild and severe cases and changes over the first three days.	18849642	CCL2 protein, human
CCL2 protein, human	0	0	1	0	0	0	0	0	0	0	18705004	2008	[Effect of Cryptoporus polysaccharide on lipopolysaccharide-induced production of monocyte chemoattractant protein-1 in human alveolar epithelial cells].	18705004	CCL2 protein, human
CCL2 protein, human	0	0	1	0	0	0	0	0	0	0	18847373	2008	Differential recruitment of dendritic cells and monocytes to respiratory mucosal sites in children with influenza virus or respiratory syncytial virus infection.	18847373	CCL2 protein, human
CCL2 protein, human	0	0	1	0	0	0	0	0	0	0	18955794	2008	The effect of interleukin-4 and amphiregulin on the proliferation of human airway smooth muscle cells and cytokine release.	18955794	CCL2 protein, human
CCL2 protein, human	0	0	1	0	0	0	0	0	0	0	18953909	2008	[Monocyte chemoattractant protein-1 regulations of human gingival fibroblasts by Porphyromonas gingivalis with different fimA genotypes].	18953909	CCL2 protein, human
CCL2 protein, human	1	0	0	0	1	0	0	0	0	0	18949387	2008	Glucosamine, a naturally occurring amino monosaccharide modulates LL-37-induced endothelial cell activation.	18949387	CCL2 protein, human
CCL2 protein, human	0	0	1	0	0	0	0	0	0	0	18777458	2008	Association of impaired glucose metabolism in morbid obesity with hypoadiponectinaemia.	18777458	CCL2 protein, human
CCL2 protein, human	0	0	1	0	0	0	0	0	0	0	18713273	2008	Intracutaneous injection of the macrophage-activating lipopeptide-2 (MALP-2) which accelerates wound healing in mice--a phase I trial in 12 patients.	18713273	CCL2 protein, human
CCL2 protein, human	0	1	0	0	0	0	0	0	0	0	18617418	2008	ADMA induces monocyte adhesion via activation of chemokine receptors in cultured THP-1 cells.	18617418	CCL2 protein, human
CCL2 protein, human	0	0	1	0	0	0	0	0	0	0	18576354	2008	Modulation of CCR2 in rheumatoid arthritis: a double-blind, randomized, placebo-controlled clinical trial.	18576354	CCL2 protein, human
CCL2 protein, human	0	0	1	0	0	0	0	0	0	0	18660381	2008	Macrophage-specific metalloelastase (MMP-12) truncates and inactivates ELR+ CXC chemokines and generates CCL2, -7, -8, and -13 antagonists: potential role of the macrophage in terminating polymorphonuclear leukocyte influx.	18660381	CCL2 protein, human
CCL2 protein, human	0	0	0	0	1	1	0	0	0	0	18445690	2008	Role of ephrinB2 expression in endothelial cells during arteriogenesis: impact on smooth muscle cell migration and monocyte recruitment.	18445690	CCL2 protein, human
CCL2 protein, human	0	0	1	0	1	0	0	0	0	0	18688800	2008	Buddleja officinalis inhibits high glucose-induced matrix metalloproteinase activity in human umbilical vein endothelial cells.	18688800	CCL2 protein, human
CCL2 protein, human	0	0	0	0	0	0	0	0	0	0	18679168	2008	Immune mediators in idiopathic nephrotic syndrome: evidence for a relation between interleukin 8 and proteinuria.	18679168	CCL2 protein, human
CCL2 protein, human	0	0	0	0	0	0	0	0	0	0	18632582	2008	Fc receptor engagement mediates differentiation of cardiac fibroblast precursor cells.	18632582	CCL2 protein, human
CCL2 protein, human	0	0	0	0	0	0	0	0	0	0	18663684	2008	[From kitchen to bedside].	18663684	CCL2 protein, human
CCL2 protein, human	0	0	0	0	0	0	0	0	0	0	18546875	2008	[Mechanisms implicated in the progression of IgA nephropathy].	18546875	CCL2 protein, human
CCL2 protein, human	1	0	0	0	0	0	0	0	0	0	18662589	2008	Lentivirus-mediated RNA interference targeting STAT4 inhibits the proliferation of vascular smooth muscle cells.	18662589	CCL2 protein, human
CCL2 protein, human	0	0	0	0	0	0	0	0	0	0	18657661	2008	Comparison of 8 biomarkers for prediction of right ventricular hypokinesis 6 months after submassive pulmonary embolism.	18657661	CCL2 protein, human
CCL2 protein, human	1	0	0	0	0	0	0	1	0	0	18656704	2008	Differential migration of human monocyte-derived dendritic cells after infection with prevalent clinical strains of Mycobacterium tuberculosis.	18656704	CCL2 protein, human
CCL2 protein, human	1	0	0	0	0	0	0	0	0	0	18649942	2008	St. John's Wort protein, p27SJ, regulates the MCP-1 promoter.	18649942	CCL2 protein, human
CCL2 protein, human	0	0	1	0	0	0	0	0	0	0	18645721	2008	Chlorobenzene induces the NF-kappa B and p38 MAP kinase pathways in lung epithelial cells.	18645721	CCL2 protein, human
CCL2 protein, human	0	0	0	0	0	0	0	0	0	0	18473409	2008	N-acetyl-L-cysteine combined with mesalamine in the treatment of ulcerative colitis: randomized, placebo-controlled pilot study.	18473409	CCL2 protein, human
CCL2 protein, human	0	0	1	0	1	0	0	1	0	0	18676106	2008	beta-Sitosterol modulation of monocyte-endothelial cell interaction: a comparison to female hormones.	18676106	CCL2 protein, human
CCL2 protein, human	0	0	1	0	0	0	0	0	0	0	18570214	2008	Monocyte chemoattractant protein-1 secreted by adipose tissue induces direct lipid accumulation in hepatocytes.	18570214	CCL2 protein, human
CCL2 protein, human	0	0	1	0	0	0	0	0	0	0	18563354	2008	Involvement of NF-kappaB in the inhibitory actions of Platycarya strobilacea on the TNF-alpha-induced monocyte adhesion to colon epithelial cells and chemokine expression.	18563354	CCL2 protein, human
CCL2 protein, human	0	0	0	0	0	0	0	0	0	0	18617301	2008	Effect of pentoxifylline in addition to losartan on proteinuria and GFR in CKD: a 12-month randomized trial.	18617301	CCL2 protein, human
CCL2 protein, human	0	0	1	0	0	0	0	0	0	0	18616672	2008	Acute alcohol intake induces SOCS1 and SOCS3 and inhibits cytokine-induced STAT1 and STAT3 signaling in human monocytes.	18616672	CCL2 protein, human
CCL2 protein, human	0	0	1	0	0	0	0	0	0	0	18611860	2008	CCL2 protects prostate cancer PC3 cells from autophagic death via phosphatidylinositol 3-kinase/AKT-dependent survivin up-regulation.	18611860	CCL2 protein, human
CCL2 protein, human	0	0	0	0	0	0	0	0	0	0	18605965	2008	Mediterranean diet and plasma concentration of inflammatory markers in old and very old subjects in the ZINCAGE population study.	18605965	CCL2 protein, human
CCL2 protein, human	0	0	1	0	0	0	0	0	0	0	18599682	2008	Pharmacological profile of JNJ-27141491 [(S)-3-[3,4-difluorophenyl)-propyl]-5-isoxazol-5-yl-2-thioxo-2,3-dihydro-1H-imidazole-4-carboxyl acid methyl ester], as a noncompetitive and orally active antagonist of the human chemokine receptor CCR2.	18599682	CCL2 protein, human
CCL2 protein, human	0	0	0	0	0	0	0	0	0	0	18523269	2008	IFN-gamma and STAT1 arrest monocyte migration and modulate RAC/CDC42 pathways.	18523269	CCL2 protein, human
CCL2 protein, human	0	0	0	0	0	0	0	0	0	1	18579222	2008	Role of the renin-angiotensin system in vascular inflammation.	18579222	CCL2 protein, human
CCL2 protein, human	0	0	0	0	0	0	0	0	0	0	18528529	2008	MCP-1 -2518 A/G single nucleotide polymorphism in Slovak patients with systemic sclerosis.	18528529	CCL2 protein, human
CCL2 protein, human	0	0	1	0	0	0	0	0	0	0	18622277	2008	Anti-proinflammatory effects of sirolimus on human islet preparations.	18622277	CCL2 protein, human
CCL2 protein, human	0	0	0	0	0	0	0	0	0	0	18560127	2008	Peripheral chemokine receptors, their ligands, cytokines and Alzheimer's disease.	18560127	CCL2 protein, human
CCL2 protein, human	0	0	1	0	0	0	0	0	0	0	18557928	2008	Keratinocytes enriched for epidermal stem cells differ in their response to IFN-gamma from other proliferative keratinocytes.	18557928	CCL2 protein, human
CCL2 protein, human	0	0	0	0	0	0	0	0	0	0	18557741	2008	Aqueous humor alloreactive cell phenotypes, cytokines and chemokines in corneal allograft rejection.	18557741	CCL2 protein, human
CCL2 protein, human	1	0	0	0	0	0	0	0	0	0	18556463	2008	Suppressor of cytokine signaling 1 inhibits IFN-gamma inflammatory signaling in human keratinocytes by sustaining ERK1/2 activation.	18556463	CCL2 protein, human
CCL2 protein, human	0	0	0	0	0	0	0	0	0	0	18625499	2008	Neuroinflammation as a neurotoxic mechanism in alcoholism: commentary on &quot;Increased MCP-1 and microglia in various regions of human alcoholic brain&quot;.	18625499	CCL2 protein, human
CCL2 protein, human	0	0	0	0	0	0	0	0	0	0	18593272	2008	Monocyte chemoattractant protein-1 predicts outcome and vasospasm following aneurysmal subarachnoid hemorrhage.	18593272	CCL2 protein, human
CCL2 protein, human	0	0	0	0	0	0	0	0	0	0	18508461	2008	The roles of chemokines in leukocyte recruitment and fibrosis in systemic sclerosis.	18508461	CCL2 protein, human
CCL2 protein, human	0	0	0	0	0	0	0	0	0	0	18347511	2008	Associations of circulating adiponectin with estradiol and monocyte chemotactic protein-1 in postmenopausal women.	18347511	CCL2 protein, human
CCL2 protein, human	1	0	0	0	0	0	0	0	0	0	18402383	2008	Expression of monocyte chemoattractant protein-1 in brain tissue of patients with intractable epilepsy.	18402383	CCL2 protein, human
CCL2 protein, human	0	1	0	0	0	0	0	0	0	0	18493738	2008	Human C-peptide antagonises high glucose-induced endothelial dysfunction through the nuclear factor-kappaB pathway.	18493738	CCL2 protein, human
CCL2 protein, human	0	0	1	0	0	0	0	0	0	0	18514500	2008	In vitro models for the assessment of inflammatory and immuno-modulatory effects of the volatile organic compound chlorobenzene.	18514500	CCL2 protein, human
CCL2 protein, human	0	0	0	0	0	0	0	0	0	0	18513272	2008	Altered levels of CC chemokines during pulmonary CMV predict BOS and mortality post-lung transplantation.	18513272	CCL2 protein, human
CCL2 protein, human	0	0	1	0	0	0	0	0	0	0	18640269	2008	Prostaglandin E(2)-loaded microspheres as strategy to inhibit phagocytosis and modulate inflammatory mediators release.	18640269	CCL2 protein, human
CCL2 protein, human	0	0	0	0	0	0	0	0	0	0	18508485	2008	Roles of MCP-1 in development of HIV-dementia.	18508485	CCL2 protein, human
CCL2 protein, human	0	0	0	0	0	0	0	0	0	0	18381789	2008	Single-nucleotide polymorphisms in CCL2 gene are not associated with susceptibility to systemic sclerosis.	18381789	CCL2 protein, human
CCL2 protein, human	0	0	0	0	0	0	0	0	0	0	18508434	2008	Chemokines in lupus nephritis.	18508434	CCL2 protein, human
CCL2 protein, human	0	0	0	0	0	0	0	0	0	0	18506929	2008	Reactive oxygen species and chemokines: are they elevated in the esophageal mucosa of children with gastroesophageal reflux disease?	18506929	CCL2 protein, human
CCL2 protein, human	1	0	0	0	0	0	0	0	0	0	18503747	2008	Induction of CCL2 by siMAML1 through upregulation of TweakR in melanoma cells.	18503747	CCL2 protein, human
CCL2 protein, human	0	0	1	0	0	0	0	0	0	0	18448263	2008	Visceral adipose tissue specific persistence of Mycobacterium tuberculosis may be reason for the metabolic syndrome.	18448263	CCL2 protein, human
CCL2 protein, human	0	0	1	0	0	0	0	0	0	0	18495743	2008	Glomerular expression of monocyte chemoattractant protein-1 is predictive of poor renal prognosis in pediatric lupus nephritis.	18495743	CCL2 protein, human
CCL2 protein, human	1	0	0	0	0	0	0	0	0	0	18448595	2008	Silencing megalin and cubilin genes inhibits myeloma light chain endocytosis and ameliorates toxicity in human renal proximal tubule epithelial cells.	18448595	CCL2 protein, human
CCL2 protein, human	0	0	0	0	0	0	0	0	0	0	18511016	2008	Metabolic syndrome in postmenopausal women: the influence of oral or transdermal estradiol on inflammation and coagulation markers.	18511016	CCL2 protein, human
CCL2 protein, human	0	1	0	0	0	0	0	0	0	0	18522702	2008	Adiponectin is present in the urine in its native conformation, and specifically reduces the secretion of MCP-1 by proximal tubular cells.	18522702	CCL2 protein, human
CCL2 protein, human	0	0	1	0	0	0	0	0	0	0	18515987	2008	The local cytokine and chemokine milieu within malignant effusions.	18515987	CCL2 protein, human
CCL2 protein, human	0	0	0	0	0	0	0	0	0	0	18398619	2008	[CCL2/MCP1: a novel target in systemic lupus erythematosus and lupus nephritis].	18398619	CCL2 protein, human
CCL2 protein, human	0	0	0	0	0	0	0	0	0	0	18443042	2008	c-Jun controls histone modifications, NF-kappaB recruitment, and RNA polymerase II function to activate the ccl2 gene.	18443042	CCL2 protein, human
CCL2 protein, human	0	1	0	0	0	0	0	0	0	0	18430774	2008	Hyperinsulinemia induces insulin resistance on glucose and lipid metabolism in a human adipocytic cell line: paracrine interaction with myocytes.	18430774	CCL2 protein, human
CCL2 protein, human	0	0	1	0	0	0	0	0	0	0	18425802	2008	Probiotic Lactobacillus reuteri suppress proinflammatory cytokines via c-Jun.	18425802	CCL2 protein, human
CCL2 protein, human	0	0	1	0	1	0	0	0	0	0	18420999	2008	T-lymphocyte infiltration in visceral adipose tissue: a primary event in adipose tissue inflammation and the development of obesity-mediated insulin resistance.	18420999	CCL2 protein, human
CCL2 protein, human	0	0	1	0	0	0	0	0	0	0	18366071	2008	Treponema denticola lipooligosaccharide activates gingival fibroblasts and upregulates inflammatory mediator production.	18366071	CCL2 protein, human
CCL2 protein, human	0	0	0	0	0	0	0	0	0	0	18411215	2008	Bolus infusion of human urinary trypsin inhibitor improves intractable interstitial pneumonia in patients with connective tissue diseases.	18411215	CCL2 protein, human
CCL2 protein, human	0	0	0	0	0	0	0	0	0	0	18371304	2008	Association of chronic stable angina pectoris with MCP-1-2518 A/G single nucleotide polymorphism in the Slovak population.	18371304	CCL2 protein, human
CCL2 protein, human	0	0	1	0	0	0	0	1	0	0	18400310	2008	IL-6 regulates MCP-1, ICAM-1 and IL-6 expression in human myoblasts.	18400310	CCL2 protein, human
CCL2 protein, human	0	0	0	0	1	0	0	0	0	0	18451774	2008	Inflammatory response to a high-fat, low-carbohydrate weight loss diet: effect of antioxidants.	18451774	CCL2 protein, human
CCL2 protein, human	0	0	0	0	0	0	0	0	0	0	18388185	2008	Gene expression in human NAFLD.	18388185	CCL2 protein, human
CCL2 protein, human	0	0	1	0	0	0	0	0	0	0	18385799	2008	Multiplex bead analysis of vitreous and serum concentrations of inflammatory and proangiogenic factors in diabetic patients.	18385799	CCL2 protein, human
CCL2 protein, human	0	0	1	0	0	0	0	0	0	0	18382683	2008	In vivo isolation and characterization of stem cells with diverse phenotypes using growth factor impregnated biomatrices.	18382683	CCL2 protein, human
CCL2 protein, human	1	0	0	0	0	0	0	0	0	0	18822499	2008	[Chronic HCV-infection and expression of mRNA of CC-chemokines and their receptors].	18822499	CCL2 protein, human
CCL2 protein, human	1	0	0	0	0	0	0	0	0	0	18411415	2008	Placenta growth factor augments endothelin-1 and endothelin-B receptor expression via hypoxia-inducible factor-1 alpha.	18411415	CCL2 protein, human
CCL2 protein, human	0	0	0	0	0	0	0	0	1	0	18188859	2008	Discovery of potent, orally bioavailable small-molecule inhibitors of the human CCR2 receptor.	18188859	CCL2 protein, human
CCL2 protein, human	0	0	1	0	0	0	0	0	0	0	18271757	2008	Prostaglandin E1 inhibits IL-6-induced MCP-1 expression by interfering specifically in IL-6-dependent ERK1/2, but not STAT3, activation.	18271757	CCL2 protein, human
CCL2 protein, human	0	1	0	0	0	0	0	0	0	0	18203956	2008	Phosphatidylcholine-specific phospholipase C activation is required for CCR5-dependent, NF-kB-driven CCL2 secretion elicited in response to HIV-1 gp120 in human primary macrophages.	18203956	CCL2 protein, human
CCL2 protein, human	0	0	1	0	0	0	0	0	0	0	18192240	2008	Simvastatin has an anti-inflammatory effect on macrophages via upregulation of an atheroprotective transcription factor, Kruppel-like factor 2.	18192240	CCL2 protein, human
CCL2 protein, human	0	0	0	0	0	0	0	0	0	0	18047927	2008	Activated cells in urine and monocyte chemotactic peptide-1 (MCP-1)--sensitive rejection markers in renal graft recipients.	18047927	CCL2 protein, human
CCL2 protein, human	0	0	1	0	0	0	0	0	0	0	18191414	2008	In vivo validation of signaling pathways regulating human monocyte chemotaxis.	18191414	CCL2 protein, human
CCL2 protein, human	0	0	0	0	0	0	0	0	0	0	18323504	2008	Progression of symptomatic intracranial large artery atherosclerosis is associated with a proinflammatory state and impaired fibrinolysis.	18323504	CCL2 protein, human
CCL2 protein, human	0	0	1	0	0	0	0	0	0	0	18190912	2008	Increased MCP-1 and microglia in various regions of the human alcoholic brain.	18190912	CCL2 protein, human
CCL2 protein, human	0	0	0	0	0	0	0	0	0	0	18045859	2008	Serum albumin is strongly associated with erythropoietin sensitivity in hemodialysis patients.	18045859	CCL2 protein, human
CCL2 protein, human	1	0	0	0	0	0	0	0	0	0	18215484	2008	Effect of zinc supplementation on plasma IL-6 and MCP-1 production and NK cell function in healthy elderly: interactive influence of +647 MT1a and -174 IL-6 polymorphic alleles.	18215484	CCL2 protein, human
CCL2 protein, human	0	0	1	0	0	0	0	0	0	0	18311795	2008	Mediation of the proinflammatory cytokine response in rheumatoid arthritis and spondylarthritis by interactions between fibroblast-like synoviocytes and natural killer cells.	18311795	CCL2 protein, human
CCL2 protein, human	0	0	0	0	1	0	0	0	0	0	18337446	2008	Host nuclear factor-kappaB activation potentiates lung cancer metastasis.	18337446	CCL2 protein, human
CCL2 protein, human	0	0	0	0	0	0	0	0	0	0	18336917	2008	Racial differences in cervical cytokine concentrations between pregnant women with and without bacterial vaginosis.	18336917	CCL2 protein, human
CCL2 protein, human	0	0	0	0	0	0	0	0	0	0	18328350	2008	Relationship between plasma resistin concentrations, inflammatory chemokines, and components of the metabolic syndrome in adults.	18328350	CCL2 protein, human
CCL2 protein, human	0	1	0	0	0	0	0	1	0	0	18098312	2008	Adenosine monophosphate-activated protein kinase modulates the activated phenotype of hepatic stellate cells.	18098312	CCL2 protein, human
CCL2 protein, human	0	0	0	0	0	0	0	0	0	0	18191043	2008	Significance of leptin and high-molecular weight adiponectin in the general population of Japanese male adolescents.	18191043	CCL2 protein, human
CCL2 protein, human	1	0	0	0	0	0	0	0	0	0	18247127	2008	Suppression of CCL2/MCP-1 and CCL5/RANTES expression by nociceptin in human monocytes.	18247127	CCL2 protein, human
CCL2 protein, human	0	0	1	0	0	0	0	0	0	0	18339644	2008	High levels and inflammatory effects of soluble CXC ligand 16 (CXCL16) in coronary artery disease: down-regulatory effects of statins.	18339644	CCL2 protein, human
CCL2 protein, human	0	0	1	0	0	0	0	0	0	0	19132243	2008	High glucose conditions induce upregulation of fractalkine and monocyte chemotactic protein-1 in human smooth muscle cells.	19132243	CCL2 protein, human
CCL2 protein, human	0	0	0	0	0	0	0	0	0	0	17591667	2008	Aqueous humor levels of asymmetric dimethylarginine (ADMA) are positively associated with monocyte chemoattractant protein-1 (MCP-1) in patients with uveitis.	17591667	CCL2 protein, human
CCL2 protein, human	0	0	1	0	0	0	0	0	0	0	18079694	2008	A critical role of RICK/RIP2 polyubiquitination in Nod-induced NF-kappaB activation.	18079694	CCL2 protein, human
CCL2 protein, human	0	0	0	0	1	0	0	0	0	0	20054187	2008	Circulating markers of inflammation and their link to indices of adiposity.	20054187	CCL2 protein, human
CCL2 protein, human	0	0	1	0	0	0	0	0	0	0	17932106	2008	CBP Is a dosage-dependent regulator of nuclear factor-kappaB suppression by the estrogen receptor.	17932106	CCL2 protein, human
CCL2 protein, human	0	0	0	0	0	0	0	1	0	0	18208975	2008	iPLA2beta: front and center in human monocyte chemotaxis to MCP-1.	18208975	CCL2 protein, human
CCL2 protein, human	0	0	0	0	0	0	0	0	0	0	18205260	2008	Chemokine system polymorphisms, survival and hepatocellular carcinoma occurrence in patients with hepatitis C virus-related cirrhosis.	18205260	CCL2 protein, human
CCL2 protein, human	0	0	0	0	0	0	0	0	0	0	18186797	2008	Association of MCP-1 and CCR2 polymorphisms with the risk of late acute rejection after renal transplantation in Korean patients.	18186797	CCL2 protein, human
CCL2 protein, human	1	0	0	0	0	0	0	0	0	0	18830936	2008	Temporal and quantitative analysis of expression of metalloproteinases (MMPs) and their endogenous inhibitors in atherosclerotic lesions.	18830936	CCL2 protein, human
CCL2 protein, human	1	0	0	0	1	0	0	0	0	0	18239617	2008	Human inflammatory dendritic epidermal cells express a functional histamine H4 receptor.	18239617	CCL2 protein, human
CCL2 protein, human	0	0	0	0	0	0	0	0	0	0	18237588	2008	Effect of enhanced external counterpulsation on inflammatory cytokines and adhesion molecules in patients with angina pectoris and angiographic coronary artery disease.	18237588	CCL2 protein, human
CCL2 protein, human	0	1	0	0	0	0	0	0	0	0	18234094	2008	Stimulated monocyte IL-6 secretion predicts survival of patients with head and neck squamous cell carcinoma.	18234094	CCL2 protein, human
CCL2 protein, human	0	0	0	0	0	0	0	0	0	0	18227225	2008	Pharmacological profiling of chemokine receptor-directed compounds using high-content screening.	18227225	CCL2 protein, human
CCL2 protein, human	0	0	1	0	0	0	0	0	0	0	18316072	2008	Adsorbed fibrinogen regulates the behavior of human dendritic cells in a CD18-dependent manner.	18316072	CCL2 protein, human
CCL2 protein, human	0	0	1	0	0	0	0	0	0	0	18042260	2008	HIV-1 matrix protein p17 binds to monocytes and selectively stimulates MCP-1 secretion: role of transcriptional factor AP-1.	18042260	CCL2 protein, human
CCL2 protein, human	0	0	1	0	0	0	0	0	0	0	18093816	2008	COX-2 and CCR2 induced by CD40 ligand and MCP-1 are linked to VEGF production in endothelial cells.	18093816	CCL2 protein, human
CCL2 protein, human	0	0	0	0	0	0	0	0	0	0	18093183	2008	A functional promoter polymorphism in monocyte chemoattractant protein-1 is associated with psoriasis.	18093183	CCL2 protein, human
CCL2 protein, human	0	0	0	0	0	0	0	0	0	0	17934860	2008	Mcp-1, eNOS, tPA and PAI-1 gene polymorphism and correlation of genotypes and phenotypes in hepatopulmonary syndrome.	17934860	CCL2 protein, human
CCL2 protein, human	0	0	1	0	1	0	0	0	0	0	17933841	2008	Myeloma light chains induce epithelial-mesenchymal transition in human renal proximal tubule epithelial cells.	17933841	CCL2 protein, human
CCL2 protein, human	0	0	1	0	1	0	0	0	0	0	18069971	2008	Differential activation of mononuclear phagocytes in cerebellar malformation associated with Walker-Warburg syndrome.	18069971	CCL2 protein, human
CCL2 protein, human	0	0	0	0	0	0	0	0	0	0	18172114	2008	Comprehensive analysis of the candidate genes CCL2, CCR2, and TLR4 in age-related macular degeneration.	18172114	CCL2 protein, human
CCL2 protein, human	0	0	0	0	0	0	0	0	0	0	18325912	2008	A clinical study assessing the tolerability and biological effects of infliximab, a TNF-alpha inhibitor, in patients with advanced cancer.	18325912	CCL2 protein, human
CCL2 protein, human	0	0	0	0	0	0	0	0	0	0	18158188	2008	Coronary collaterals: the role of MCP-1 during the early phase of acute myocardial infarction.	18158188	CCL2 protein, human
CCL2 protein, human	1	0	0	0	0	0	0	0	0	0	19378419	2008	Signal transduction involved in CTGF-induced production of chemokines in mesangial cells.	19378419	CCL2 protein, human
CCL2 protein, human	0	0	1	0	0	0	0	0	0	0	18090870	2008	Dual action of TGF-beta1 on nasal-polyp derived fibroblasts.	18090870	CCL2 protein, human
CCL2 protein, human	1	0	0	0	0	0	0	0	0	0	18089573	2008	Monocyte chemoattractant protein-1 expression is enhanced by granulocyte-macrophage colony-stimulating factor via Jak2-Stat5 signaling and inhibited by atorvastatin in human monocytic U937 cells.	18089573	CCL2 protein, human
CCL2 protein, human	0	0	1	0	1	0	0	0	0	0	18083068	2008	Lycopus lucidus inhibits high glucose-induced vascular inflammation in human umbilical vein endothelial cells.	18083068	CCL2 protein, human
CCL2 protein, human	0	0	0	0	0	0	0	0	0	0	18077490	2008	CXCL10 (alpha) and CCL2 (beta) chemokines in systemic sclerosis--a longitudinal study.	18077490	CCL2 protein, human
CCL2 protein, human	0	0	1	0	0	0	0	0	0	0	18032547	2008	Tubulointerstitial heparan sulfate proteoglycan changes in human renal diseases correlate with leukocyte influx and proteinuria.	18032547	CCL2 protein, human
CCL2 protein, human	1	0	0	0	0	0	0	0	0	0	18061474	2008	The expression of IL-20 and IL-24 and their shared receptors are increased in rheumatoid arthritis and spondyloarthropathy.	18061474	CCL2 protein, human
CCL2 protein, human	1	0	0	0	0	0	0	0	0	0	18164957	2008	ACE2 overexpression inhibits angiotensin II-induced monocyte chemoattractant protein-1 expression in macrophages.	18164957	CCL2 protein, human
CCL2 protein, human	0	0	0	0	0	0	0	0	0	0	17991428	2008	Mutant MCP-1 therapy inhibits tumor angiogenesis and growth of malignant melanoma in mice.	17991428	CCL2 protein, human
CCL2 protein, human	0	0	0	0	0	0	0	0	0	0	18315702	2008	Urinary kallikrein excretion is related to renal function change and inflammatory status in chronic kidney disease patients receiving angiotensin II receptor blocker treatment.	18315702	CCL2 protein, human
CCL2 protein, human	0	0	1	0	0	0	0	1	0	0	18313297	2008	Potent antagonists of the CCR2b receptor. Part 3: SAR of the (R)-3-aminopyrrolidine series.	18313297	CCL2 protein, human
CCL2 protein, human	0	0	0	0	0	0	0	0	0	0	18288972	2008	HIV-1 neutralizing activity is correlated with increased levels of chemokines in saliva of HIV-1-exposed uninfected individuals.	18288972	CCL2 protein, human
CCL2 protein, human	0	0	1	0	0	0	0	1	0	1	18286574	2008	Immunomodulation by herpesvirus U51A chemokine receptor via CCL5 and FOG-2 down-regulation plus XCR1 and CCR7 mimicry in human leukocytes.	18286574	CCL2 protein, human
CCL2 protein, human	0	0	1	0	0	0	0	0	0	0	18284633	2008	Role of macrophage infiltration in the orbital fat of patients with Graves' ophthalmopathy.	18284633	CCL2 protein, human
CCL2 protein, human	0	0	1	0	0	0	0	0	0	0	18282234	2008	Co-culture of head and neck squamous cell carcinoma spheroids with autologous monocytes predicts prognosis.	18282234	CCL2 protein, human
CCL2 protein, human	0	0	1	0	0	0	0	0	0	0	17955498	2008	Astaxanthin protects mesangial cells from hyperglycemia-induced oxidative signaling.	17955498	CCL2 protein, human
CCL2 protein, human	0	0	0	0	0	0	0	0	0	0	18272603	2008	MCP-1/CCL2: a new diagnostic marker and therapeutic target for progressive renal injury in diabetic nephropathy.	18272603	CCL2 protein, human
CCL2 protein, human	1	0	0	0	0	0	0	0	0	0	18339698	2008	Tissue factor and monocyte chemoattractant protein-1 expression in hypertensive individuals with normal or increased carotid intima-media wall thickness.	18339698	CCL2 protein, human
CCL2 protein, human	0	0	1	0	0	0	0	0	0	1	17989335	2008	Mycobacterium bovis bacillus Calmette-Guerin induces CCL5 secretion via the Toll-like receptor 2-NF-kappaB and -Jun N-terminal kinase signaling pathways.	17989335	CCL2 protein, human
CCL2 protein, human	0	0	1	0	0	0	0	0	0	0	17981602	2008	The role of chemokines and chemokine receptors in diabetic nephropathy.	17981602	CCL2 protein, human
CCL2 protein, human	0	0	1	0	1	0	0	0	0	0	17977907	2008	Homocysteine stimulates monocyte chemoattractant protein-1 expression in the kidney via nuclear factor-kappaB activation.	17977907	CCL2 protein, human
CCL2 protein, human	0	1	1	0	1	0	0	0	0	0	17976581	2008	Metastatic breast cancer induces an osteoblast inflammatory response.	17976581	CCL2 protein, human
CCL2 protein, human	0	0	0	0	0	0	0	0	0	0	18187550	2008	Exploring human testicular peritubular cells: identification of secretory products and regulation by tumor necrosis factor-alpha.	18187550	CCL2 protein, human
CCL2 protein, human	0	0	1	0	0	0	0	0	0	0	18266131	2008	Inflammatory-activated microvascular endothelial cells regulate interleukin-8 and monocyte chemoattractant protein-1 expression of A549 cells in a paracrine fashion.	18266131	CCL2 protein, human
CCL2 protein, human	0	0	1	0	0	0	0	0	0	0	18278188	2008	Subendothelial infiltration of neutrophil granulocytes and liberation of matrix-destabilizing enzymes in an experimental model of human neo-intima.	18278188	CCL2 protein, human
CCL2 protein, human	0	0	0	0	0	0	0	0	0	0	17694504	2008	Circulating advanced glycation end products (AGEs) and soluble form of receptor for AGEs (sRAGE) are independent determinants of serum monocyte chemoattractant protein-1 (MCP-1) levels in patients with type 2 diabetes.	17694504	CCL2 protein, human
CCL2 protein, human	0	0	1	0	0	0	0	0	0	0	19224633	2009	Synergistic up-regulation of MCP-2/CCL8 activity is counteracted by chemokine cleavage, limiting its inflammatory and anti-tumoral effects.	19224633	CCL2 protein, human
CCL2 protein, human	0	0	1	0	1	0	0	0	0	0	19406481	2009	Fetal membranes exhibit selective leukocyte chemotaxic activity during human labor.	19406481	CCL2 protein, human
CCL2 protein, human	0	0	0	0	0	0	0	0	0	0	18314120	2009	Expression of interleukin-8 and monocyte chemotactic protein 1 in women with endometriosis.	18314120	CCL2 protein, human
CCL2 protein, human	0	0	0	0	0	0	0	0	0	0	19411748	2009	[Change of serum MCP-1 level and CCR2 protein expression in isolated monocytes in patients with acute coronary syndrome].	19411748	CCL2 protein, human
CCL2 protein, human	0	0	0	0	0	0	0	1	0	0	19410078	2009	Simvastatin as a novel strategy to alleviate periapical lesions.	19410078	CCL2 protein, human
CCL2 protein, human	0	0	0	0	0	0	0	0	0	0	19439823	2009	Study on MCP-1 related to inflammation induced by biomaterials.	19439823	CCL2 protein, human
CCL2 protein, human	0	0	0	0	0	0	0	0	0	0	19628738	2009	Manganese superoxide dismutase and chemokine genes polymorphisms in chinese patients with anterior uveitis.	19628738	CCL2 protein, human
CCL2 protein, human	0	0	1	0	0	0	0	1	0	0	19474207	2009	Differential modulation of NF-kappaB-mediated pro-inflammatory response in human intestinal epithelial cells by cheY homologues of Vibrio cholerae.	19474207	CCL2 protein, human
CCL2 protein, human	1	0	0	0	0	0	0	0	0	0	19215923	2009	Soy phosphatidylcholine inhibited TLR4-mediated MCP-1 expression in vascular cells.	19215923	CCL2 protein, human
CCL2 protein, human	1	0	0	0	0	0	0	0	0	0	19558503	2009	Identification of new sensitive biomarkers for the in vivo response to interferon-beta treatment in multiple sclerosis using DNA-array evaluation.	19558503	CCL2 protein, human
CCL2 protein, human	0	0	1	0	1	1	0	0	0	0	19407978	2009	Inhibitory effects of clotrimazole on TNF-alpha-induced adhesion molecule expression and angiogenesis.	19407978	CCL2 protein, human
CCL2 protein, human	0	0	0	0	0	0	0	0	0	0	19254326	2009	Serum levels of fibrosis biomarkers measured early after liver transplantation are associated with severe hepatitis C virus recurrence.	19254326	CCL2 protein, human
CCL2 protein, human	0	0	1	0	0	0	0	0	0	0	19594939	2009	TNF-alpha-induced up-regulation of pro-inflammatory cytokines is reduced by phosphatidylcholine in intestinal epithelial cells.	19594939	CCL2 protein, human
CCL2 protein, human	0	0	0	0	0	0	0	0	0	0	19247846	2009	MCP-1 and MIP3-alpha serum levels in acute liver failure and molecular adsorbent recirculating system (MARS) treatment: a pilot study.	19247846	CCL2 protein, human
CCL2 protein, human	0	0	1	0	0	0	0	0	0	0	19292924	2009	Identification of pro-angiogenic markers in blood vessels from stroked-affected brain tissue using laser-capture microdissection.	19292924	CCL2 protein, human
CCL2 protein, human	0	0	0	0	0	0	0	1	0	0	19131247	2009	Discovery of trisubstituted cyclohexanes as potent CC chemokine receptor 2 (CCR2) antagonists.	19131247	CCL2 protein, human
CCL2 protein, human	0	0	1	0	0	0	0	0	0	0	19482656	2009	Insights into endometriosis-associated endometrial dysfunctions: a review.	19482656	CCL2 protein, human
CCL2 protein, human	0	0	1	0	0	0	0	0	0	0	19426980	2009	The transcriptional factor PREB mediates MCP-1 transcription induced by cytokines in human vascular endothelial cells.	19426980	CCL2 protein, human
CCL2 protein, human	0	0	0	0	0	0	0	0	0	0	19236470	2009	Increased levels of inflammatory chemokines in amyotrophic lateral sclerosis.	19236470	CCL2 protein, human
CCL2 protein, human	0	1	0	0	0	0	0	0	0	0	19148127	2009	Innate immunity and adipocyte function: ligand-specific activation of multiple Toll-like receptors modulates cytokine, adipokine, and chemokine secretion in adipocytes.	19148127	CCL2 protein, human
CCL2 protein, human	0	0	0	0	0	0	0	0	0	0	19147409	2009	Investigation of chromosome 17 candidate genes in susceptibility to TB in a South African population.	19147409	CCL2 protein, human
CCL2 protein, human	1	0	0	0	0	0	0	0	0	0	19158351	2009	Ketohexokinase-dependent metabolism of fructose induces proinflammatory mediators in proximal tubular cells.	19158351	CCL2 protein, human
CCL2 protein, human	0	1	0	0	0	0	0	0	0	0	19382275	2009	Antiviral effect of nicotinamide on enterovirus-infected human islets in vitro: effect on virus replication and chemokine secretion.	19382275	CCL2 protein, human
CCL2 protein, human	0	0	1	0	0	0	0	1	0	0	19139725	2009	Intraocular expression and release of high-mobility group box 1 protein in retinal detachment.	19139725	CCL2 protein, human
CCL2 protein, human	0	0	1	0	0	0	0	0	0	0	19162185	2009	Expression of inflammatory genes induced by beta-amyloid peptides in human brain endothelial cells and in Alzheimer's brain is mediated by the JNK-AP1 signaling pathway.	19162185	CCL2 protein, human
CCL2 protein, human	1	0	0	0	0	0	0	0	0	0	19130554	2009	The role of MAPK in governing lymphocyte adhesion to and migration across the microvasculature in inflammatory bowel disease.	19130554	CCL2 protein, human
CCL2 protein, human	0	0	1	0	0	0	0	0	0	0	19415233	2009	The synthetic liver X receptor agonist GW3965 reduces tissue factor production and inflammatory responses in human islets in vitro.	19415233	CCL2 protein, human
CCL2 protein, human	0	0	0	0	0	0	0	0	0	0	19215239	2009	Hepatocyte growth factor plays a critical role in the regulation of cytokine production and induction of endothelial progenitor cell mobilization: a pilot gene therapy study in patients with coronary heart disease.	19215239	CCL2 protein, human
CCL2 protein, human	0	0	1	0	1	0	0	0	0	0	19590393	2009	Distinct neuroinflammatory profile in post-mortem human Huntington's disease.	19590393	CCL2 protein, human
CCL2 protein, human	0	0	1	0	0	0	0	0	0	0	18298659	2009	Pro-atherogenic lung and oral pathogens induce an inflammatory response in human and mouse mast cells.	18298659	CCL2 protein, human
CCL2 protein, human	0	0	1	0	0	0	0	0	0	0	19423618	2009	Increased CD74 expression in human atherosclerotic plaques: contribution to inflammatory responses in vascular cells.	19423618	CCL2 protein, human
CCL2 protein, human	0	0	1	0	0	0	0	0	0	0	19317061	2009	[Effects of very low-density lipoprotein on cellular lipid accumulation and the expression of monocyte chemoattractant protein-1 in human mesangial cells].	19317061	CCL2 protein, human
CCL2 protein, human	0	1	1	0	0	0	0	0	0	0	19132727	2009	Cobalt ions induce chemokine secretion in primary human osteoblasts.	19132727	CCL2 protein, human
CCL2 protein, human	0	0	1	0	0	0	0	0	0	0	19162217	2009	Sphingosine kinase 1 is essential for proteinase-activated receptor-1 signalling in epithelial and endothelial cells.	19162217	CCL2 protein, human
CCL2 protein, human	0	0	1	0	0	0	0	1	0	0	19281798	2009	Cleavage of chemokines CCL2 and CXCL10 by matrix metalloproteinases-2 and -9: implications for chemotaxis.	19281798	CCL2 protein, human
CCL2 protein, human	0	0	1	0	0	0	0	0	0	0	19298343	2009	Presence of thrombin-activatable fibrinolysis inhibitor in Helicobacter pylori-associated gastroduodenal disease.	19298343	CCL2 protein, human
CCL2 protein, human	0	0	0	0	0	0	0	0	0	0	19155472	2009	Chemokine-enhanced chemotaxis of lymphangioleiomyomatosis cells with mutations in the tumor suppressor TSC2 gene.	19155472	CCL2 protein, human
CCL2 protein, human	0	0	1	0	0	0	0	0	0	0	19233564	2009	Upregulation of IL-6, IL-8 and CCL2 gene expression after acute inflammation: Correlation to clinical pain.	19233564	CCL2 protein, human
CCL2 protein, human	0	0	0	0	0	0	0	0	0	0	19406381	2009	Analysis of gene expression profiles in human periodontal ligament cells under hypoxia: the protective effect of CC chemokine ligand 2 to oxygen shortage.	19406381	CCL2 protein, human
CCL2 protein, human	1	0	0	0	0	0	0	0	0	0	19117935	2009	Orbital fibroblasts from patients with thyroid-associated ophthalmopathy overexpress CD40: CD154 hyperinduces IL-6, IL-8, and MCP-1.	19117935	CCL2 protein, human
CCL2 protein, human	0	0	0	0	0	0	0	0	0	0	19251718	2009	Inflammatory protein levels and depression screening after coronary stenting predict major adverse coronary events.	19251718	CCL2 protein, human
CCL2 protein, human	0	0	1	0	0	0	0	0	0	0	19523846	2009	Modulation of human dermal microvascular endothelial cells by Sarcoptes scabiei in combination with proinflammatory cytokines, histamine, and lipid-derived biologic mediators.	19523846	CCL2 protein, human
CCL2 protein, human	0	0	1	0	0	0	0	0	0	0	19136823	2009	Human carotid plaque calcification and vulnerability. Relationship between degree of plaque calcification, fibrous cap inflammatory gene expression and symptomatology.	19136823	CCL2 protein, human
CCL2 protein, human	1	0	0	0	0	0	0	0	0	1	19561397	2009	Interleukin-1beta promotes the expression of monocyte chemoattractant protein-1 in human aorta smooth muscle cells via multiple signaling pathways.	19561397	CCL2 protein, human
CCL2 protein, human	1	0	0	0	1	0	0	0	0	0	19201463	2009	Tumour necrosis factor alpha stimulates the production of monocyte chemoattractants by extravillous trophoblast cells via differential activation of MAPK pathways.	19201463	CCL2 protein, human
CCL2 protein, human	0	0	1	0	1	0	0	0	0	0	19365854	2009	CD38 regulation in activated astrocytes: implications for neuroinflammation and HIV-1 brain infection.	19365854	CCL2 protein, human
CCL2 protein, human	0	1	1	0	0	0	0	0	0	0	19228389	2009	Influence of HFE variants and cellular iron on monocyte chemoattractant protein-1.	19228389	CCL2 protein, human
CCL2 protein, human	0	0	1	0	0	0	0	0	0	0	19118699	2009	Effect of intravitreal bevacizumab injection on aqueous humor cytokine levels in clinically significant macular edema.	19118699	CCL2 protein, human
CCL2 protein, human	0	0	0	0	0	0	0	0	0	0	19349390	2009	Role for interleukin-6 in COPD-related pulmonary hypertension.	19349390	CCL2 protein, human
CCL2 protein, human	0	0	0	0	0	0	0	0	0	0	19229072	2009	Monocytes in acute coronary syndromes.	19229072	CCL2 protein, human
CCL2 protein, human	1	0	0	0	0	0	0	0	0	0	19340088	2009	Macromolecular IgA1 taken from patients with familial IgA nephropathy or their asymptomatic relatives have higher reactivity to mesangial cells in vitro.	19340088	CCL2 protein, human
CCL2 protein, human	0	0	1	0	0	0	0	0	0	0	19524300	2009	Identification of chicken cathelicidin-2 core elements involved in antibacterial and immunomodulatory activities.	19524300	CCL2 protein, human
CCL2 protein, human	0	0	1	0	0	0	0	0	0	0	19558244	2009	Effect of cerium oxide nanoparticles on inflammation in vascular endothelial cells.	19558244	CCL2 protein, human
CCL2 protein, human	0	0	1	0	0	0	0	0	0	1	19555664	2009	Thioredoxin reductase 1 upregulates MCP-1 release in human endothelial cells.	19555664	CCL2 protein, human
CCL2 protein, human	0	0	1	0	0	0	0	0	0	0	19546247	2009	Cardiac 12/15 lipoxygenase-induced inflammation is involved in heart failure.	19546247	CCL2 protein, human
CCL2 protein, human	0	0	1	0	1	0	0	0	0	0	19633900	2009	YKL-40 is elevated in morbidly obese patients and declines after weight loss.	19633900	CCL2 protein, human
CCL2 protein, human	1	0	0	0	0	0	0	0	0	0	19124752	2009	Induction of proinflammatory cytokines in primary human macrophages by influenza A virus (H5N1) is selectively regulated by IFN regulatory factor 3 and p38 MAPK.	19124752	CCL2 protein, human
CCL2 protein, human	0	0	1	0	1	0	0	0	0	0	19386685	2009	Alveolar macrophages and CC chemokines are increased in children with cystic fibrosis.	19386685	CCL2 protein, human
CCL2 protein, human	0	0	0	0	0	0	0	0	0	0	19325240	2009	Intravenous iron sucrose changes the intraperitoneal homeostasis.	19325240	CCL2 protein, human
CCL2 protein, human	0	0	1	0	1	0	0	0	0	0	19379593	2009	[Effects of TNF-alpha on MCP-1 and IL-8 mRNA expression in human umbilical vein endothelial cells].	19379593	CCL2 protein, human
CCL2 protein, human	1	1	0	0	1	0	0	0	0	0	19587377	2009	Characterization of Gaucher disease bone marrow mesenchymal stromal cells reveals an altered inflammatory secretome.	19587377	CCL2 protein, human
CCL2 protein, human	0	0	1	0	0	0	0	0	0	0	19584176	2009	Decreased circulating lactoferrin in insulin resistance and altered glucose tolerance as a possible marker of neutrophil dysfunction in type 2 diabetes.	19584176	CCL2 protein, human
CCL2 protein, human	0	0	1	0	0	0	0	0	0	0	19587356	2009	Effect of the monocyte chemoattractant protein-1/CC chemokine receptor 2 system on nephrin expression in streptozotocin-treated mice and human cultured podocytes.	19587356	CCL2 protein, human
CCL2 protein, human	0	0	1	0	0	0	0	0	0	0	19277984	2009	Amyloid-beta up-regulates complement factor B in retinal pigment epithelial cells through cytokines released from recruited macrophages/microglia: Another mechanism of complement activation in age-related macular degeneration.	19277984	CCL2 protein, human
CCL2 protein, human	0	0	1	0	0	0	0	0	0	0	19118698	2009	Association of vitreous inflammatory factors with diabetic macular edema.	19118698	CCL2 protein, human
CCL2 protein, human	0	0	1	0	0	0	0	0	0	0	19576497	2009	Herpes simplex virus keratitis: histopathologic inflammation and corneal allograft rejection.	19576497	CCL2 protein, human
CCL2 protein, human	0	0	0	0	0	0	0	0	0	0	19648301	2009	Urine osteoprotegerin and monocyte chemoattractant protein-1 in lupus nephritis.	19648301	CCL2 protein, human
CCL2 protein, human	1	0	0	0	0	0	0	0	0	0	19225199	2009	Short-term amiodarone treatment attenuates the production of monocyte cytokines and chemokines by C-reactive protein and improves cardiac function in patients with idiopathic dilated cardiomyopathy and ventricular tachycardia.	19225199	CCL2 protein, human
CCL2 protein, human	0	0	1	0	0	0	0	0	0	0	19252096	2009	Release of proinflammatory mediators and expression of proinflammatory adhesion molecules by endothelial progenitor cells.	19252096	CCL2 protein, human
CCL2 protein, human	0	0	1	0	0	0	0	0	0	0	19565514	2009	Induction of CCL13 expression in synovial fibroblasts highlights a significant role of oncostatin M in rheumatoid arthritis.	19565514	CCL2 protein, human
CCL2 protein, human	0	0	1	0	0	0	0	0	0	0	19374730	2009	Packed blood cells stored in AS-5 become proinflammatory during storage.	19374730	CCL2 protein, human
CCL2 protein, human	0	0	1	0	0	0	0	0	0	0	19371341	2009	Transcriptional regulation of monocyte chemotactic protein-1 release by endothelin-1 in human airway smooth muscle cells involves NF-kappaB and AP-1.	19371341	CCL2 protein, human
CCL2 protein, human	0	0	0	0	0	0	0	0	0	0	19321167	2009	Progranulin expression in advanced human atherosclerotic plaque.	19321167	CCL2 protein, human
CCL2 protein, human	0	0	1	0	0	0	0	0	0	0	19122173	2009	Statins control oxidized LDL-mediated histone modifications and gene expression in cultured human endothelial cells.	19122173	CCL2 protein, human
CCL2 protein, human	1	0	0	0	0	0	0	0	0	0	19124763	2009	Potent induction of IFN-alpha and chemokines by autoantibodies in the cerebrospinal fluid of patients with neuropsychiatric lupus.	19124763	CCL2 protein, human
CCL2 protein, human	0	1	0	0	0	0	0	0	0	0	19712757	2009	Pidotimod promotes functional maturation of dendritic cells and displays adjuvant properties at the nasal mucosa level.	19712757	CCL2 protein, human
CCL2 protein, human	0	0	0	0	0	0	0	0	0	1	19745197	2009	Tumor necrosis factor-alpha potentiates RhoA-mediated monocyte transmigratory activity in vivo at a picomolar level.	19745197	CCL2 protein, human
CCL2 protein, human	1	0	0	0	0	0	0	0	0	0	19211266	2009	Relationship between circulating levels of monocyte chemoattractant protein-1 and systolic dysfunction in patients with hypertrophic cardiomyopathy.	19211266	CCL2 protein, human
CCL2 protein, human	0	0	1	0	0	0	0	0	0	0	19726280	2009	[High mobility group box-1 stimulates proinflammatory cytokine production in endothelial cells via MAP kinases].	19726280	CCL2 protein, human
CCL2 protein, human	1	0	0	0	0	0	0	0	0	0	19398228	2009	Silybin, a component of sylimarin, exerts anti-inflammatory and anti-fibrogenic effects on human hepatic stellate cells.	19398228	CCL2 protein, human
CCL2 protein, human	0	0	1	0	0	0	0	0	0	0	19535619	2009	A novel recombinant fusion protein encoding a 20-amino acid residue of the third extracellular (E3) domain of CCR2 neutralizes the biological activity of CCL2.	19535619	CCL2 protein, human
CCL2 protein, human	0	0	0	0	0	0	0	0	0	0	19722796	2009	Correlation of gingival crevicular fluid interleukin-18 and monocyte chemoattractant protein-1 levels in periodontal health and disease.	19722796	CCL2 protein, human
CCL2 protein, human	1	0	0	0	0	0	0	0	0	0	19240250	2009	Pioglitazone reduces inflammatory responses of human adipocytes to factors secreted by monocytes/macrophages.	19240250	CCL2 protein, human
CCL2 protein, human	0	0	0	0	0	0	0	0	0	0	19734466	2009	Roles of TLR2, TLR4, NOD2, and NOD1 in pulp fibroblasts.	19734466	CCL2 protein, human
CCL2 protein, human	0	0	1	0	0	0	0	0	0	0	19741199	2009	Cholinergic agonists regulate JAK2/STAT3 signaling to suppress endothelial cell activation.	19741199	CCL2 protein, human
CCL2 protein, human	0	0	1	0	0	0	0	0	0	0	19703061	2009	Non-invasive biomarkers in pulmonary fibrosis.	19703061	CCL2 protein, human
CCL2 protein, human	0	0	0	0	0	0	0	0	0	0	19409809	2009	Urinary monocyte chemoattractant protein-1 (MCP-1) and connective tissue growth factor (CCN2) as prognostic markers for progression of diabetic nephropathy.	19409809	CCL2 protein, human
CCL2 protein, human	0	0	0	0	0	0	0	0	0	0	19711822	2009	The MCP-1 -2518 (A/G) single nucleotide polymorphism is associated with ischemic heart disease and myocardial infarction in men in the Slovak population.	19711822	CCL2 protein, human
CCL2 protein, human	0	0	0	0	0	0	0	0	0	0	19707265	2009	Omega-3 Fatty acids and inflammation: novel interactions reveal a new step in neutrophil recruitment.	19707265	CCL2 protein, human
CCL2 protein, human	1	0	0	0	0	0	0	0	0	0	19620708	2009	Anthrax lethal toxin enhances IkappaB kinase activation and differentially regulates pro-inflammatory genes in human endothelium.	19620708	CCL2 protein, human
CCL2 protein, human	0	0	0	0	1	0	0	0	0	0	19515021	2009	Human leukocyte histocompatibility antigen class II-induced cytokines from human gingival fibroblasts promote proliferation of human umbilical vein endothelial cells: potential association with enhanced angiogenesis in chronic periodontal inflammation.	19515021	CCL2 protein, human
CCL2 protein, human	0	0	1	0	0	0	0	0	0	0	19154405	2009	Chemokine CCL2 facilitates ICAM-1-mediated interactions of cancer cells and lymphatic endothelial cells in sentinel lymph nodes.	19154405	CCL2 protein, human
CCL2 protein, human	0	0	0	0	0	0	0	0	0	0	19151114	2009	Circulating osteoprotegerin levels are elevated and correlated with antiphospholipid antibodies in patients with systemic lupus erythematosus.	19151114	CCL2 protein, human
CCL2 protein, human	0	0	0	0	0	0	0	0	0	0	19496969	2009	Increase of inflammatory markers after indoor renovation activities: the LISA birth cohort study.	19496969	CCL2 protein, human
CCL2 protein, human	1	0	0	0	0	0	0	0	0	0	19652426	2009	Production of inflammatory mediators by monocytes in patients with obstructive sleep apnea syndrome.	19652426	CCL2 protein, human
CCL2 protein, human	0	0	1	0	0	0	0	0	0	0	19680683	2009	Lysophosphatidylcholine- and MCP-1-induced chemotaxis of monocytes requires potassium channel activity.	19680683	CCL2 protein, human
CCL2 protein, human	0	0	0	0	1	0	0	0	0	0	19683825	2009	Effects of bed-time insulin versus pioglitazone on abdominal fat accumulation, inflammation and gene expression in adipose tissue in patients with type 2 diabetes.	19683825	CCL2 protein, human
CCL2 protein, human	0	0	0	0	0	0	0	0	0	0	19674806	2009	Effect of rosiglitazone, metformin and medical nutrition treatment on arterial stiffness, serum MMP-9 and MCP-1 levels in drug naive type 2 diabetic patients.	19674806	CCL2 protein, human
CCL2 protein, human	0	0	0	0	0	0	0	0	0	1	19740627	2009	Cultured human melanocytes express functional toll-like receptors 2-4, 7 and 9.	19740627	CCL2 protein, human
CCL2 protein, human	0	0	0	0	0	0	0	0	0	0	19668598	2009	Monocyte chemoattractant protein (MCP)-1 -2518 A/G SNP in Chinese Han patients with VKH syndrome.	19668598	CCL2 protein, human
CCL2 protein, human	1	0	0	0	0	0	0	0	0	0	19152916	2009	The up-regulation of monocyte chemoattractant protein-1 (MCP-1) in Ea.hy 926 endothelial cells under long-term low folate stress is mediated by the p38 MAPK pathway.	19152916	CCL2 protein, human
CCL2 protein, human	0	0	1	0	0	0	0	0	0	0	19661323	2009	Possible mechanism of CCL2-induced Akt activation in prostate cancer cells.	19661323	CCL2 protein, human
CCL2 protein, human	0	0	0	0	1	0	0	0	0	0	19733278	2009	Comprehensive amniotic fluid cytokine profile evaluation in women with a short cervix: which cytokine(s) correlates best with outcome?	19733278	CCL2 protein, human
CCL2 protein, human	0	0	0	0	0	0	0	0	0	0	19660150	2009	In vitro fatty acid enrichment of macrophages alters inflammatory response and net cholesterol accumulation.	19660150	CCL2 protein, human
CCL2 protein, human	1	0	0	0	1	0	0	0	0	0	19167353	2009	Activation of formyl peptide receptor like-1 by serum amyloid A induces CCL2 production in human umbilical vein endothelial cells.	19167353	CCL2 protein, human
CCL2 protein, human	1	0	0	0	0	0	0	0	0	0	19652376	2009	Effect of caffeic acid on tumor necrosis factor-alpha-induced vascular inflammation in human umbilical vein endothelial cells.	19652376	CCL2 protein, human
CCL2 protein, human	0	1	0	0	1	0	0	0	0	0	19626987	2009	[Effects of placental growth factor on the secretion of proinflammatory cytochemokines in vascular endothelial cells].	19626987	CCL2 protein, human
CCL2 protein, human	1	0	0	0	1	0	0	0	0	0	19647751	2009	Induction of gene expression in response to globular adiponectin in vascular endothelial cells.	19647751	CCL2 protein, human
CCL2 protein, human	0	0	1	0	0	0	0	0	0	0	19706805	2009	Tumor cell-microenvironment interaction models coupled with clinical validation reveal CCL2 and SNCG as two predictors of colorectal cancer hepatic metastasis.	19706805	CCL2 protein, human
CCL2 protein, human	0	0	0	0	0	0	0	0	0	0	19642908	2009	Predictive markers of blood cytokine and chemokine in recurrent brain infarction.	19642908	CCL2 protein, human
CCL2 protein, human	0	0	0	0	0	0	0	0	0	0	19641159	2009	Association between plasma monocyte chemoattractant protein-1 concentration and cardiovascular disease mortality in middle-aged diabetic and nondiabetic individuals.	19641159	CCL2 protein, human
CCL2 protein, human	0	0	0	0	0	0	0	0	0	0	19639050	2009	Association of MCP-1 -2518 A/G single nucleotide polymorphism with the serum level of CRP in Slovak patients with ischemic heart disease, angina pectoris, and hypertension.	19639050	CCL2 protein, human
CCL2 protein, human	0	0	0	0	1	0	0	0	0	0	19240255	2009	RANTES release by human adipose tissue in vivo and evidence for depot-specific differences.	19240255	CCL2 protein, human
CCL2 protein, human	0	0	0	0	0	0	0	0	0	1	19192289	2009	Secretion of MCP-1 and other paracrine factors in a novel tumor-bone coculture model.	19192289	CCL2 protein, human
CCL2 protein, human	0	0	0	0	0	0	0	0	0	0	19332042	2009	A monocyte chemoattractant protein-1 gene polymorphism is not associated with coronary artery disease in a Han Chinese population.	19332042	CCL2 protein, human
CCL2 protein, human	0	0	0	0	0	0	0	0	0	0	19450053	2009	Chemokines as therapeutic targets for atherosclerotic plaque destabilization and rupture.	19450053	CCL2 protein, human
CCL2 protein, human	1	0	0	0	0	0	0	0	0	0	19318723	2009	Does anti-inflammatory action of amiodarone explain the high efficacy in patients with heart failure?	19318723	CCL2 protein, human
CCL2 protein, human	0	0	1	0	0	0	0	0	0	0	19446037	2009	Regulation of chemokine gene expression by hypoxia via cooperative activation of NF-kappaB and histone deacetylase.	19446037	CCL2 protein, human
CCL2 protein, human	1	0	0	0	1	0	0	0	0	0	19443842	2009	Milk fat globule protein epidermal growth factor-8: a pivotal relay element within the angiotensin II and monocyte chemoattractant protein-1 signaling cascade mediating vascular smooth muscle cells invasion.	19443842	CCL2 protein, human
CCL2 protein, human	0	0	1	0	0	0	0	0	0	0	19183881	2009	Inhibitory effects of an aqueous extract of Cornus kousa Burg. leaves on TNF-alpha-induced chemokine expression and monocyte adhesion to human colonic epithelial cells.	19183881	CCL2 protein, human
CCL2 protein, human	0	0	1	0	0	0	0	0	0	0	19185603	2009	MCP-1 involvement in glial differentiation of neuroprogenitor cells through APP signaling.	19185603	CCL2 protein, human
CCL2 protein, human	0	0	0	0	0	0	0	0	0	0	19458908	2009	Etanercept reduces the serum levels of macrophage chemotactic protein-1 in patients with rheumatoid arthritis.	19458908	CCL2 protein, human
CCL2 protein, human	0	0	0	0	0	0	0	0	0	0	19423710	2009	Caveolae-mediated internalization of occludin and claudin-5 during CCL2-induced tight junction remodeling in brain endothelial cells.	19423710	CCL2 protein, human
CCL2 protein, human	1	0	0	0	0	0	0	0	0	0	19460355	2009	Nifedipine, a calcium channel blocker, inhibits advanced glycation end product (AGE)-elicited mesangial cell damage by suppressing AGE receptor (RAGE) expression via peroxisome proliferator-activated receptor-gamma activation.	19460355	CCL2 protein, human
CCL2 protein, human	0	0	1	0	0	0	0	1	0	0	19441905	2009	Recent developments in CCR2 antagonists.	19441905	CCL2 protein, human
CCL2 protein, human	0	0	0	0	0	0	0	0	0	0	19196618	2009	The role of sex and biochemical markers of inflammation in left ventricular remodelling, before and after surgery, in elderly patients with aortic valve stenosis.	19196618	CCL2 protein, human
CCL2 protein, human	0	0	0	0	0	0	0	0	0	0	19234509	2009	Association of IL6 and CCL2 gene polymorphisms with the outcome of allogeneic haematopoietic stem cell transplantation.	19234509	CCL2 protein, human
CCL2 protein, human	0	0	0	0	0	0	0	0	0	0	19208382	2009	A novel mechanism for anti-EGFR antibody action involves chemokine-mediated leukocyte infiltration.	19208382	CCL2 protein, human
CCL2 protein, human	0	0	1	0	0	0	0	0	0	0	19424580	2009	Tumor-associated macrophage/microglia infiltration in human gliomas is correlated with MCP-3, but not MCP-1.	19424580	CCL2 protein, human
CCL2 protein, human	0	0	0	0	0	0	0	0	0	0	19740260	2009	Correlation between serum biomarkers and BODE index in patients with stable COPD.	19740260	CCL2 protein, human
CCL2 protein, human	0	0	1	0	0	0	0	0	0	0	19643177	2009	Inhibition of dynamin prevents CCL2-mediated endocytosis of CCR2 and activation of ERK1/2.	19643177	CCL2 protein, human
CCL2 protein, human	0	0	1	0	0	0	0	0	0	1	19781192	2009	[NADPH oxidase-derived reactive oxygen species involved in angiotensin II-induced monocyte chemoattractant protein-1 expression in mesangial cells].	19781192	CCL2 protein, human
CCL2 protein, human	0	0	1	0	0	0	0	0	0	0	19254704	2009	Increased circulating levels of matrix metalloproteinase (MMP)-8, MMP-9, and pro-inflammatory markers in patients with metabolic syndrome.	19254704	CCL2 protein, human
CCL2 protein, human	0	0	0	0	0	0	0	0	0	0	19505831	2009	Maternal obesity and markers of inflammation in pregnancy.	19505831	CCL2 protein, human
CCL2 protein, human	0	1	0	0	0	0	0	0	0	0	19496432	2009	House dust mite extracts activate cultured human dermal endothelial cells to express adhesion molecules and secrete cytokines.	19496432	CCL2 protein, human
CCL2 protein, human	0	0	0	0	0	0	0	0	0	0	19494437	2009	MCP-1 A-2518G polymorphism: effect on susceptibility for frontotemporal lobar degeneration and on cerebrospinal fluid MCP-1 levels.	19494437	CCL2 protein, human
CCL2 protein, human	0	0	0	0	0	0	0	0	0	0	19228487	2009	Monocyte chemoattractant protein-1/CCL2 as a biomarker in acute coronary syndromes.	19228487	CCL2 protein, human
CCL2 protein, human	1	0	0	0	0	0	0	0	0	0	19755790	2009	CD40 ligand and MCP-1 as predictors of cardiovascular events in diabetic patients with stroke.	19755790	CCL2 protein, human
CCL2 protein, human	0	0	1	0	1	0	0	0	0	0	19758232	2009	In vitro effects of antiphospholipid syndrome-IgG fractions and human monoclonal antiphospholipid IgG antibody on human umbilical vein endothelial cells and monocytes.	19758232	CCL2 protein, human
CCL2 protein, human	0	0	0	0	0	0	0	1	0	0	19479998	2009	Stromal MCP-1 in mammary tumors induces tumor-associated macrophage infiltration and contributes to tumor progression.	19479998	CCL2 protein, human
CCL2 protein, human	0	0	0	0	0	0	0	0	0	0	19450143	2009	Association of monocyte chemoattractant protein-1 -2518 polymorphism with metabolic syndrome in a South Indian cohort.	19450143	CCL2 protein, human
CCL2 protein, human	0	0	1	0	0	0	0	0	0	0	19168721	2009	Interaction of vascular smooth muscle cells and monocytes by soluble factors synergistically enhances IL-6 and MCP-1 production.	19168721	CCL2 protein, human
CCL2 protein, human	0	0	0	0	0	0	0	0	0	0	19573434	2009	[Monocyte chemotactic protein-1 gene polymorphism and monocyte chemotactic protein-1 expression in Chongqing Han children with tuberculosis].	19573434	CCL2 protein, human
CCL2 protein, human	0	1	0	0	0	0	0	0	0	0	19175917	2009	Chemokines are secreted by monocytes following OK-432 (lyophilized Streptococcus pyogenes) stimulation.	19175917	CCL2 protein, human
CCL2 protein, human	0	0	0	0	0	0	0	0	0	0	19627345	2009	Carcinoma cell-derived chemokines and their presence in oral fluid.	19627345	CCL2 protein, human
CCL2 protein, human	0	0	0	0	0	0	0	0	0	0	19468049	2009	Stiff skin syndrome: evidence for an inflammation-independent fibrosis?	19468049	CCL2 protein, human
CCL2 protein, human	0	0	0	0	0	0	0	0	0	0	19131369	2009	Proinflammatory and anti-inflammatory cytokine balance in patients with abdominal aortic aneurysm and the impact of aneurysm size.	19131369	CCL2 protein, human
CCL2 protein, human	0	0	0	0	0	0	0	0	0	0	19628666	2009	Endogenous bradykinin contributes to increased plasminogen activator inhibitor 1 antigen following hemodialysis.	19628666	CCL2 protein, human
CCL2 protein, human	0	0	1	0	0	0	0	0	0	0	19524870	2009	Induction of chemokine expression by adiponectin in vitro is isoform dependent.	19524870	CCL2 protein, human
CCL2 protein, human	0	0	0	0	1	0	0	0	0	0	19176388	2009	A destructive cascade mediated by CCL2 facilitates prostate cancer growth in bone.	19176388	CCL2 protein, human
CCL2 protein, human	0	0	1	0	0	0	0	0	0	0	19773294	2009	Platelet factor 4 (CXCL4) facilitates human macrophage infection with HIV-1 and potentiates virus replication.	19773294	CCL2 protein, human
CCL2 protein, human	0	0	1	0	0	0	0	0	0	0	18952226	2009	Upregulation of protein kinase cdelta in vascular smooth muscle cells promotes inflammation in abdominal aortic aneurysm.	18952226	CCL2 protein, human
CCL2 protein, human	0	0	1	0	0	0	0	1	0	0	20017911	2009	The obesity and inflammatory marker haptoglobin attracts monocytes via interaction with chemokine (C-C motif) receptor 2 (CCR2).	20017911	CCL2 protein, human
CCL2 protein, human	0	0	1	0	0	0	0	0	0	0	20000039	2009	[Expression of monocyte chemoattractant protein-1 in sudden death due to viral myocarditis and its medicolegal significance].	20000039	CCL2 protein, human
CCL2 protein, human	0	0	0	0	0	0	0	0	0	0	19957783	2009	[The relationship between monocyte chemoattractant protein-1 gene polymorphisms and the susceptibility to pulmonary tuberculosis].	19957783	CCL2 protein, human
CCL2 protein, human	0	0	0	0	1	0	0	0	0	0	19107603	2009	c-Jun N-terminal kinases inhibitor suppresses the TNF-alpha induced MCP-1 expression in human umbilical vein endothelial cells.	19107603	CCL2 protein, human
CCL2 protein, human	0	0	1	0	0	0	0	0	0	0	18829011	2009	Monocyte chemotactic protein-1 (MCP-1), its receptor, and macrophages in the perifollicular stroma during the human ovulatory process.	18829011	CCL2 protein, human
CCL2 protein, human	0	0	1	0	0	0	0	0	0	0	18832606	2009	Circulating chromogranin A reveals extra-articular involvement in patients with rheumatoid arthritis and curbs TNF-alpha-elicited endothelial activation.	18832606	CCL2 protein, human
CCL2 protein, human	0	0	1	0	0	0	0	0	0	0	18937972	2009	The effect of bioreactor induced vibrational stimulation on extracellular matrix production from human derived fibroblasts.	18937972	CCL2 protein, human
CCL2 protein, human	0	0	0	0	0	0	0	0	0	0	19073786	2009	Serum concentrations of markers of TNFalpha and Fas-mediated pathways and renal function in nonproteinuric patients with type 1 diabetes.	19073786	CCL2 protein, human
CCL2 protein, human	0	0	0	0	0	0	0	0	0	1	18948633	2009	Role of junctional adhesion molecule-like protein in mediating monocyte transendothelial migration.	18948633	CCL2 protein, human
CCL2 protein, human	0	0	1	0	0	0	0	0	0	0	19925437	2009	Targeting MCP-1 to reduce vascular complications of obesity.	19925437	CCL2 protein, human
CCL2 protein, human	1	0	0	0	0	0	0	0	0	0	18954908	2009	LPS-induced MCP-1 expression in human microvascular endothelial cells is mediated by the tyrosine kinase, Pyk2 via the p38 MAPK/NF-kappaB-dependent pathway.	18954908	CCL2 protein, human
CCL2 protein, human	1	0	0	0	0	0	0	0	0	0	18704440	2009	Upregulation of mRNA expression of MCP-1 by TGF-beta1 in fibroblast cells from Peyronie's disease.	18704440	CCL2 protein, human
CCL2 protein, human	0	0	1	0	0	0	0	0	0	0	19072670	2009	The expression of monocyte chemotactic protein-1 in papillary thyroid carcinoma is correlated with lymph node metastasis and tumor recurrence.	19072670	CCL2 protein, human
CCL2 protein, human	0	0	0	0	0	0	0	0	0	1	18962899	2009	Recombinant protein glutathione S-transferases P1 attenuates inflammation in mice.	18962899	CCL2 protein, human
CCL2 protein, human	0	0	0	0	0	0	0	0	0	0	19032966	2009	The -2518A>G promoter polymorphism in the CCL2 gene is not associated with systemic sclerosis susceptibility or phenotype: results from a multicenter study of European Caucasian patients.	19032966	CCL2 protein, human
CCL2 protein, human	0	0	0	0	0	0	0	0	0	0	19034671	2009	Monocyte chemotactic protein-1 regulates voltage-gated K+ channels and macrophage transmigration.	19034671	CCL2 protein, human
CCL2 protein, human	0	0	1	0	0	0	0	0	0	0	19040610	2009	Selective CCR2-targeted macrophage depletion ameliorates experimental mesangioproliferative glomerulonephritis.	19040610	CCL2 protein, human
CCL2 protein, human	0	0	1	0	1	0	0	0	0	0	19062178	2009	Binding and uptake of A beta1-42 by primary human astrocytes in vitro.	19062178	CCL2 protein, human
CCL2 protein, human	0	0	0	0	0	0	0	0	0	0	18940815	2009	MCP-1 promoter variant -362C associated with protection from pulmonary tuberculosis in Ghana, West Africa.	18940815	CCL2 protein, human
CCL2 protein, human	0	0	1	0	0	0	0	0	0	0	19828696	2009	Chemokine induction by all-trans retinoic acid and arsenic trioxide in acute promyelocytic leukemia: triggering the differentiation syndrome.	19828696	CCL2 protein, human
CCL2 protein, human	0	0	1	0	0	0	0	0	0	0	19529000	2009	Inhibitory effect of glycyrrhizin on the neutrophil-dependent increase of R5 HIV replication in cultures of macrophages.	19529000	CCL2 protein, human
CCL2 protein, human	0	0	1	0	0	0	0	0	0	0	19858207	2009	Kruppel-like factor 4 is a novel mediator of Kallistatin in inhibiting endothelial inflammation via increased endothelial nitric-oxide synthase expression.	19858207	CCL2 protein, human
CCL2 protein, human	0	0	0	0	0	0	0	0	0	0	19506371	2009	Single nucleotide polymorphisms in monocyte chemoattractant protein-1 and its receptor act synergistically to increase the risk of carotid atherosclerosis.	19506371	CCL2 protein, human
CCL2 protein, human	0	0	1	0	0	0	0	0	0	0	19851450	2009	A model of cardiovascular disease giving a plausible mechanism for the effect of fractionated low-dose ionizing radiation exposure.	19851450	CCL2 protein, human
CCL2 protein, human	1	0	0	0	0	0	0	0	0	0	20105001	2009	An in vitro perfusion system to examine the responses of endothelial cells to simulated flow and inflammatory stimulation.	20105001	CCL2 protein, human
CCL2 protein, human	0	0	1	0	0	0	0	0	0	0	19850013	2009	Irreversibly glycated LDL induce oxidative and inflammatory state in human endothelial cells; added effect of high glucose.	19850013	CCL2 protein, human
CCL2 protein, human	0	0	1	0	0	0	0	1	0	0	19846883	2009	Cysteinyl-leukotriene receptor type 1 expression and function is down-regulated during monocyte-derived dendritic cell maturation with zymosan: involvement of IL-10 and prostaglandins.	19846883	CCL2 protein, human
CCL2 protein, human	0	0	0	0	0	0	0	0	0	0	19846311	2009	Detection of MCP-1 and IL-8 in the serum and cerebrospinal fluid of a child with Miller Fisher syndrome.	19846311	CCL2 protein, human
CCL2 protein, human	0	1	0	0	0	0	0	0	0	0	20041183	2009	CCL2 responses to Mycobacterium tuberculosis are associated with disease severity in tuberculosis.	20041183	CCL2 protein, human
CCL2 protein, human	0	0	1	0	0	0	0	0	0	0	19833726	2009	CCL2 and interleukin-6 promote survival of human CD11b+ peripheral blood mononuclear cells and induce M2-type macrophage polarization.	19833726	CCL2 protein, human
CCL2 protein, human	0	0	0	0	0	0	0	0	0	0	19877033	2009	Interleukin-6 and type I interferon-regulated genes and chemokines mark disease activity in dermatomyositis.	19877033	CCL2 protein, human
CCL2 protein, human	0	0	0	1	0	0	0	0	0	0	19822078	2009	Influence of the Duffy antigen on pharmacokinetics and pharmacodynamics of recombinant monocyte chemoattractant protein (MCP-1, CCL-2) in vivo.	19822078	CCL2 protein, human
CCL2 protein, human	1	0	0	0	1	0	0	0	0	0	19821803	2009	IL-10 modulates placental responses to TLR ligands.	19821803	CCL2 protein, human
CCL2 protein, human	0	0	0	0	0	0	0	0	0	0	19818293	2009	Relation of inflammatory chemokines to insulin resistance and hypoadiponectinemia in coronary artery disease patients.	19818293	CCL2 protein, human
CCL2 protein, human	0	0	1	0	1	1	0	0	0	0	20112503	2009	Bioactive lipids lysophosphatidic acid and sphingosine 1-phosphate mediate breast cancer cell biological functions through distinct mechanisms.	20112503	CCL2 protein, human
CCL2 protein, human	0	0	0	0	0	0	0	0	0	0	20368224	2009	Plasma monocyte chemoattractant protein-1 as risk marker in type 2 diabetes mellitus and coronary artery disease in North Indians.	20368224	CCL2 protein, human
CCL2 protein, human	1	0	0	0	0	0	0	0	0	0	19801713	2009	The macrophage in the pathogenesis of severe acute respiratory syndrome coronavirus infection.	19801713	CCL2 protein, human
CCL2 protein, human	0	0	0	0	0	0	0	0	0	0	20374368	2009	Estimation of monocyte-chemoattractantprotein-1 (Mcp-1) level in patients with lupus nephritis.	20374368	CCL2 protein, human
CCL2 protein, human	0	0	1	0	0	0	0	1	0	0	19953890	2009	[Migratory and chemoattractant responses of mesenchymal stem cells to oxidative stress injury of endothelial cell in vitro].	19953890	CCL2 protein, human
CCL2 protein, human	0	0	0	0	0	0	0	0	0	0	19784389	2009	Effect of serum cytokines and VEGF levels on diabetic retinopathy and macular thickness.	19784389	CCL2 protein, human
CCL2 protein, human	0	0	1	0	0	0	0	0	0	0	19893256	2009	[Expression of MCP-1 in renal tissues of patients with IgA nephropathy].	19893256	CCL2 protein, human
CCL2 protein, human	0	0	1	0	1	0	0	0	0	0	18703532	2009	Cilostazol inhibits cytokine-induced nuclear factor-kappaB activation via AMP-activated protein kinase activation in vascular endothelial cells.	18703532	CCL2 protein, human
CCL2 protein, human	0	0	1	0	0	0	0	0	0	0	19439012	2009	The interaction of monocyte chemoattractant protein-1 and tumour necrosis factor-alpha in Mycobacterium tuberculosis-induced HIV-1 replication at sites of active tuberculosis.	19439012	CCL2 protein, human
CCL2 protein, human	0	0	0	0	1	0	0	0	0	0	18452050	2009	Increase of osteopontin plasma concentrations after bariatric surgery independent from inflammation and insulin resistance.	18452050	CCL2 protein, human
CCL2 protein, human	0	0	0	0	1	0	0	0	0	0	19079839	2009	Inflammatory markers in a randomised soya intervention among men.	19079839	CCL2 protein, human
CCL2 protein, human	0	0	1	0	0	0	0	0	0	0	19565503	2009	Role of osteopontin in induction of monocyte chemoattractant protein 1 and macrophage inflammatory protein 1beta through the NF-kappaB and MAPK pathways in rheumatoid arthritis.	19565503	CCL2 protein, human
CCL2 protein, human	0	0	0	0	0	0	0	0	0	0	18728069	2009	Non-invasive gene-expression-based detection of well-developed collateral function in individuals with and without coronary artery disease.	18728069	CCL2 protein, human
CCL2 protein, human	0	0	1	0	0	0	0	0	0	0	19881959	2009	The chemokine CCL2 increases prostate tumor growth and bone metastasis through macrophage and osteoclast recruitment.	19881959	CCL2 protein, human
CCL2 protein, human	0	0	0	0	0	0	0	0	0	0	18590590	2009	Effects of safflower seed extract supplementation on oxidation and cardiovascular risk markers in healthy human volunteers.	18590590	CCL2 protein, human
CCL2 protein, human	0	0	0	0	0	0	0	0	0	0	19524871	2009	Stimulation of CCL2 (MCP-1) and CCL2 mRNA by substance P in LAD2 human mast cells.	19524871	CCL2 protein, human
CCL2 protein, human	0	0	0	0	0	0	0	0	0	0	18663553	2009	The changes in serum chemokines following leflunomide therapy in patients with rheumatoid arthritis.	18663553	CCL2 protein, human
CCL2 protein, human	0	0	0	0	0	0	0	0	0	0	19023279	2009	Effect of fenofibrate on adiponectin and inflammatory biomarkers in metabolic syndrome patients.	19023279	CCL2 protein, human
CCL2 protein, human	0	0	1	0	0	0	0	0	0	0	18637012	2009	Monocyte chemoattractant protein-1 plays a dominant role in the chronic inflammation observed in Alzheimer's disease.	18637012	CCL2 protein, human
CCL2 protein, human	1	0	0	0	0	0	0	0	0	0	19895311	2009	Proinflammatory effect of TWEAK/Fn14 interaction in human retinal pigment epithelial cells.	19895311	CCL2 protein, human
CCL2 protein, human	0	0	0	0	0	0	0	0	0	0	18619594	2009	Gender specific associations between matrix metalloproteinases and inflammatory markers in post myocardial infarction patients.	18619594	CCL2 protein, human
CCL2 protein, human	0	0	0	0	0	0	0	0	0	0	18521742	2009	Systemic chemokine levels in breast cancer patients and their relationship with circulating menstrual hormones.	18521742	CCL2 protein, human
CCL2 protein, human	0	0	1	0	0	0	0	0	0	0	18667484	2009	IL-8 amplifies CD40/CD154-mediated ICAM-1 production via the CXCR-1 receptor and p38-MAPK pathway in human renal proximal tubule cells.	18667484	CCL2 protein, human
CCL2 protein, human	0	0	0	0	0	0	0	0	0	0	18678243	2009	Peripheral cytokines profile in Parkinson's disease.	18678243	CCL2 protein, human
CCL2 protein, human	0	0	1	0	0	0	0	0	0	0	18690522	2009	Roles of reactive oxygen species in CXCL8 and CCL2 expression in response to the 30-kDa antigen of Mycobacterium tuberculosis.	18690522	CCL2 protein, human
CCL2 protein, human	0	0	1	0	0	0	0	0	0	0	19912695	2009	[Expression of MCP/CCR2 in patients of hepatocellular carcinoma and liver cirrhosis].	19912695	CCL2 protein, human
CCL2 protein, human	0	0	0	0	0	0	0	0	0	0	19781803	2009	MCP-1 gene A-2518G polymorphism and carotid artery atherosclerosis in patients with type 2 diabetes.	19781803	CCL2 protein, human
CCL2 protein, human	0	0	1	0	0	0	0	0	0	0	18691911	2009	Oxidized LDL binding to LOX-1 enhances MCP-1 expression in cultured human articular chondrocytes.	18691911	CCL2 protein, human
CCL2 protein, human	0	0	0	0	0	0	0	0	0	0	19083989	2009	Serum levels of sTNF-R1, sTNF-R2 and CXCL9 correlate with disease activity in adult type paracoccidioidomycosis.	19083989	CCL2 protein, human
CCL2 protein, human	0	0	0	0	0	0	0	0	0	0	19944317	2009	Effect of edaravone on plasma monocyte chemoattractant protein-1 levels in patients with acute myocardial infarction.	19944317	CCL2 protein, human
CCL2 protein, human	0	0	1	0	0	0	0	0	0	0	19085953	2009	Functional linkage of cirrhosis-predictive single nucleotide polymorphisms of Toll-like receptor 4 to hepatic stellate cell responses.	19085953	CCL2 protein, human
CCL2 protein, human	0	0	0	0	0	0	0	0	0	0	19087196	2009	Post-ischemic brain damage: pathophysiology and role of inflammatory mediators.	19087196	CCL2 protein, human
CCL2 protein, human	0	0	0	0	0	0	0	0	0	0	19055601	2009	MCP-1 and CCR2 gene polymorphisms in Czech patients with allergic disorders.	19055601	CCL2 protein, human
CCL2 protein, human	0	0	0	0	0	0	0	0	0	0	19525846	2009	Effects of pitavastatin on monocyte chemoattractant protein-1 in hyperlipidemic patients.	19525846	CCL2 protein, human
CCL2 protein, human	0	0	1	0	0	0	0	0	0	0	19003962	2009	Mesenchymal stem cell secretion of chemokines during differentiation into osteoblasts, and their potential role in mediating interactions with breast cancer cells.	19003962	CCL2 protein, human
CCL2 protein, human	1	0	0	0	0	0	0	0	0	0	19008128	2009	Characterisation of Interleukin-8 and monocyte chemoattractant protein-1 expression within the abdominal aortic aneurysm and their association with mural inflammation.	19008128	CCL2 protein, human
CCL2 protein, human	0	0	0	0	1	0	0	0	0	0	18489909	2009	Physiologically relevant metabolites of quercetin have no effect on adhesion molecule or chemokine expression in human vascular smooth muscle cells.	18489909	CCL2 protein, human
CCL2 protein, human	0	0	0	0	0	0	0	0	0	0	18976766	2009	Raloxifene reduces circulating levels of interleukin-7 and monocyte chemoattractant protein-1 in postmenopausal women.	18976766	CCL2 protein, human
CCL2 protein, human	0	0	0	0	0	0	0	0	0	0	18979300	2009	Effects of drospirenone on cardiovascular markers in human aortic endothelial cells.	18979300	CCL2 protein, human
CCL2 protein, human	0	0	0	0	1	0	0	0	0	0	19929093	2009	Searching for genes for cleft lip and/or palate based on breakpoint analysis of a balanced translocation t(9;17)(q32;q12).	19929093	CCL2 protein, human
CCL2 protein, human	0	0	1	0	0	0	0	0	0	0	18974369	2009	Cytokines derived from cultured skeletal muscle cells after mechanical strain promote neutrophil chemotaxis in vitro.	18974369	CCL2 protein, human
CCL2 protein, human	1	0	0	0	0	0	0	0	0	0	19016779	2009	Staphylococcus epidermidis polysaccharide intercellular adhesin induces IL-8 expression in human astrocytes via a mechanism involving TLR2.	19016779	CCL2 protein, human
CCL2 protein, human	0	0	0	0	0	0	0	0	0	0	19021013	2009	Chemoattractant mechanism of Th1 cells in class III and IV lupus nephritis.	19021013	CCL2 protein, human
CCL2 protein, human	0	1	0	0	0	0	0	0	0	0	19023130	2009	Inflammatory interaction between LIGHT and proteinase-activated receptor-2 in endothelial cells: potential role in atherogenesis.	19023130	CCL2 protein, human
CCL2 protein, human	0	0	1	0	0	0	0	0	0	0	19525388	2009	Oxidized {alpha}1-antitrypsin stimulates the release of monocyte chemotactic protein-1 from lung epithelial cells: potential role in emphysema.	19525388	CCL2 protein, human
CCL2 protein, human	0	0	1	0	0	0	0	0	0	0	19880999	2009	[Progress of research in osteoarthritis. The anti-inflammatory effects of intra-articular injected statin on experimental osteoarthritis].	19880999	CCL2 protein, human
CCL2 protein, human	0	0	0	0	0	0	0	0	0	0	20449809	2010	Relationship between genetic polymorphism of MCP-1 and non-small-cell lung cancer in the Han nationality of North China.	20449809	CCL2 protein, human
CCL2 protein, human	0	0	1	0	0	0	0	0	0	0	19642141	2010	Monocyte chemoattractant protein-1 (MCP-1)/CCL2 secreted by hepatic myofibroblasts promotes migration and invasion of human hepatoma cells.	19642141	CCL2 protein, human
CCL2 protein, human	0	0	1	0	0	0	0	0	0	0	20454983	2010	Increased dopaminergic neurotransmission in therapy-naÃ¯ve asymptomatic HIV patients is not associated with adaptive changes at the dopaminergic synapses.	20454983	CCL2 protein, human
CCL2 protein, human	0	0	0	0	0	0	0	0	0	0	20478453	2010	T-helper cell type 17/regulatory T-cell immunoregulatory balance in human radicular cysts and periapical granulomas.	20478453	CCL2 protein, human
CCL2 protein, human	0	0	0	0	0	0	0	0	0	0	20478455	2010	Pro-inflammatory cytokines induce suppressor of cytokine signaling-3 in human periodontal ligament cells.	20478455	CCL2 protein, human
CCL2 protein, human	1	0	0	0	0	0	0	0	0	0	20484496	2010	Upregulation of the chemokine (C-C motif) ligand 2 via a severe acute respiratory syndrome coronavirus spike-ACE2 signaling pathway.	20484496	CCL2 protein, human
CCL2 protein, human	0	0	0	0	0	0	0	0	0	0	20484906	2010	The temporal profile of inflammatory markers and mediators in blood after acute ischemic stroke differs depending on stroke outcome.	20484906	CCL2 protein, human
CCL2 protein, human	0	0	0	0	0	0	0	0	0	0	20488574	2010	Monocyte chemoattractant protein-1 (MCP-1) gene polymorphism as a potential risk factor for diabetic retinopathy in Japanese patients with type 2 diabetes.	20488574	CCL2 protein, human
CCL2 protein, human	0	0	1	0	0	0	0	0	0	0	19664628	2010	Impaired immune functions of monocytes and macrophages in Whipple's disease.	19664628	CCL2 protein, human
CCL2 protein, human	0	0	1	0	0	0	0	0	0	0	20446021	2010	Localization of osteoblast inflammatory cytokines MCP-1 and VEGF to the matrix of the trabecula of the femur, a target area for metastatic breast cancer cell colonization.	20446021	CCL2 protein, human
CCL2 protein, human	0	0	0	0	0	0	0	0	0	0	19941075	2010	Functional monocyte chemoattractant protein-1 promoter -2518 polymorphism and systemic lupus erythematosus: a meta-analysis.	19941075	CCL2 protein, human
CCL2 protein, human	0	0	0	0	0	0	0	0	0	0	20412422	2010	Oxidized low-density lipoprotein increases interleukin-8 production in human gingival epithelial cell line Ca9-22.	20412422	CCL2 protein, human
CCL2 protein, human	0	0	1	0	0	0	0	0	0	0	20544859	2010	Astrocytic A beta 1-42 uptake is determined by A beta-aggregation state and the presence of amyloid-associated proteins.	20544859	CCL2 protein, human
CCL2 protein, human	0	0	0	0	0	0	0	0	0	0	20170788	2010	Modified serum profiles of inflammatory and vasoconstrictive factors in patients with emotional stress-induced acute coronary syndrome during World Cup Soccer 2006.	20170788	CCL2 protein, human
CCL2 protein, human	0	0	0	0	0	0	0	0	0	0	20485254	2010	Obesity and the risk of severe acute pancreatitis.	20485254	CCL2 protein, human
CCL2 protein, human	1	0	0	0	0	0	0	0	0	0	20309792	2010	Xanthohumol and related prenylated flavonoids inhibit inflammatory cytokine production in LPS-activated THP-1 monocytes: structure-activity relationships and in silico binding to myeloid differentiation protein-2 (MD-2).	20309792	CCL2 protein, human
CCL2 protein, human	0	0	1	0	0	0	0	0	0	0	20554956	2010	Macrophage migration inhibitory factor increases leukocyte-endothelial interactions in human endothelial cells via promotion of expression of adhesion molecules.	20554956	CCL2 protein, human
CCL2 protein, human	0	0	0	0	0	0	0	0	0	0	19902472	2010	Monocyte chemotactic protein-1 (MCP-1/CCL2) is associated with prostatic growth dysregulation and benign prostatic hyperplasia.	19902472	CCL2 protein, human
CCL2 protein, human	0	0	0	0	1	0	0	0	0	0	20544912	2010	Plasma biomarkers associated with ALS and their relationship to iron homeostasis.	20544912	CCL2 protein, human
CCL2 protein, human	0	0	0	0	0	0	0	0	0	0	20540976	2010	Respiratory echovirus 30 and coxsackievirus B5 can induce production of RANTES, MCP-1 and IL-8 by human bronchial epithelial cells.	20540976	CCL2 protein, human
CCL2 protein, human	0	0	1	0	0	0	0	0	0	0	20540256	2010	[Experimental study on simvastatin in prevention and treatment of aseptic loosening of prosthesis].	20540256	CCL2 protein, human
CCL2 protein, human	0	0	0	0	0	0	0	0	0	0	20523065	2010	Serum eosinophil cationic protein and 27 cytokines/chemokines in acute exacerbation of childhood asthma.	20523065	CCL2 protein, human
CCL2 protein, human	0	0	0	0	0	0	0	0	0	0	20412419	2010	Interleukin-1 receptor-associated kinase-M in gingival epithelial cells attenuates the inflammatory response elicited by Porphyromonas gingivalis.	20412419	CCL2 protein, human
CCL2 protein, human	0	0	1	0	0	0	0	0	0	0	20558542	2010	Immunoglobulin light chains activate tubular epithelial cells through redox signaling.	20558542	CCL2 protein, human
CCL2 protein, human	0	0	0	0	0	0	0	0	0	0	20332183	2010	Off-pump coronary artery bypass surgery is associated with fewer gene expression changes in the human myocardium in comparison with on-pump surgery.	20332183	CCL2 protein, human
CCL2 protein, human	0	0	1	0	0	0	0	0	0	0	20492298	2010	Anti-inflammatory effects of limonene from yuzu (Citrus junos Tanaka) essential oil on eosinophils.	20492298	CCL2 protein, human
CCL2 protein, human	0	0	1	0	0	0	0	0	0	0	20307321	2010	Ultrafine particles from diesel vehicle emissions at different driving cycles induce differential vascular pro-inflammatory responses: implication of chemical components and NF-kappaB signaling.	20307321	CCL2 protein, human
CCL2 protein, human	0	0	1	0	0	0	0	0	0	0	20299783	2010	Suppressor of cytokine signaling-1 ameliorates expression of MCP-1 in diabetic nephropathy.	20299783	CCL2 protein, human
CCL2 protein, human	0	0	0	0	0	0	0	0	0	0	20237358	2010	Significantly elevated concentration of plasma monocyte chemotactic protein 1 of patients with pelvic inflammatory disease.	20237358	CCL2 protein, human
CCL2 protein, human	1	0	0	0	0	0	0	0	0	0	20232106	2010	Macrophage chemotactic protein-1 mRNA levels in non-Hodgkin lymphoma.	20232106	CCL2 protein, human
CCL2 protein, human	0	0	1	0	0	0	0	0	0	0	20229096	2010	Association of dietary AGEs with circulating AGEs, glycated LDL, IL-1Î± and MCP-1 levels in type 2 diabetic patients.	20229096	CCL2 protein, human
CCL2 protein, human	1	0	0	0	0	0	0	0	0	0	20228199	2010	IL-17-mediated monocyte migration occurs partially through CC chemokine ligand 2/monocyte chemoattractant protein-1 induction.	20228199	CCL2 protein, human
CCL2 protein, human	0	0	1	0	0	0	0	1	0	0	20413732	2010	6-mercaptopurine inhibits atherosclerosis in apolipoprotein e*3-leiden transgenic mice through atheroprotective actions on monocytes and macrophages.	20413732	CCL2 protein, human
CCL2 protein, human	0	0	0	0	0	0	0	0	0	0	20195641	2010	Standard versus video-assisted thyroidectomy: objective postoperative pain evaluation.	20195641	CCL2 protein, human
CCL2 protein, human	0	0	1	0	0	0	0	0	0	0	20558535	2010	Receptor-mediated endocytosis is a Trojan horse in light-chain nephrotoxicity.	20558535	CCL2 protein, human
CCL2 protein, human	0	0	0	0	0	0	0	0	0	0	20497022	2010	MCP1 -2518 polymorphism and chronic obstructive pulmonary disease in Taiwanese men.	20497022	CCL2 protein, human
CCL2 protein, human	0	0	0	0	0	0	0	0	0	0	20431065	2010	Chemokine ligand 2 genetic variants, serum monocyte chemoattractant protein-1 levels, and the risk of coronary artery disease.	20431065	CCL2 protein, human
CCL2 protein, human	0	0	1	0	0	1	0	0	0	0	20431064	2010	Overexpression of integrin beta 5 enhances the paracrine properties of circulating angiogenic cells via Src kinase-mediated activation of STAT3.	20431064	CCL2 protein, human
CCL2 protein, human	0	0	1	0	1	0	0	0	0	0	20428906	2010	Abnormal overexpression of mastocytes in skin biopsies of fibromyalgia patients.	20428906	CCL2 protein, human
CCL2 protein, human	0	0	0	0	0	0	0	0	0	0	20427734	2010	Zinc decreases C-reactive protein, lipid peroxidation, and inflammatory cytokines in elderly subjects: a potential implication of zinc as an atheroprotective agent.	20427734	CCL2 protein, human
CCL2 protein, human	0	0	0	0	0	0	0	0	0	0	20425759	2010	Systemic inflammatory load in humans is suppressed by consumption of two formulations of dried, encapsulated juice concentrate.	20425759	CCL2 protein, human
CCL2 protein, human	0	0	0	0	0	0	0	0	0	0	20414371	2010	Monocyte chemoattractant protein-1 -2518 A/G single nucleotide polymorphism might be associated with renal disease and thrombocytopenia of SLE.	20414371	CCL2 protein, human
CCL2 protein, human	0	0	0	0	0	0	0	0	0	0	20495830	2010	Inflammatory activation in children with primary hypertension.	20495830	CCL2 protein, human
CCL2 protein, human	0	0	0	0	0	0	0	0	0	0	20449800	2010	CCR2-64I is a risk factor for development of bladder cancer.	20449800	CCL2 protein, human
CCL2 protein, human	0	0	0	0	0	0	0	0	0	0	20446946	2010	The Levels of Inflammatory Markers in the Treatment of Stroke study (LIMITS): inflammatory biomarkers as risk predictors after lacunar stroke.	20446946	CCL2 protein, human
CCL2 protein, human	1	0	0	0	0	0	0	0	0	0	20617559	2010	TNF-alpha similarly induces IL-6 and MCP-1 in fibroblasts from colorectal liver metastases and normal liver fibroblasts.	20617559	CCL2 protein, human
CCL2 protein, human	0	0	0	0	0	0	0	0	0	0	20615159	2010	Insulin sensitivity and related cytokines, chemokines, and adipokines in polymyalgia rheumatica.	20615159	CCL2 protein, human
CCL2 protein, human	0	0	1	0	0	0	0	0	0	0	20603779	2010	Upregulation of the expression of inflammatory and angiogenic markers in human adipocytes by a synthetic cannabinoid, JTE-907.	20603779	CCL2 protein, human
CCL2 protein, human	1	0	0	0	0	0	0	0	0	0	20579680	2010	Induction of monocyte chemoattractant protein-1 by nicotine in pancreatic ductal adenocarcinoma cells: role of osteopontin.	20579680	CCL2 protein, human
CCL2 protein, human	0	0	0	0	0	0	0	0	0	0	20576301	2010	Effect of live Lactobacillus plantarum L2 on TNF-alpha-induced MCP-1 production in Caco-2 cells.	20576301	CCL2 protein, human
CCL2 protein, human	0	0	0	0	0	0	0	0	0	0	20573518	2010	Host-pathogen interactions in the development of metabolic disturbances and atherosclerosis in HIV infection: the role of CCL2 genetic variants.	20573518	CCL2 protein, human
CCL2 protein, human	0	0	0	0	1	0	0	0	0	0	20565954	2010	Age-dependent alterations of monocyte subsets and monocyte-related chemokine pathways in healthy adults.	20565954	CCL2 protein, human
CCL2 protein, human	0	0	1	0	1	0	0	0	0	1	20163327	2010	Curcumin inhibits TNFalpha-induced lectin-like oxidised LDL receptor-1 (LOX-1) expression and suppresses the inflammatory response in human umbilical vein endothelial cells (HUVECs) by an antioxidant mechanism.	20163327	CCL2 protein, human
CCL2 protein, human	0	0	1	0	0	0	0	0	0	0	20100200	2010	Enhanced MCP-1 release by keloid CD14+ cells augments fibroblast proliferation: role of MCP-1 and Akt pathway in keloids.	20100200	CCL2 protein, human
CCL2 protein, human	0	0	0	0	0	0	0	0	0	0	19866475	2010	CCL2 is induced by chemotherapy and protects prostate cancer cells from docetaxel-induced cytotoxicity.	19866475	CCL2 protein, human
CCL2 protein, human	0	0	1	0	0	0	0	0	0	0	20142713	2010	Correlation of vascular endothelial growth factor with chemokines in the vitreous in diabetic retinopathy.	20142713	CCL2 protein, human
CCL2 protein, human	0	0	0	0	0	0	0	0	0	0	20143473	2010	Monocyte chemotactic protein-1 gene polymorphism and spontaneous bacterial peritonitis.	20143473	CCL2 protein, human
CCL2 protein, human	0	0	0	0	1	0	0	0	0	0	20147628	2010	Chemokine scavenger D6 is expressed by trophoblasts and aids the survival of mouse embryos transferred into allogeneic recipients.	20147628	CCL2 protein, human
CCL2 protein, human	1	0	0	0	1	0	0	0	0	0	20149224	2010	High-density lipoproteins downregulate CCL2 production in human fibroblast-like synoviocytes stimulated by urate crystals.	20149224	CCL2 protein, human
CCL2 protein, human	0	0	0	0	0	0	0	0	0	0	20637631	2010	Lack of association between monocyte protein-1 (MCP-1) -2518 A>G chemoattractant and C-C chemokine receptor 2 (CCR2) Val64Ile polymorphisms and multiple sclerosis in a Tunisian population.	20637631	CCL2 protein, human
CCL2 protein, human	0	0	1	0	0	0	0	0	0	1	20042734	2010	Thioredoxin 1 downregulates MCP-1 secretion and expression in human endothelial cells by suppressing nuclear translocation of activator protein 1 and redox factor-1.	20042734	CCL2 protein, human
CCL2 protein, human	0	0	1	0	1	0	0	0	0	0	20167869	2010	MCP1 directs trafficking of hematopoietic stem cell-derived fibroblast precursors in solid tumor.	20167869	CCL2 protein, human
CCL2 protein, human	0	0	1	0	0	0	0	0	0	0	20019701	2010	Vasculoprotective effect of cilostazol in aldosterone-induced hypertensive rats.	20019701	CCL2 protein, human
CCL2 protein, human	0	0	1	0	0	0	0	0	0	0	20029197	2010	The -928 G/C and -362 G/C single-nucleotide polymorphisms in the promoter of MCP-1: Increased transcriptional activity and novel binding sites.	20029197	CCL2 protein, human
CCL2 protein, human	0	0	1	0	0	0	0	0	0	0	20029451	2010	Role of CCL2 (MCP-1) in traumatic brain injury (TBI): evidence from severe TBI patients and CCL2-/- mice.	20029451	CCL2 protein, human
CCL2 protein, human	0	0	0	0	0	0	0	0	0	0	20036382	2010	Compartmental apoptosis and neutrophil accumulation in severe peritonitis.	20036382	CCL2 protein, human
CCL2 protein, human	0	0	1	0	0	0	0	0	0	0	20138168	2010	Aberrant cytokines/chemokines production correlate with proteinuria in patients with overt diabetic nephropathy.	20138168	CCL2 protein, human
CCL2 protein, human	0	0	0	0	0	0	0	0	0	0	20039930	2010	Suppressive effect of COX2 inhibitor on the progression of adipose inflammation in high-fat-induced obese rats.	20039930	CCL2 protein, human
CCL2 protein, human	1	0	0	0	0	0	0	0	0	0	20138087	2010	Development of an in vitro dual-chamber model of the female genital tract as a screening tool for epithelial toxicity.	20138087	CCL2 protein, human
CCL2 protein, human	0	1	0	0	0	0	0	0	0	0	20044439	2010	LPA induces IL-6 secretion from aortic smooth muscle cells via an LPA1-regulated, PKC-dependent, and p38alpha-mediated pathway.	20044439	CCL2 protein, human
CCL2 protein, human	1	0	0	0	1	0	0	0	0	0	20054232	2010	Grifola frondosa water extract alleviates intestinal inflammation by suppressing TNF-alpha production and its signaling.	20054232	CCL2 protein, human
CCL2 protein, human	0	0	0	0	0	0	0	0	0	1	20061317	2010	Intra-peritoneal interleukin-6 system is a potent determinant of the baseline peritoneal solute transport in incident peritoneal dialysis patients.	20061317	CCL2 protein, human
CCL2 protein, human	0	0	1	0	0	0	0	0	0	0	20061546	2010	Increased expression and secretion of resistin in epicardial adipose tissue of patients with acute coronary syndrome.	20061546	CCL2 protein, human
CCL2 protein, human	0	0	0	0	0	0	0	0	0	0	20076846	2010	Macrophage-modulating cytokines predict adverse outcome in heart failure.	20076846	CCL2 protein, human
CCL2 protein, human	0	0	1	0	0	0	0	0	0	0	20085440	2010	In vitro cholesteatoma growth and secretion of cytokines.	20085440	CCL2 protein, human
CCL2 protein, human	0	0	0	0	0	0	0	0	0	0	20040767	2010	Duffy antigen receptor for chemokines (Darc) polymorphism regulates circulating concentrations of monocyte chemoattractant protein-1 and other inflammatory mediators.	20040767	CCL2 protein, human
CCL2 protein, human	0	0	0	0	1	0	0	0	0	0	20625511	2010	Gene transcription changes in asthmatic chronic rhinosinusitis with nasal polyps and comparison to those in atopic dermatitis.	20625511	CCL2 protein, human
CCL2 protein, human	0	0	1	0	0	0	0	0	0	0	21403905	2010	Apocynin improves insulin resistance through suppressing inflammation in high-fat diet-induced obese mice.	21403905	CCL2 protein, human
CCL2 protein, human	1	0	0	0	0	0	0	0	0	0	21187454	2010	CCL2 expression in primary ovarian carcinoma is correlated with chemotherapy response and survival outcomes.	21187454	CCL2 protein, human
CCL2 protein, human	0	0	0	0	0	0	0	0	0	0	19247801	2010	Monocyte chemoattractant protein-1-2518 G/A polymorphism, plasma levels, and premature stable coronary artery disease.	19247801	CCL2 protein, human
CCL2 protein, human	0	0	1	0	0	0	0	0	0	0	19249917	2010	The influence of obesity and different fat depots on adipose tissue gene expression and protein levels of cell adhesion molecules.	19249917	CCL2 protein, human
CCL2 protein, human	0	0	0	0	0	0	0	0	0	0	21264360	2010	Combined association of CCR2-V64I and MCP-1-2518A/G polymorphisms with generalised aggressive periodontitis in Chinese.	21264360	CCL2 protein, human
CCL2 protein, human	0	0	0	0	0	0	0	0	0	0	20038240	2010	Cerebrospinal fluid inflammatory cytokines and biomarkers of injury severity in acute human spinal cord injury.	20038240	CCL2 protein, human
CCL2 protein, human	0	0	1	0	0	0	0	0	0	0	19864434	2010	CCR2 receptor ligands inhibit Cav3.2 T-type calcium channels.	19864434	CCL2 protein, human
CCL2 protein, human	0	0	0	0	1	0	0	0	0	0	19910635	2010	CD11c expression in adipose tissue and blood and its role in diet-induced obesity.	19910635	CCL2 protein, human
CCL2 protein, human	0	0	0	0	0	0	0	0	0	0	19917558	2010	Early inflammatory response in patients with ruptured abdominal aortic aneurysm.	19917558	CCL2 protein, human
CCL2 protein, human	0	0	0	0	0	0	0	0	0	0	19923858	2010	The MCP-1 gene (SCYA2) and mood disorders: preliminary results of a case-control association study.	19923858	CCL2 protein, human
CCL2 protein, human	0	0	1	0	0	0	0	0	0	0	19195861	2010	Dietary flavonoid apigenin inhibits high glucose and tumor necrosis factor alpha-induced adhesion molecule expression in human endothelial cells.	19195861	CCL2 protein, human
CCL2 protein, human	0	0	0	0	0	0	0	0	0	0	19995900	2010	Predominant expression of CCL2 at the tumor site of prostate cancer patients directs a selective loss of immunological tolerance to CCL2 that could be amplified in a beneficial manner.	19995900	CCL2 protein, human
CCL2 protein, human	1	0	0	0	0	0	0	0	0	0	20004457	2010	Induction of angiogenic chemokine CCL2 by human herpesvirus 8 chemokine receptor.	20004457	CCL2 protein, human
CCL2 protein, human	0	0	1	0	0	0	0	0	0	0	20007935	2010	A possible inflammatory role of twist1 in human white adipocytes.	20007935	CCL2 protein, human
CCL2 protein, human	0	0	1	0	0	0	0	0	0	0	20008888	2010	Changes in tissue inflammation, angiogenesis and apoptosis in endometriosis, adenomyosis and uterine myoma after GnRH agonist therapy.	20008888	CCL2 protein, human
CCL2 protein, human	0	0	0	0	0	0	0	0	0	0	19844201	2010	Connections between genetics and clinical data: Role of MCP-1, CFTR, and SPINK-1 in the setting of acute, acute recurrent, and chronic pancreatitis.	19844201	CCL2 protein, human
CCL2 protein, human	1	0	0	0	0	0	0	0	0	0	19800902	2010	Chlorobenzene induces oxidative stress in human lung epithelial cells in vitro.	19800902	CCL2 protein, human
CCL2 protein, human	0	0	0	0	0	0	0	0	0	0	19822605	2010	Perfusion temperature, thyroid hormones and inflammation during pediatric cardiac surgery.	19822605	CCL2 protein, human
CCL2 protein, human	0	0	0	0	0	0	0	0	0	0	19890092	2010	Evidence for a cross-talk between human neutrophils and Th17 cells.	19890092	CCL2 protein, human
CCL2 protein, human	0	0	1	0	0	0	0	0	0	0	20139365	2010	D609 inhibits progression of preexisting atheroma and promotes lesion stability in apolipoprotein e-/- mice: a role of phosphatidylcholine-specific phospholipase in atherosclerosis.	20139365	CCL2 protein, human
CCL2 protein, human	0	0	0	0	0	0	0	0	0	0	20018523	2010	Off-pump coronary artery bypass surgery versus standard linear or pulsatile cardiopulmonary bypass: endothelial activation and inflammatory response.	20018523	CCL2 protein, human
CCL2 protein, human	0	0	1	0	1	1	0	0	0	0	19906815	2010	Lysophosphatidic acid up-regulates expression of growth-regulated oncogene-alpha, interleukin-8, and monocyte chemoattractant protein-1 in human first-trimester trophoblasts: possible roles in angiogenesis and immune regulation.	19906815	CCL2 protein, human
CCL2 protein, human	0	0	0	0	0	0	0	0	0	0	20212459	2010	Autophagy mediates the process of cellular senescence characterizing bile duct damages in primary biliary cirrhosis.	20212459	CCL2 protein, human
CCL2 protein, human	0	0	1	0	1	0	0	0	0	0	19840966	2010	Alveolar fibroblasts in acute lung injury: biological behaviour and clinical relevance.	19840966	CCL2 protein, human
CCL2 protein, human	0	0	1	0	0	0	0	1	0	0	20100931	2010	CD72 negatively regulates KIT-mediated responses in human mast cells.	20100931	CCL2 protein, human
CCL2 protein, human	0	0	0	0	0	0	0	0	0	0	20134098	2010	Green tea catechins improve human forearm endothelial dysfunction and have antiatherosclerotic effects in smokers.	20134098	CCL2 protein, human
CCL2 protein, human	0	0	1	0	0	0	0	0	0	0	20016208	2010	Porphyromonas gingivalis antigens and interleukin-6 stimulate the production of monocyte chemoattractant protein-1 via the upregulation of early growth response-1 transcription in human coronary artery endothelial cells.	20016208	CCL2 protein, human
CCL2 protein, human	0	0	1	0	0	0	0	0	0	0	20100610	2010	Paraoxonase-1 in female infertility: a possible role against oxidative stress-induced inflammation.	20100610	CCL2 protein, human
CCL2 protein, human	1	0	0	0	1	0	0	0	0	0	20101252	2010	Altered adhesive properties of cord blood endothelial outgrowth cells expressing IL-1ra.	20101252	CCL2 protein, human
CCL2 protein, human	0	0	0	0	0	0	0	0	0	0	20103702	2010	C-C chemokine receptor 2 (CCR2) regulates the hepatic recruitment of myeloid cells that promote obesity-induced hepatic steatosis.	20103702	CCL2 protein, human
CCL2 protein, human	0	0	0	0	0	0	0	0	0	0	20106477	2010	Increased levels of resistin in rotating shift workers: a potential mediator of cardiovascular risk associated with circadian misalignment.	20106477	CCL2 protein, human
CCL2 protein, human	1	0	0	0	0	0	0	0	0	0	20110387	2010	Inhibitory effects of Lactobacillus casei subsp. rhamnosus on Salmonella lipopolysaccharide-induced inflammation and epithelial barrier dysfunction in a co-culture model using Caco-2/peripheral blood mononuclear cells.	20110387	CCL2 protein, human
CCL2 protein, human	0	0	0	0	0	0	0	0	0	0	20091676	2010	Synthesis by native chemical ligation and crystal structure of human CCL2.	20091676	CCL2 protein, human
CCL2 protein, human	0	0	0	0	0	0	0	0	0	0	20117390	2010	Peripheral blood monocyte subset assessment in non-ST-segment elevation myocardial infarction is required.	20117390	CCL2 protein, human
CCL2 protein, human	0	0	1	0	0	0	0	0	0	0	20085611	2010	The NR1 subunit of NMDA receptor regulates monocyte transmigration through the brain endothelial cell barrier.	20085611	CCL2 protein, human
CCL2 protein, human	0	1	0	0	0	0	0	0	0	0	19843711	2010	TLR2 plays a role in the activation of human resident renal stem/progenitor cells.	19843711	CCL2 protein, human
CCL2 protein, human	0	0	1	0	0	0	0	0	0	1	20826566	2010	Dexamethasone enhances ATP-induced inflammatory responses in endothelial cells.	20826566	CCL2 protein, human
CCL2 protein, human	0	0	1	0	0	0	0	0	0	0	20711086	2010	Angiogenic and inflammatory markers in the intraocular fluid of eyes with diabetic macular edema and influence of therapy with bevacizumab.	20711086	CCL2 protein, human
CCL2 protein, human	0	0	0	0	0	0	0	0	0	0	20707918	2010	Infection with HIV and HCV enhances the release of fatty acid synthase into circulation: evidence for a novel indicator of viral infection.	20707918	CCL2 protein, human
CCL2 protein, human	0	0	1	0	0	0	0	0	0	0	20937997	2010	Monocyte chemoattractant protein 1, intercellular adhesion molecule 1, and vascular cell adhesion molecule 1 in exudative age-related macular degeneration.	20937997	CCL2 protein, human
CCL2 protein, human	1	0	0	0	0	0	0	0	0	0	20701669	2010	Differential regulation of chemokine expression by estrogen in human periodontal ligament cells.	20701669	CCL2 protein, human
CCL2 protein, human	0	0	1	0	0	0	0	0	0	0	20803086	2010	MKP1 regulates the induction of MCP1 by Streptococcus pneumoniae pneumolysin in human epithelial cells.	20803086	CCL2 protein, human
CCL2 protein, human	0	0	0	0	0	0	0	0	0	0	20684772	2010	Endotoxin levels correlate positively with a sedentary lifestyle and negatively with highly trained subjects.	20684772	CCL2 protein, human
CCL2 protein, human	1	0	0	0	0	0	0	0	0	0	20681057	2010	The role of monocyte chemoattractant protein MCP1/CCL2 in neuroinflammatory diseases.	20681057	CCL2 protein, human
CCL2 protein, human	0	0	0	0	0	0	0	0	0	0	20664910	2010	Shear stress regulates inflammatory and thrombogenic gene transcripts in cultured human endothelial progenitor cells.	20664910	CCL2 protein, human
CCL2 protein, human	0	0	1	0	0	0	0	0	0	0	20650649	2010	MCP-1 and MIP-1Î± expression in a model resembling early immune response to dengue.	20650649	CCL2 protein, human
CCL2 protein, human	0	0	1	0	0	0	0	1	0	0	20637704	2010	Dysfunctional, pro-inflammatory HDL directly upregulates monocyte PDGFRÎ², chemotaxis and TNFÎ± production.	20637704	CCL2 protein, human
CCL2 protein, human	0	0	1	0	0	0	0	0	0	0	20812339	2010	Increased muscle interstitial levels of inflammatory cytokines in polymyalgia rheumatica.	20812339	CCL2 protein, human
CCL2 protein, human	0	0	1	0	0	0	0	0	0	0	20702809	2010	High-density lipoproteins suppress chemokines and chemokine receptors in vitro and in vivo.	20702809	CCL2 protein, human
CCL2 protein, human	1	0	0	0	0	0	0	0	0	0	20731692	2010	Standardized tape stripping prior to patch testing induces upregulation of Hsp90, Hsp70, IL-33, TNF-Î± and IL-8/CXCL8 mRNA: new insights into the involvement of 'alarmins'.	20731692	CCL2 protein, human
CCL2 protein, human	0	1	0	0	0	0	0	0	0	0	20872224	2010	Increased expression of fibroblast activation protein-alpha in keloid fibroblasts: implications for development of a novel treatment option.	20872224	CCL2 protein, human
CCL2 protein, human	0	0	1	0	0	0	0	0	0	0	20863485	2010	Monocyte activation by apoptotic cells removal in systemic lupus erythematosus patients.	20863485	CCL2 protein, human
CCL2 protein, human	0	0	0	0	0	0	0	0	0	0	20859200	2010	Relation between serum monocyte chemoattractant protein-1 and coronary collateral development.	20859200	CCL2 protein, human
CCL2 protein, human	0	1	1	0	0	0	0	0	0	0	20849532	2010	TLR-2-mediated cytokine and chemokine secretion in human keratinocytes.	20849532	CCL2 protein, human
CCL2 protein, human	1	1	0	0	0	0	0	0	0	0	20846165	2010	Investigation of nuclear factor-ÎºB inhibitors and interleukin-10 as regulators of inflammatory signalling in human adipocytes.	20846165	CCL2 protein, human
CCL2 protein, human	0	0	1	0	0	0	0	0	0	0	20844036	2010	Regulation of tumor necrosis factor-like weak inducer of apoptosis receptor protein (TWEAKR) expression by Kaposi's sarcoma-associated herpesvirus microRNA prevents TWEAK-induced apoptosis and inflammatory cytokine expression.	20844036	CCL2 protein, human
CCL2 protein, human	1	0	0	0	0	0	0	0	0	0	20739506	2010	NF-ÎºB activity in muscle from obese and type 2 diabetic subjects under basal and exercise-stimulated conditions.	20739506	CCL2 protein, human
CCL2 protein, human	0	0	0	0	0	0	0	0	0	0	20827028	2010	Addition of losartan to angiotensin-converting enzyme inhibitors improves insulin resistance in patients with chronic heart failure treated without Î²-blockers.	20827028	CCL2 protein, human
CCL2 protein, human	0	0	0	0	0	0	0	0	0	0	20740585	2010	Genetic polymorphism of CCR2-64I increased the susceptibility of hepatocellular carcinoma.	20740585	CCL2 protein, human
CCL2 protein, human	0	0	1	0	0	0	0	1	0	0	20819093	2010	CCL20 is overexpressed in Mycobacterium tuberculosis-infected monocytes and inhibits the production of reactive oxygen species (ROS).	20819093	CCL2 protein, human
CCL2 protein, human	0	0	0	0	0	0	0	0	0	0	20813857	2010	Pathological significance of a panel of urinary biomarkers in patients with drug-induced tubulointerstitial nephritis.	20813857	CCL2 protein, human
CCL2 protein, human	0	0	1	0	0	0	0	0	0	0	20504881	2010	Parenteral iron formulations differentially affect MCP-1, HO-1, and NGAL gene expression and renal responses to injury.	20504881	CCL2 protein, human
CCL2 protein, human	0	0	0	0	0	0	0	0	0	0	20970138	2010	SorLA modulates atheroprotective properties of CLA by regulating monocyte migration.	20970138	CCL2 protein, human
CCL2 protein, human	0	0	1	0	0	0	0	0	0	0	19466425	2010	Anti-inflammatory mechanism of tocilizumab, a humanized anti-IL-6R antibody: effect on the expression of chemokine and adhesion molecule.	19466425	CCL2 protein, human
CCL2 protein, human	0	0	1	0	0	0	0	0	0	0	19741026	2010	Interleukin-17A activation on bronchial epithelium and basophils: a novel inflammatory mechanism.	19741026	CCL2 protein, human
CCL2 protein, human	1	0	0	0	0	0	0	1	0	0	19736361	2010	gp120 modulates the biology of human hepatic stellate cells: a link between HIV infection and liver fibrogenesis.	19736361	CCL2 protein, human
CCL2 protein, human	0	0	0	0	0	0	0	0	0	0	21040163	2010	Renal PPARÎ³ mRNA expression increases with impairment of renal function in patients with chronic kidney disease.	21040163	CCL2 protein, human
CCL2 protein, human	0	0	1	0	0	0	0	0	0	0	21038790	2010	Translocation of Porphyromonas gingivalis infected monocytes and associated cellular responses.	21038790	CCL2 protein, human
CCL2 protein, human	0	0	0	0	0	0	0	0	0	0	21030718	2010	Cellular and molecular changes associated with inhibitory effect of pioglitazone on neointimal growth in patients with type 2 diabetes after zotarolimus-eluting stent implantation.	21030718	CCL2 protein, human
CCL2 protein, human	0	0	0	0	0	0	0	0	0	0	20977362	2010	Mediators of innate and adaptive immune responses differentially affect immune restoration disease associated with Mycobacterium tuberculosis in HIV patients beginning antiretroviral therapy.	20977362	CCL2 protein, human
CCL2 protein, human	0	1	1	0	1	1	0	0	0	0	19008002	2010	Paracrine effects of CD34 progenitor cells on angiogenic endothelial sprouting.	19008002	CCL2 protein, human
CCL2 protein, human	0	0	1	0	0	0	0	0	0	0	20970012	2010	VEGF and refractive error.	20970012	CCL2 protein, human
CCL2 protein, human	0	0	0	0	0	0	0	0	0	0	21068408	2010	M2b monocytes predominated in peripheral blood of severely burned patients.	21068408	CCL2 protein, human
CCL2 protein, human	0	0	0	0	0	0	0	0	0	0	20955273	2010	Biocompatibility of heparin-grafted hemodialysis membranes: impact on monocyte chemoattractant protein-1 circulating level and oxidative status.	20955273	CCL2 protein, human
CCL2 protein, human	0	0	1	0	0	0	0	0	0	0	20711880	2010	Effect of the C-terminal domain peptide fragment (65-76) of monocytic chemotactic protein-1 (MCP-1) on the interaction between MCP-1 and heparin.	20711880	CCL2 protein, human
CCL2 protein, human	0	0	1	0	0	0	0	0	0	0	20947712	2010	CCL2 and CCR2 variants are associated with skeletal muscle strength and change in strength with resistance training.	20947712	CCL2 protein, human
CCL2 protein, human	0	0	0	0	0	0	0	0	0	0	20726788	2010	Association of monocyte chemotactic protein-1 and CC chemokine receptor 2 gene variants with preeclampsia.	20726788	CCL2 protein, human
CCL2 protein, human	0	0	1	0	0	0	0	1	0	0	20631345	2010	6-Mercaptopurine, monocytes, and atherosclerosis.	20631345	CCL2 protein, human
CCL2 protein, human	0	0	0	0	0	0	0	0	0	0	20531209	2010	Biomarkers of vascular dysfunction in children infected with human immunodeficiency virus-1.	20531209	CCL2 protein, human
CCL2 protein, human	0	0	0	0	0	0	0	0	0	0	21048807	2010	Potential role of selected biomarkers for predicting the presence and extent of coronary artery disease.	21048807	CCL2 protein, human
CCL2 protein, human	0	0	0	0	0	0	0	0	0	0	19602112	2010	A multiplex immunoassay demonstrates reductions in gingival crevicular fluid cytokines following initial periodontal therapy.	19602112	CCL2 protein, human
CCL2 protein, human	0	0	0	0	0	0	0	0	0	0	19592174	2010	Serum chemokine levels in major depressive disorder.	19592174	CCL2 protein, human
CCL2 protein, human	0	0	0	0	0	0	0	0	0	0	21085476	2010	Adipokine pattern in subjects with impaired fasting glucose and impaired glucose tolerance in comparison to normal glucose tolerance and diabetes.	21085476	CCL2 protein, human
CCL2 protein, human	0	0	0	0	0	0	0	0	0	0	18700882	2010	Correlation between cerebrospinal fluid cell count and cerebrospinal fluid level of chemokine, monokine induced by interferon-gamma in Vogt-Koyanagi-Harada disease.	18700882	CCL2 protein, human
CCL2 protein, human	0	0	1	0	1	0	0	0	0	0	20930173	2010	CD4+CD25+Foxp3+ regulatory T cells protect the proinflammatory activation of human umbilical vein endothelial cells.	20930173	CCL2 protein, human
CCL2 protein, human	0	0	0	0	0	0	0	0	0	0	20691218	2010	Greater expression of inflammatory cytokines, adrenomedullin, and natriuretic peptide receptor-C in epicardial adipose tissue in coronary artery disease.	20691218	CCL2 protein, human
CCL2 protein, human	0	0	0	0	0	0	0	1	0	0	20737475	2010	Astrocytes contacting HIV-1-infected macrophages increase the release of CCL2 in response to the HIV-1-dependent enhancement of membrane-associated TNFÎ± in macrophages.	20737475	CCL2 protein, human
CCL2 protein, human	0	0	1	0	0	0	0	0	0	0	20643106	2010	Dietary restriction suppresses inflammation and delays the onset of stroke in stroke-prone spontaneously hypertensive rats.	20643106	CCL2 protein, human
CCL2 protein, human	0	0	0	0	1	0	0	0	0	0	20951295	2010	Effects of fibroblast growth factor-2 on the expression and regulation of chemokines in human dental pulp cells.	20951295	CCL2 protein, human
CCL2 protein, human	0	0	1	0	0	0	0	0	0	0	20404020	2010	Prediction of outcome in patients with acute respiratory distress syndrome by bronchoalveolar lavage inflammatory mediators.	20404020	CCL2 protein, human
CCL2 protein, human	0	0	1	0	0	0	0	0	0	0	20337964	2010	Lower interleukin-8 levels in airway aspirates from breastfed infants with acute bronchiolitis.	20337964	CCL2 protein, human
CCL2 protein, human	0	0	0	0	0	0	0	0	0	0	20339010	2010	CCL2 and CCR2 polymorphisms are associated with markers of exercise-induced skeletal muscle damage.	20339010	CCL2 protein, human
CCL2 protein, human	0	0	0	0	0	0	0	0	0	0	20339966	2010	Effects of ramipril on serum monocyte chemoattractant protein 1, interleukin-18, and interleukin-10 in elderly patients with acute coronary syndrome.	20339966	CCL2 protein, human
CCL2 protein, human	1	0	0	0	0	0	0	0	0	0	20345714	2010	Plasminogen is essential for granulation tissue formation during the recovery process after liver injury in mice.	20345714	CCL2 protein, human
CCL2 protein, human	0	0	1	0	0	0	0	0	0	0	20360622	2010	Metabolic and monocyte-suppressing actions of fenofibrate in patients with mixed dyslipidemia and early glucose metabolism disturbances.	20360622	CCL2 protein, human
CCL2 protein, human	0	0	0	0	0	0	0	0	0	0	20364004	2010	Association of CCL2 and CCR2 gene variants with endometrial cancer in Turkish women.	20364004	CCL2 protein, human
CCL2 protein, human	0	0	1	0	0	0	0	0	0	0	20369226	2010	Palmitate induces a pro-inflammatory response in human pancreatic islets that mimics CCL2 expression by beta cells in type 2 diabetes.	20369226	CCL2 protein, human
CCL2 protein, human	0	0	0	0	0	0	0	0	0	0	20334696	2010	Methodological constraints in interpreting serum paraoxonase-1 activity measurements: an example from a study in HIV-infected patients.	20334696	CCL2 protein, human
CCL2 protein, human	0	0	1	0	0	0	0	0	0	0	20332635	2010	Dehydroxymethylepoxyquinomicin inhibits expression and production of inflammatory mediators in interleukin-1beta-induced human chondrocytes.	20332635	CCL2 protein, human
CCL2 protein, human	0	0	0	0	0	0	0	0	0	0	20383571	2010	A multicenter, eight-week treatment, single-step titration, open-label study assessing the percentage of Korean dyslipidemic patients achieving LDL cholesterol target with atorvastatin starting doses of 10 mg, 20 mg and 40 mg.	20383571	CCL2 protein, human
CCL2 protein, human	0	0	1	0	0	0	0	0	0	0	20397256	2010	Role of monocytes and macrophages in experimental and human acute liver failure.	20397256	CCL2 protein, human
CCL2 protein, human	0	0	1	0	0	0	0	0	0	0	20381502	2010	Pigment epithelium-derived factor inhibits advanced glycation end product-elicited mesangial cell damage by blocking NF-kappaB activation.	20381502	CCL2 protein, human
CCL2 protein, human	0	0	1	0	0	0	0	0	0	0	20403352	2010	Constitutive secretion of chemokines by cultured human trabecular meshwork cells.	20403352	CCL2 protein, human
CCL2 protein, human	0	0	0	0	0	0	0	0	0	0	20381883	2010	CSF chemokine alterations related to the clinical course of amyotrophic lateral sclerosis.	20381883	CCL2 protein, human
CCL2 protein, human	1	0	0	0	0	0	0	0	0	0	20406462	2010	Regulation of MCP-1 chemokine transcription by p53.	20406462	CCL2 protein, human
CCL2 protein, human	0	0	1	0	1	0	0	0	0	0	20406612	2010	In vitro target validation and in vivo efficacy of p38 MAP kinase inhibition in established chronic collagen-induced arthritis model: a pre-clinical study.	20406612	CCL2 protein, human
CCL2 protein, human	1	0	0	0	0	0	0	0	0	0	20370601	2010	Induction of monocyte chemoattractant protein-1 (MCP-1/CCL2) gene expression by human immunodeficiency virus-1 Tat in human astrocytes is CDK9 dependent.	20370601	CCL2 protein, human
CCL2 protein, human	0	0	0	0	0	0	0	0	0	0	20170789	2010	Endothelin-1 release and stimulation of the inflammatory cascade: is acute coronary syndrome triggered by watching spectator sports?	20170789	CCL2 protein, human
CCL2 protein, human	0	0	1	0	0	0	0	0	0	0	20174757	2010	CD40L induces inflammation and adipogenesis in adipose cells--a potential link between metabolic and cardiovascular disease.	20174757	CCL2 protein, human
CCL2 protein, human	0	0	1	0	0	0	0	0	0	0	20175275	2010	Lipopolysaccharide-binding protein and soluble CD14 in the vitreous fluid of patients with proliferative diabetic retinopathy.	20175275	CCL2 protein, human
CCL2 protein, human	1	0	0	0	1	0	0	0	0	0	20177146	2010	A pertussis toxin sensitive G-protein-independent pathway is involved in serum amyloid A-induced formyl peptide receptor 2-mediated CCL2 production.	20177146	CCL2 protein, human
CCL2 protein, human	0	0	0	0	1	0	0	0	0	1	20185130	2010	5'-nitro-indirubinoxime inhibits inflammatory response in TNF-alpha stimulated human umbilical vein endothelial cells.	20185130	CCL2 protein, human
CCL2 protein, human	0	0	1	0	0	0	0	0	0	0	20188089	2010	Induction of interleukin-8 gene expression and protein secretion by C-reactive protein in ARPE-19 cells.	20188089	CCL2 protein, human
CCL2 protein, human	0	0	0	0	1	0	0	0	0	0	20193755	2010	Elevated expression of MCP-1, IL-2 and PTPR-N in basal ganglia of Tourette syndrome cases.	20193755	CCL2 protein, human
CCL2 protein, human	0	0	1	0	0	0	0	0	0	0	20195240	2010	Novel guggulsterone derivative GG-52 inhibits NF-kappaB signaling in intestinal epithelial cells and attenuates acute murine colitis.	20195240	CCL2 protein, human
CCL2 protein, human	0	0	0	0	0	0	0	0	0	0	20400974	2010	Inflammatory bowel disease and intestinal cancer: a paradigm of the Yin-Yang interplay between inflammation and cancer.	20400974	CCL2 protein, human
CCL2 protein, human	0	0	1	0	0	0	0	0	0	0	20337659	2010	Dehydroxymethylepoxyquinomicin, a novel nuclear factor-kappaB inhibitor, prevents inflammatory injury induced by interferon-gamma and histamine in NCTC 2544 keratinocytes.	20337659	CCL2 protein, human
CCL2 protein, human	0	0	0	0	0	0	0	0	0	0	20102417	2010	Evaluation of localized and systemic immune responses in cutaneous leishmaniasis caused by Leishmania tropica: interleukin-8, monocyte chemotactic protein-1 and nitric oxide are major regulatory factors.	20102417	CCL2 protein, human
CCL2 protein, human	0	0	1	0	0	0	0	0	0	0	20833077	2010	Anti-inflammatory properties of high-density lipoprotein cholesterol in chronic hemodialysis patients: impact of intervention.	20833077	CCL2 protein, human
CCL2 protein, human	0	0	0	0	0	0	0	0	0	0	20809989	2010	Increased levels of CRP and MCP-1 are associated with previously unknown abnormal glucose regulation in patients with acute STEMI: a cohort study.	20809989	CCL2 protein, human
CCL2 protein, human	0	0	0	0	0	0	0	0	0	0	20809684	2010	Association of interleukin-10 polymorphisms with cytokines in type 2 diabetic nephropathy.	20809684	CCL2 protein, human
CCL2 protein, human	1	0	0	0	1	0	0	0	0	0	21368227	2011	Sphingosylphosphorylcholine stimulates CCL2 production from human umbilical vein endothelial cells.	21368227	CCL2 protein, human
CCL2 protein, human	0	0	1	0	0	0	0	0	0	1	21436722	2011	Ginkgolide B reduces inflammatory protein expression in oxidized low-density lipoprotein-stimulated human vascular endothelial cells.	21436722	CCL2 protein, human
CCL2 protein, human	0	0	0	0	0	0	0	0	0	0	21442636	2011	Circulating levels of MCP-1, sIL-2R, IL-15, and IL-8 predict anemia response to pomalidomide therapy in myelofibrosis.	21442636	CCL2 protein, human
CCL2 protein, human	1	0	0	0	0	0	0	0	0	0	21471194	2011	Lipid peroxidation modification of protein generates Nepsilon-(4-oxononanoyl)lysine as a pro-inflammatory ligand.	21471194	CCL2 protein, human
CCL2 protein, human	0	0	0	0	0	0	0	0	0	0	21411717	2011	Relationship between markers of platelet activation and inflammation with disease activity in Wegener's granulomatosis.	21411717	CCL2 protein, human
CCL2 protein, human	0	0	0	0	0	0	0	0	0	0	21569455	2011	Vascular endothelial growth factor-A (VEGF-A) and chemokine ligand-2 (CCL2) in amyotrophic lateral sclerosis (ALS) patients.	21569455	CCL2 protein, human
CCL2 protein, human	0	0	1	0	0	0	0	0	0	0	21397653	2011	Protective effects of Chlorella-derived peptide on UVB-induced production of MMP-1 and degradation of procollagen genes in human skin fibroblasts.	21397653	CCL2 protein, human
CCL2 protein, human	0	0	0	0	0	0	0	0	0	0	21198766	2011	Influence of smoking on gingival crevicular fluid cytokines in severe chronic periodontitis.	21198766	CCL2 protein, human
CCL2 protein, human	0	0	1	0	0	0	0	0	0	0	21466412	2011	Novel C-C chemokine receptor 2 antagonists in metabolic disease: a review of recent developments.	21466412	CCL2 protein, human
CCL2 protein, human	1	0	0	0	0	0	0	0	0	0	21620684	2011	Differential modulation of stress-inflammation responses by plant polyphenols in cultured normal human keratinocytes and immortalized HaCaT cells.	21620684	CCL2 protein, human
CCL2 protein, human	0	0	1	0	0	0	0	0	0	0	21169360	2011	Endothelin-1 increases collagen accumulation in renal mesangial cells by stimulating a chemokine and cytokine autocrine signaling loop.	21169360	CCL2 protein, human
CCL2 protein, human	0	0	1	0	0	0	0	0	0	0	21174211	2011	Differential chemokine receptor expression regulates functional specialization of endothelial progenitor cell subpopulations.	21174211	CCL2 protein, human
CCL2 protein, human	0	0	1	0	0	0	0	1	0	0	21747955	2011	Why CCR2 and CCR5 blockade failed and why CCR1 blockade might still be effective in the treatment of rheumatoid arthritis.	21747955	CCL2 protein, human
CCL2 protein, human	0	0	0	0	0	0	0	0	0	0	21574159	2011	Impact of endothelial activation on infective and inflammatory complications after cardiac surgery in type II diabetes mellitus.	21574159	CCL2 protein, human
CCL2 protein, human	0	0	0	0	0	0	0	0	0	0	21226251	2011	[Inflammation in atherosclerosis].	21226251	CCL2 protein, human
CCL2 protein, human	0	0	0	0	0	0	0	0	0	0	21726903	2011	Induction of circulating monocyte chemoattractant protein-1 in women with gonadotropin-releasing hormone agonist.	21726903	CCL2 protein, human
CCL2 protein, human	0	0	1	0	0	0	0	0	0	0	21385934	2011	Targeting galectin-1 in carcinoma-associated fibroblasts inhibits oral squamous cell carcinoma metastasis by downregulating MCP-1/CCL2 expression.	21385934	CCL2 protein, human
CCL2 protein, human	0	0	0	0	0	0	0	0	0	0	21707441	2011	Biomarkers of kidney injury.	21707441	CCL2 protein, human
CCL2 protein, human	0	0	1	0	0	1	0	0	0	0	21700929	2011	Ets2 determines the inflammatory state of endothelial cells in advanced atherosclerotic lesions.	21700929	CCL2 protein, human
CCL2 protein, human	0	0	1	0	0	0	0	0	0	0	21383955	2011	Interactions of MCP1 with components of the replication machinery in mammalian cells.	21383955	CCL2 protein, human
CCL2 protein, human	0	0	1	0	0	0	0	0	0	0	21276737	2011	Heterogeneity of chronic lung allograft dysfunction: insights from protein expression in broncho alveolar lavage.	21276737	CCL2 protein, human
CCL2 protein, human	1	0	0	0	0	0	0	0	0	0	21376205	2011	Urinary epidermal growth factor, monocyte chemotactic protein-1, and Î²2-microglobulin in children with ureteropelvic junction obstruction.	21376205	CCL2 protein, human
CCL2 protein, human	0	0	1	0	1	1	0	0	0	0	21625177	2011	Characterization of human late outgrowth endothelial progenitor-derived cells under various flow conditions.	21625177	CCL2 protein, human
CCL2 protein, human	0	0	0	0	1	0	0	0	0	0	21284481	2011	Effect of exenatide on inflammatory and oxidative stress markers in patients with type 2 diabetes mellitus.	21284481	CCL2 protein, human
CCL2 protein, human	0	0	1	0	0	0	0	0	0	0	21356356	2011	Identification of novel markers for the diagnosis of malignant pleural mesothelioma.	21356356	CCL2 protein, human
CCL2 protein, human	1	0	0	0	0	0	0	0	0	0	21354997	2011	Comparison of IL-10 and MCP-1-7ND gene transfer with AAV9 vectors for protection from murine autoimmune myocarditis.	21354997	CCL2 protein, human
CCL2 protein, human	0	0	1	0	0	0	0	0	0	0	21339227	2011	miR-124a as a key regulator of proliferation and MCP-1 secretion in synoviocytes from patients with rheumatoid arthritis.	21339227	CCL2 protein, human
CCL2 protein, human	1	0	0	0	0	0	0	0	0	0	21401388	2011	Sulforaphane inhibits de novo synthesis of IL-8 and MCP-1 in human epithelial cells generated by cigarette smoke extract.	21401388	CCL2 protein, human
CCL2 protein, human	0	0	1	0	0	0	0	0	0	1	21447688	2011	MCP-1-activated monocytes induce apoptosis in human retinal pigment epithelium.	21447688	CCL2 protein, human
CCL2 protein, human	0	0	0	0	0	0	0	0	0	0	21851000	2011	[Role of vascular endothelial growth factor and monocyte chemoattractant protein-1 in the development of endothelial dysfunction in types 1 and 2 diabetes mellitus complicated by diabetic retinopathy].	21851000	CCL2 protein, human
CCL2 protein, human	0	0	1	0	0	0	0	0	0	0	21265017	2011	Polymorph- and size-dependent uptake and toxicity of TiOâ‚‚ nanoparticles in living lung epithelial cells.	21265017	CCL2 protein, human
CCL2 protein, human	1	1	0	0	0	0	0	0	0	0	21760880	2011	Granzyme K activates protease-activated receptor-1.	21760880	CCL2 protein, human
CCL2 protein, human	0	0	0	0	0	0	0	0	0	0	21267454	2011	Gender differences in plasma biomarker levels in a cohort of COPD patients: a pilot study.	21267454	CCL2 protein, human
CCL2 protein, human	1	0	0	0	0	0	0	0	0	0	21873165	2011	Differential expression of mRNA in human monocytes following interaction with human colon cancer cells.	21873165	CCL2 protein, human
CCL2 protein, human	0	0	1	0	0	0	0	0	0	0	21183325	2011	Commonly used leukotriene B4 receptor antagonists possess intrinsic activity as agonists in human endothelial cells: Effects on calcium transients, adhesive events and mediator release.	21183325	CCL2 protein, human
CCL2 protein, human	0	0	1	0	0	0	0	0	0	0	21329689	2011	MiR-146a inhibits oxidized low-density lipoprotein-induced lipid accumulation and inflammatory response via targeting toll-like receptor 4.	21329689	CCL2 protein, human
CCL2 protein, human	0	0	0	0	0	0	0	0	0	0	21231951	2011	Use of the whole leucocyte population in the study of the NFÎºB pathway.	21231951	CCL2 protein, human
CCL2 protein, human	0	1	0	0	0	0	0	0	0	0	21878375	2011	Dimethyl sulfoxide (DMSO) attenuates the inflammatory response in the in vitro intestinal Caco-2 cell model.	21878375	CCL2 protein, human
CCL2 protein, human	1	0	0	0	0	0	0	0	0	0	21729693	2011	Anti-oxidant and anti-inflammatory mechanisms of amlodipine action to improve endothelial cell dysfunction induced by irreversibly glycated LDL.	21729693	CCL2 protein, human
CCL2 protein, human	0	0	0	0	0	0	0	0	0	0	21529268	2011	Associations of plasma pentraxin 3 and monocyte chemoattractant protein-1 concentrations with cardiovascular disease in patients with chronic kidney disease.	21529268	CCL2 protein, human
CCL2 protein, human	0	0	1	0	0	0	0	1	0	0	21756880	2011	Cilostazol reduces MCP-1-induced chemotaxis and adhesion of THP-1 monocytes by inhibiting CCR2 gene expression.	21756880	CCL2 protein, human
CCL2 protein, human	0	0	0	0	0	0	0	0	0	0	21163672	2011	Elevation of human tumor necrosis factor-like weak inducer of apoptosis in peripheral blood mononuclear cells is correlated with disease activity and lupus nephritis in patients with systemic lupus erythematosus.	21163672	CCL2 protein, human
CCL2 protein, human	0	0	1	0	0	0	0	0	0	0	21460858	2011	Interstitial lung disease induced by gefitinib and toll-like receptor ligands is mediated by Fra-1.	21460858	CCL2 protein, human
CCL2 protein, human	0	0	0	0	0	0	0	0	0	0	21196255	2011	Inflammatory markers and cardiovascular risk in the metabolic syndrome.	21196255	CCL2 protein, human
CCL2 protein, human	0	0	1	0	0	0	0	0	0	0	21450101	2011	In vitro migration of cytotoxic T lymphocyte derived from a colon carcinoma patient is dependent on CCL2 and CCR2.	21450101	CCL2 protein, human
CCL2 protein, human	1	0	0	0	0	0	0	0	0	0	21454544	2011	Phosphatidylethanolamines modified by Î³-ketoaldehyde (Î³KA) induce endoplasmic reticulum stress and endothelial activation.	21454544	CCL2 protein, human
CCL2 protein, human	0	0	1	0	1	0	0	0	0	0	21616998	2011	Early alveolar epithelial dysfunction promotes lung inflammation in a mouse model of Hermansky-Pudlak syndrome.	21616998	CCL2 protein, human
CCL2 protein, human	0	0	1	0	0	0	0	0	0	0	21183736	2011	Serum hepcidin and macrophage iron correlate with MCP-1 release and vascular damage in patients with metabolic syndrome alterations.	21183736	CCL2 protein, human
CCL2 protein, human	0	0	0	0	0	0	0	0	0	0	21760952	2011	Regulation of CCL2 expression by an upstream TALE homeodomain protein-binding site that synergizes with the site created by the A-2578G SNP.	21760952	CCL2 protein, human
CCL2 protein, human	0	0	0	0	0	0	0	0	0	0	21190865	2011	Increased serum TWEAK levels in Psoriatic arthritis: relationship with disease activity and matrix metalloproteinase-3 serum levels.	21190865	CCL2 protein, human
CCL2 protein, human	0	0	1	0	0	0	0	0	0	0	21192737	2011	Chlamydia pneumoniae heat shock protein 60 enhances expression of ERK, TLR-4 and IL-8 in atheromatous plaques of coronary artery disease patients.	21192737	CCL2 protein, human
CCL2 protein, human	0	0	0	0	0	0	0	0	0	0	21233289	2011	Inhibition of intestinal polyp formation by pitavastatin, a HMG-CoA reductase inhibitor.	21233289	CCL2 protein, human
CCL2 protein, human	0	0	0	0	0	0	0	0	0	0	21196609	2011	Allograft renal rejection and chemokine polymorphism.	21196609	CCL2 protein, human
CCL2 protein, human	0	0	0	0	0	0	0	0	0	0	21801971	2011	Molecular expression of acute phase mediators is attenuated by machine preservation in human liver transplantation: preliminary analysis of effluent, serum, and liver biopsies.	21801971	CCL2 protein, human
CCL2 protein, human	0	0	0	0	0	0	0	0	0	0	21208283	2011	Multiplex cytokine profiling in patients with sepsis.	21208283	CCL2 protein, human
CCL2 protein, human	0	0	1	0	0	0	0	0	0	0	21220697	2011	Chemokine transcripts as targets of the RNA-binding protein HuR in human airway epithelium.	21220697	CCL2 protein, human
CCL2 protein, human	1	0	0	0	0	0	0	0	0	0	21597483	2011	Sub-lytic C5b-9 induces functional changes in retinal pigment epithelial cells consistent with age-related macular degeneration.	21597483	CCL2 protein, human
CCL2 protein, human	0	0	0	0	0	0	0	0	0	0	21800622	2011	[Lactobacillus acidophilus NCFM affects host adhesion-related gene expression after adhering to host].	21800622	CCL2 protein, human
CCL2 protein, human	0	0	0	0	0	0	0	0	0	0	21640879	2011	Longitudinal changes in gingival crevicular fluid after placement of fixed orthodontic appliances.	21640879	CCL2 protein, human
CCL2 protein, human	0	1	0	0	0	0	0	0	0	0	21183485	2011	Adenosine triphosphate-binding cassette transporters mediate chemokine (C-C motif) ligand 2 secretion from reactive astrocytes: relevance to multiple sclerosis pathogenesis.	21183485	CCL2 protein, human
CCL2 protein, human	0	0	1	0	0	0	0	0	0	0	21285294	2011	Endothelial cell-borne platelet bridges selectively recruit monocytes in human and mouse models of vascular inflammation.	21285294	CCL2 protein, human
CCL2 protein, human	0	0	1	0	0	0	0	0	0	0	20655188	2011	Epigenetic regulation of high glucose-induced proinflammatory cytokine production in monocytes by curcumin.	20655188	CCL2 protein, human
CCL2 protein, human	0	0	1	0	1	0	0	0	0	0	21558390	2011	Systemic DNA damage related to cancer.	21558390	CCL2 protein, human
CCL2 protein, human	0	0	0	0	0	0	0	0	0	0	21561061	2011	SARS-CoV accessory protein 3b induces AP-1 transcriptional activity through activation of JNK and ERK pathways.	21561061	CCL2 protein, human
CCL2 protein, human	0	0	1	0	0	0	0	0	0	0	21501162	2011	Role of proteinase-activated receptor-2 in anti-bacterial and immunomodulatory effects of interferon-Î³ on human neutrophils and monocytes.	21501162	CCL2 protein, human
CCL2 protein, human	0	0	1	0	0	0	0	0	0	0	21168219	2011	Gene therapy with CCL2 (MCP-1) mutant protects CVB3-induced myocarditis by compromising Th1 polarization.	21168219	CCL2 protein, human
CCL2 protein, human	1	0	0	0	0	0	0	0	0	0	20803229	2011	Vardenafil, an inhibitor of phosphodiesterase-5, blocks advanced glycation end product (AGE)-induced up-regulation of monocyte chemoattractant protein-1 mRNA levels in endothelial cells by suppressing AGE receptor (RAGE) expression via elevation of cGMP.	20803229	CCL2 protein, human
CCL2 protein, human	0	0	0	0	0	0	0	0	0	0	21088675	2011	Lipid-heparin infusion suppresses the IL-10 response to trauma in subcutaneous adipose tissue in humans.	21088675	CCL2 protein, human
CCL2 protein, human	0	0	1	0	0	0	0	0	0	0	20861640	2011	Effect of Th1/Th2 cytokine pretreatment on RSV-induced gene expression in airway epithelial cells.	20861640	CCL2 protein, human
CCL2 protein, human	0	1	0	0	0	0	0	0	0	0	21543640	2011	Identification of a potential biomarker for FABP4 inhibition: the power of lipidomics in preclinical drug testing.	21543640	CCL2 protein, human
CCL2 protein, human	0	0	0	0	0	0	0	0	0	0	20708308	2011	Nutrient intake and serum level of gamma-glutamyltransferase, MCP-1 and homocysteine in early stages of heart failure.	20708308	CCL2 protein, human
CCL2 protein, human	0	0	1	0	0	0	0	0	0	0	20738825	2011	Red blood cell microparticles show altered inflammatory chemokine binding and release ligand upon interaction with platelets.	20738825	CCL2 protein, human
CCL2 protein, human	0	0	1	0	0	0	0	0	0	0	21134984	2011	Inflammatory cytokines and signaling pathways are associated with survival of primary chronic lymphocytic leukemia cells in vitro: a dominant role of CCL2.	21134984	CCL2 protein, human
CCL2 protein, human	0	0	1	0	0	0	0	0	0	0	21071523	2011	MCP-1 gene activation marks acute kidney injury.	21071523	CCL2 protein, human
CCL2 protein, human	0	0	0	0	0	0	0	0	0	0	21073393	2011	Monocyte chemoattractant protein-1 is related to metabolic syndrome and homocysteine in subjects without clinically significant atherosclerotic cardiovascular disease.	21073393	CCL2 protein, human
CCL2 protein, human	0	0	0	0	0	0	0	0	0	0	21077779	2011	Safety of sapropterin dihydrochloride (6r-bh4) in patients with pulmonary hypertension.	21077779	CCL2 protein, human
CCL2 protein, human	0	0	1	0	0	0	0	0	0	0	20811049	2011	The nuclear-factor kappaB pathway is activated in pterygium.	20811049	CCL2 protein, human
CCL2 protein, human	0	0	0	0	0	0	0	0	0	0	21525252	2011	A low-glycemic index diet and exercise intervention reduces TNF(alpha) in isolated mononuclear cells of older, obese adults.	21525252	CCL2 protein, human
CCL2 protein, human	0	0	1	0	0	0	0	0	0	1	21311042	2011	Pivotal role of protein kinase Cdelta in angiotensin II-induced endothelial cyclooxygenase-2 expression: a link to vascular inflammation.	21311042	CCL2 protein, human
CCL2 protein, human	1	0	0	0	0	0	0	0	0	0	21787749	2011	Thrombin induces MCP-1 expression through Rho-kinase and subsequent p38MAPK/NF-ÎºB signaling pathway activation in vascular endothelial cells.	21787749	CCL2 protein, human
CCL2 protein, human	0	0	0	0	0	0	0	0	0	0	20219081	2011	A rapid chemokine response of macrophage inflammatory protein (MIP)-1Î±, MIP-1Î² and the regulated on activation, normal T expressed and secreted chemokine is associated with a sustained virological response in the treatment of chronic hepatitis C.	20219081	CCL2 protein, human
CCL2 protein, human	0	0	0	0	0	0	0	0	0	0	20563852	2011	CCL2 -2518 A/G single nucleotide polymorphism as a risk factor for breast cancer.	20563852	CCL2 protein, human
CCL2 protein, human	0	0	1	0	0	0	0	0	0	0	20623591	2011	Suppression of ovalbumin-induced airway inflammatory responses in a mouse model of asthma by Mimosa pudica extract.	20623591	CCL2 protein, human
CCL2 protein, human	0	0	0	0	0	0	0	0	0	0	21496183	2011	IL-8 and MCP-1 induced by excessive orthodontic force mediates odontoclastogenesis in periodontal tissues.	21496183	CCL2 protein, human
CCL2 protein, human	0	0	0	0	0	0	0	0	0	0	21551367	2011	An evolutionarily conserved TNF-alpha-responsive enhancer in the far upstream region of human CCL2 locus influences its gene expression.	21551367	CCL2 protein, human
CCL2 protein, human	0	0	1	0	0	0	0	0	0	0	21574823	2011	Effect of cardiac rehabilitation on inflammatory markers in patients with high risk for obstructive sleep apnea: a pilot study.	21574823	CCL2 protein, human
CCL2 protein, human	0	0	1	0	0	0	0	0	0	0	21545229	2011	Monocyte chemoattractant protein-1 modulates invasion and apoptosis of PC-3M prostate cancer cells via regulating expression of VEGF, MMP9 and caspase-3.	21545229	CCL2 protein, human
CCL2 protein, human	0	0	1	0	0	0	0	0	0	0	21449948	2011	Donor brain death predisposes human kidney grafts to a proinflammatory reaction after transplantation.	21449948	CCL2 protein, human
CCL2 protein, human	0	0	1	0	1	0	0	0	0	0	21530057	2011	Elevated C-reactive protein and monocyte chemoattractant protein-1 in patients with polycystic ovary syndrome.	21530057	CCL2 protein, human
CCL2 protein, human	0	0	0	0	0	0	0	0	0	0	21532176	2011	Stent thrombosis after drug eluting stent implantation.	21532176	CCL2 protein, human
CCL2 protein, human	0	0	0	0	0	0	0	0	0	0	21532752	2011	Chemokine (C-C motif) ligand 2 (CCL2) in sera of patients with type 1 diabetes and diabetic complications.	21532752	CCL2 protein, human
CCL2 protein, human	0	0	0	0	0	0	0	0	0	0	20437404	2011	Urinary monocyte chemotactic protein 1: marker of renal function decline in diabetic and nondiabetic proteinuric renal disease.	20437404	CCL2 protein, human
CCL2 protein, human	0	0	0	0	1	0	0	0	0	0	20869052	2011	Increased monocyte chemoattractant protein-1 levels indicating early vascular damage in lean young PCOS patients.	20869052	CCL2 protein, human
CCL2 protein, human	0	0	0	0	0	0	0	0	0	0	21498913	2011	High plasma interleukin-6 is associated with drug-eluting stent thrombosis: possible role of inflammatory cytokines in the development of stent thrombosis from the Korea Stent Thrombosis Registry.	21498913	CCL2 protein, human
CCL2 protein, human	0	0	0	0	0	0	0	0	0	0	21042828	2011	Renoprotective effects of clarithromycin via reduction of urinary MCP-1 levels in type 2 diabetic patients.	21042828	CCL2 protein, human
CCL2 protein, human	0	0	0	0	0	0	0	0	0	0	20951575	2011	Serum CCL2 and serum TNF-Î±--two new biomarkers predict bone invasion, post-treatment distant metastasis and poor overall survival in nasopharyngeal carcinoma.	20951575	CCL2 protein, human
CCL2 protein, human	1	0	0	0	0	0	0	0	0	0	20952659	2011	Opioid-induced chemokine expression requires NF-ÎºB activity: the role of PKCÎ¶.	20952659	CCL2 protein, human
CCL2 protein, human	0	0	0	0	0	0	0	0	0	0	20024555	2011	Serum chemokines in patients with rheumatoid arthritis treated with etanercept.	20024555	CCL2 protein, human
CCL2 protein, human	0	0	0	0	0	0	0	0	0	0	20934684	2011	Early proliferation alteration and differential gene expression in human periodontal ligament cells subjected to cyclic tensile stress.	20934684	CCL2 protein, human
CCL2 protein, human	1	0	0	0	0	0	0	0	0	0	20970516	2011	Activation of the EPâ‚„ prostanoid receptor induces prostaglandin Eâ‚‚ and pro-inflammatory cytokine production in human airway epithelial cells.	20970516	CCL2 protein, human
CCL2 protein, human	0	0	0	0	0	0	0	0	0	0	21091320	2011	Short communication: persistence of high blood levels of the chemokines CCL2, CCL19, and CCL20 during the course of HIV infection.	21091320	CCL2 protein, human
CCL2 protein, human	0	0	1	0	0	0	0	0	0	0	20946948	2011	The pro-apoptotic effect of hydroquinone in human neutrophils and eosinophils.	20946948	CCL2 protein, human
CCL2 protein, human	0	0	1	0	0	0	0	0	0	0	20825374	2011	The peritoneal leptin, MCP-1 and TNF-Î± in the pathogenesis of endometriosis-associated infertility.	20825374	CCL2 protein, human
CCL2 protein, human	0	0	0	0	0	0	0	0	0	0	20980978	2011	Regression of microalbuminuria in type 1 diabetes is associated with lower levels of urinary tubular injury biomarkers, kidney injury molecule-1, and N-acetyl-Î²-D-glucosaminidase.	20980978	CCL2 protein, human
CCL2 protein, human	0	0	1	0	0	0	0	0	0	0	20965747	2011	Effect of storage conditions on the stability of recombinant human MCP-1/CCL2.	20965747	CCL2 protein, human
CCL2 protein, human	0	0	0	0	0	0	0	0	0	0	20066427	2011	Effects of shock wave therapy in the skin of patients with progressive systemic sclerosis: a pilot study.	20066427	CCL2 protein, human
CCL2 protein, human	0	0	1	0	0	0	0	0	0	0	21378140	2011	Interaction with damaged vessel wall in vivo in humans induces platelets to express CD40L resulting in endothelial activation with no effect of aspirin intake.	21378140	CCL2 protein, human
CCL2 protein, human	0	0	0	0	0	0	0	0	0	0	21478181	2011	No difference in markers of adipose tissue inflammation between overweight women with polycystic ovary syndrome and weight-matched controls.	21478181	CCL2 protein, human
CCL2 protein, human	0	0	1	0	0	0	0	0	0	0	21298654	2011	The effects of statin monotherapy and low-dose statin/ezetimibe on lipoprotein-associated phospholipase Aâ‚‚.	21298654	CCL2 protein, human
CCL2 protein, human	0	0	0	0	0	0	0	0	0	0	21303407	2011	Genetic background is different between sentinel and recurrent acute pancreatitis.	21303407	CCL2 protein, human
CCL2 protein, human	1	0	0	0	1	0	0	0	0	0	21307145	2011	Lenalidomide restrains motility and overangiogenic potential of bone marrow endothelial cells in patients with active multiple myeloma.	21307145	CCL2 protein, human
CCL2 protein, human	1	0	0	0	0	0	0	0	0	0	21029292	2011	Vascular endothelial cells cultured from patients with cerebral or uncomplicated malaria exhibit differential reactivity to TNF.	21029292	CCL2 protein, human
CCL2 protein, human	1	0	0	0	0	0	0	0	0	0	21159663	2011	Induction of monocyte chemoattractant protein-1 and interleukin-10 by TGFbeta1 in melanoma enhances tumor infiltration and immunosuppression.	21159663	CCL2 protein, human
CCL2 protein, human	0	0	0	0	0	0	0	0	0	0	21124011	2011	Direct hemoperfusion using immobilized polymyxin B in patients with rapidly progressive interstitial pneumonias: a retrospective study.	21124011	CCL2 protein, human
CCL2 protein, human	0	0	1	0	0	0	0	0	0	0	21043830	2011	Antiatherogenic effect of bisvanillyl-hydralazone, a new hydralazine derivative with antioxidant, carbonyl scavenger, and antiapoptotic properties.	21043830	CCL2 protein, human
CCL2 protein, human	0	0	1	0	0	0	0	0	0	0	21143336	2011	Differential effects of advanced glycation end-products on renal tubular cell inflammation.	21143336	CCL2 protein, human
CCL2 protein, human	0	0	0	0	0	0	0	0	0	0	21146687	2011	Differential effect of telmisartan and amlodipine on monocyte chemoattractant protein-1 and peroxisome proliferator-activated receptor-gamma gene expression in peripheral monocytes in patients with essential hypertension.	21146687	CCL2 protein, human
CCL2 protein, human	0	0	1	0	0	0	0	0	0	0	21148795	2011	The human glucocorticoid receptor as an RNA-binding protein: global analysis of glucocorticoid receptor-associated transcripts and identification of a target RNA motif.	21148795	CCL2 protein, human
CCL2 protein, human	0	0	0	0	0	0	0	0	0	0	21149476	2011	Vascular inflammation stratified by C-reactive protein and low-density lipoprotein cholesterol levels: analysis with 18F-FDG PET.	21149476	CCL2 protein, human
CCL2 protein, human	0	0	1	0	0	0	0	0	0	0	20945369	2011	Toll-like receptors expressed by dermal fibroblasts contribute to hypertrophic scarring.	20945369	CCL2 protein, human
CCL2 protein, human	0	0	1	0	0	0	0	0	0	0	21097527	2011	MCP-1/CCR2B-dependent loop upregulates MUC5AC and MUC5B in human airway epithelium.	21097527	CCL2 protein, human
CCL2 protein, human	0	0	0	0	0	0	0	0	0	0	21095018	2011	Associations of impaired behaviors with elevated plasma chemokines in autism spectrum disorders.	21095018	CCL2 protein, human
CCL2 protein, human	0	0	0	0	0	0	0	0	0	0	21160485	2011	Aliskiren reduces albuminuria and oxidative stress, and elevates glomerular filtration rates in Japanese patients with advanced diabetic nephropathy.	21160485	CCL2 protein, human
CCL2 protein, human	0	0	1	0	0	0	0	0	0	0	21163482	2011	OxLDL-IgG immune complexes induce expression and secretion of proatherogenic cytokines by cultured human mast cells.	21163482	CCL2 protein, human
CCL2 protein, human	0	0	0	0	0	0	0	0	0	0	21114970	2011	Monocyte chemoattractant protein 1-2518 A/G polymorphism and susceptibility to type 2 diabetes in a Chinese population.	21114970	CCL2 protein, human
CCL2 protein, human	0	0	1	0	0	0	0	0	0	0	21167486	2011	Oxidized LDL enhances pro-inflammatory responses of alternatively activated M2 macrophages: a crucial role for KrÃ¼ppel-like factor 2.	21167486	CCL2 protein, human
Ccl2 protein, mouse	0	0	0	0	0	0	0	0	0	0	10891398	2000	Macrophages stimulated with IFN-gamma activate NF-kappa B and induce MCP-1 gene expression in primary human endothelial cells.	10891398	Ccl2 protein, mouse
Ccl2 protein, mouse	0	0	0	0	0	0	0	0	0	0	12449018	2002	Analysis of inflammatory gene induction by oxidized phospholipids in vivo by quantitative real-time RT-PCR in comparison with effects of LPS.	12449018	Ccl2 protein, mouse
Ccl2 protein, mouse	0	0	0	0	0	0	0	0	0	0	11756151	2002	Sulfated polysaccharides increase plasma levels of SDF-1 in monkeys and mice: involvement in mobilization of stem/progenitor cells.	11756151	Ccl2 protein, mouse
Ccl2 protein, mouse	0	0	0	0	0	0	0	0	0	0	12556201	2003	Targeting monocyte chemoattractant protein-1 signalling in disease.	12556201	Ccl2 protein, mouse
Ccl2 protein, mouse	0	0	0	0	0	0	0	0	0	0	12782326	2003	Anti-angiogenic property of edible berry in a model of hemangioma.	12782326	Ccl2 protein, mouse
Ccl2 protein, mouse	0	0	0	0	0	0	0	0	0	0	15153515	2004	Toxoplasma gondii triggers myeloid differentiation factor 88-dependent IL-12 and chemokine ligand 2 (monocyte chemoattractant protein 1) responses using distinct parasite molecules and host receptors.	15153515	Ccl2 protein, mouse
Ccl2 protein, mouse	0	0	0	0	0	0	0	1	0	0	14963007	2004	Collateral artery growth (arteriogenesis) after experimental arterial occlusion is impaired in mice lacking CC-chemokine receptor-2.	14963007	Ccl2 protein, mouse
Ccl2 protein, mouse	0	0	1	0	1	0	0	0	0	0	15019295	2004	Impact of tumor-derived CCL2 on T cell effector function.	15019295	Ccl2 protein, mouse
Ccl2 protein, mouse	1	0	0	0	0	0	0	0	0	1	15034057	2004	The Ly-6Chigh monocyte subpopulation transports Listeria monocytogenes into the brain during systemic infection of mice.	15034057	Ccl2 protein, mouse
Ccl2 protein, mouse	0	0	1	0	0	0	0	0	0	0	15358037	2004	Roles of endogenous monocyte chemoattractant protein-1 in ischemia-induced neovascularization.	15358037	Ccl2 protein, mouse
Ccl2 protein, mouse	0	0	0	0	0	0	0	0	0	0	15100312	2004	Differential regulation of neutrophil-activating chemokines by IL-6 and its soluble receptor isoforms.	15100312	Ccl2 protein, mouse
Ccl2 protein, mouse	1	0	0	0	0	0	0	0	0	0	15337689	2004	Regulated on activation, normal T cell expressed and secreted (RANTES) antagonist (Met-RANTES) controls the early phase of Trypanosoma cruzi-elicited myocarditis.	15337689	Ccl2 protein, mouse
Ccl2 protein, mouse	0	0	0	0	0	0	0	0	0	0	15145188	2004	Increased norepinephrine production associated with burn injuries results in CCL2 production and type 2 T cell generation.	15145188	Ccl2 protein, mouse
Ccl2 protein, mouse	0	0	0	0	0	0	0	0	0	0	15537506	2004	Inhibition of TGF-beta signaling exacerbates early cardiac dysfunction but prevents late remodeling after infarction.	15537506	Ccl2 protein, mouse
Ccl2 protein, mouse	0	0	0	1	0	0	0	0	1	0	15180820	2004	Man, mouse and Duffy genotype-phenotype-specific pharmacokinetics of monocyte chemotactic protein-1.	15180820	Ccl2 protein, mouse
Ccl2 protein, mouse	0	0	0	0	0	0	0	0	0	0	15200281	2004	Correlation of MCP1 with toxicity in acetaminophen overdose.	15200281	Ccl2 protein, mouse
Ccl2 protein, mouse	0	0	0	0	0	0	0	0	0	0	15210789	2004	CCR5 regulates high dose oral tolerance by modulating CC chemokine ligand 2 levels in the GALT.	15210789	Ccl2 protein, mouse
Ccl2 protein, mouse	0	0	1	0	0	0	0	0	0	0	15215179	2004	Blockade of CCR2 ameliorates progressive fibrosis in kidney.	15215179	Ccl2 protein, mouse
Ccl2 protein, mouse	0	0	0	0	0	0	0	0	0	0	15229502	2004	Mouse models of visual deficits.	15229502	Ccl2 protein, mouse
Ccl2 protein, mouse	0	0	1	0	0	0	0	0	0	0	15249654	2004	Lack of Toll-like receptor 4 or myeloid differentiation factor 88 reduces atherosclerosis and alters plaque phenotype in mice deficient in apolipoprotein E.	15249654	Ccl2 protein, mouse
Ccl2 protein, mouse	0	0	0	0	0	0	0	0	0	1	15095371	2004	Adenosine A3 receptor-induced CCL2 synthesis in cultured mouse astrocytes.	15095371	Ccl2 protein, mouse
Ccl2 protein, mouse	0	0	0	0	0	0	0	0	0	0	15126315	2004	Expression of the chemokine receptor CCR2 on immature B cells negatively regulates their cytoskeletal rearrangement and migration.	15126315	Ccl2 protein, mouse
Ccl2 protein, mouse	0	0	0	0	0	0	0	0	0	0	15582125	2004	Curcumin inhibits NF-kappaB activation and reduces the severity of experimental steatohepatitis in mice.	15582125	Ccl2 protein, mouse
Ccl2 protein, mouse	0	1	0	0	1	0	0	0	0	0	15381392	2004	Reduced beta3-endonexin levels are associated with enhanced urokinase-type plasminogen activator receptor expression in ApoE-/- mice.	15381392	Ccl2 protein, mouse
Ccl2 protein, mouse	1	0	0	0	0	0	0	0	0	0	15389497	2004	Proinflammatory mediator expression in a novel murine model of titanium-particle-induced intramedullary inflammation.	15389497	Ccl2 protein, mouse
Ccl2 protein, mouse	0	0	0	0	0	0	0	0	0	0	15458432	2004	Hyperlipidemia aggravates renal disease in B6.ROP Os/+ mice.	15458432	Ccl2 protein, mouse
Ccl2 protein, mouse	0	0	0	0	0	1	0	1	0	0	15472609	2004	CCR2-/- knockout mice revascularize normally in response to severe hindlimb ischemia.	15472609	Ccl2 protein, mouse
Ccl2 protein, mouse	0	0	0	0	0	0	0	0	0	0	15507642	2004	Coxsackievirus group B type 3 infection upregulates expression of monocyte chemoattractant protein 1 in cardiac myocytes, which leads to enhanced migration of mononuclear cells in viral myocarditis.	15507642	Ccl2 protein, mouse
Ccl2 protein, mouse	1	0	0	0	0	0	0	0	0	0	15518810	2004	Human immunodeficiency virus type 1 Nef protein mediates neural cell death: a neurotoxic role for IP-10.	15518810	Ccl2 protein, mouse
Ccl2 protein, mouse	0	0	0	0	0	0	0	0	0	0	15521016	2004	Probiotics inhibit nuclear factor-kappaB and induce heat shock proteins in colonic epithelial cells through proteasome inhibition.	15521016	Ccl2 protein, mouse
Ccl2 protein, mouse	0	0	0	0	0	0	0	0	0	0	14752027	2004	Essential role for Smad3 in regulating MCP-1 expression and vascular inflammation.	14752027	Ccl2 protein, mouse
Ccl2 protein, mouse	0	1	0	0	0	0	0	0	0	0	15265901	2004	MUC1/sec-expressing tumors are rejected in vivo by a T cell-dependent mechanism and secrete high levels of CCL2.	15265901	Ccl2 protein, mouse
Ccl2 protein, mouse	0	0	0	0	1	0	0	0	0	0	14739122	2004	Monocyte chemoattractant protein-1 is an essential inflammatory mediator in angiotensin II-induced progression of established atherosclerosis in hypercholesterolemic mice.	14739122	Ccl2 protein, mouse
Ccl2 protein, mouse	0	0	0	0	0	0	0	0	0	0	15596561	2004	Hypercholesterolemia stimulates angiotensin peptide synthesis and contributes to atherosclerosis through the AT1A receptor.	15596561	Ccl2 protein, mouse
Ccl2 protein, mouse	0	0	0	0	1	0	0	0	0	0	15528472	2004	Crucial role of the CCL2/CCR2 axis in neointimal hyperplasia after arterial injury in hyperlipidemic mice involves early monocyte recruitment and CCL2 presentation on platelets.	15528472	Ccl2 protein, mouse
Ccl2 protein, mouse	0	0	1	0	0	0	0	0	0	0	15123772	2004	CCL2, a product of mice early after systemic inflammatory response syndrome (SIRS), induces alternatively activated macrophages capable of impairing antibacterial resistance of SIRS mice.	15123772	Ccl2 protein, mouse
Ccl2 protein, mouse	0	0	0	0	0	0	0	0	0	0	15377395	2004	Aspergillus antigen induces robust Th2 cytokine production, inflammation, airway hyperreactivity and fibrosis in the absence of MCP-1 or CCR2.	15377395	Ccl2 protein, mouse
Ccl2 protein, mouse	1	0	0	0	1	0	0	0	0	0	15262905	2004	Essential role of vascular endothelial growth factor in angiotensin II-induced vascular inflammation and remodeling.	15262905	Ccl2 protein, mouse
Ccl2 protein, mouse	1	0	0	0	0	0	0	0	0	0	15364863	2004	Overexpression of human copper/zinc superoxide dismutase (SOD1) suppresses ischemia-reperfusion injury and subsequent development of graft coronary artery disease in murine cardiac grafts.	15364863	Ccl2 protein, mouse
Ccl2 protein, mouse	0	0	1	0	0	0	0	0	0	0	15380773	2004	Recombinant respiratory syncytial virus lacking secreted glycoprotein G is attenuated, non-pathogenic but induces protective immunity.	15380773	Ccl2 protein, mouse
Ccl2 protein, mouse	0	0	1	0	0	0	0	0	0	0	15530506	2004	Interaction between the polyol pathway and non-enzymatic glycation on aortic smooth muscle cell migration and monocyte adhesion.	15530506	Ccl2 protein, mouse
Ccl2 protein, mouse	0	0	1	0	0	0	0	0	0	0	16123319	2005	A paracrine loop between adipocytes and macrophages aggravates inflammatory changes: role of free fatty acids and tumor necrosis factor alpha.	16123319	Ccl2 protein, mouse
Ccl2 protein, mouse	1	0	0	0	0	0	0	0	0	0	15539456	2005	Transgenic expression of CCL2 in the central nervous system prevents experimental autoimmune encephalomyelitis.	15539456	Ccl2 protein, mouse
Ccl2 protein, mouse	0	0	1	0	0	0	0	0	0	0	16148151	2005	Viral IL-6 blocks neutrophil infiltration during acute inflammation.	16148151	Ccl2 protein, mouse
Ccl2 protein, mouse	0	0	0	0	0	0	0	0	0	0	16259780	2005	Dietary fatty acid unsaturation levels, lipoprotein oxidation and circulating chemokine in experimentally induced atherosclerotic rats.	16259780	Ccl2 protein, mouse
Ccl2 protein, mouse	0	0	0	0	0	0	0	0	0	0	16239969	2005	Infiltration of COX-2-expressing macrophages is a prerequisite for IL-1 beta-induced neovascularization and tumor growth.	16239969	Ccl2 protein, mouse
Ccl2 protein, mouse	0	0	1	0	0	0	0	0	0	0	16239514	2005	Immunosuppressive effects of CCL17 on pulmonary antifungal responses during pulmonary invasive aspergillosis.	16239514	Ccl2 protein, mouse
Ccl2 protein, mouse	0	0	0	0	1	0	0	0	0	0	16227824	2005	Cellular events in the normal and inflamed cornea.	16227824	Ccl2 protein, mouse
Ccl2 protein, mouse	0	0	0	0	0	0	0	0	0	0	16221210	2005	Soluble fibronectin induces chemokine gene expression in renal tubular epithelial cells.	16221210	Ccl2 protein, mouse
Ccl2 protein, mouse	0	0	0	0	0	0	0	0	0	0	16177325	2005	The chemokine CCL2 is required for control of murine gastric Salmonella enterica infection.	16177325	Ccl2 protein, mouse
Ccl2 protein, mouse	0	0	0	0	0	0	0	0	0	0	16351765	2005	Linoleic acid-rich fats reduce atherosclerosis development beyond its oxidative and inflammatory stress-increasing effect in apolipoprotein E-deficient mice in comparison with saturated fatty acid-rich fats.	16351765	Ccl2 protein, mouse
Ccl2 protein, mouse	0	0	0	0	0	0	0	0	0	0	16014038	2005	MCP-1 is up-regulated in unstressed and stressed HO-1 knockout mice: Pathophysiologic correlates.	16014038	Ccl2 protein, mouse
Ccl2 protein, mouse	0	0	1	0	0	0	0	0	0	0	16014072	2005	A dynamic interplay between monocyte chemoattractant protein-1 and heme oxygenase-1: implications in renal injury.	16014072	Ccl2 protein, mouse
Ccl2 protein, mouse	0	0	1	0	0	0	0	0	0	0	16138193	2005	Ets-1 is a critical regulator of Ang II-mediated vascular inflammation and remodeling.	16138193	Ccl2 protein, mouse
Ccl2 protein, mouse	1	0	0	0	0	0	0	0	0	0	15743416	2005	Effects of genetic ablation of bach1 upon smooth muscle cell proliferation and atherosclerosis after cuff injury.	15743416	Ccl2 protein, mouse
Ccl2 protein, mouse	1	0	0	0	0	0	0	0	0	0	16129712	2005	Diet induction of monocyte chemoattractant protein-1 and its impact on obesity.	16129712	Ccl2 protein, mouse
Ccl2 protein, mouse	0	0	0	0	0	0	0	0	0	0	15748813	2005	Evaluation of host immune responses to pulmonary cryptococcosis using a temperature-sensitive C. neoformans calcineurin A mutant strain.	15748813	Ccl2 protein, mouse
Ccl2 protein, mouse	0	0	0	0	0	0	0	0	0	0	16115475	2005	Combined effects of HMG-CoA-reductase inhibition and renin-angiotensin system blockade on experimental atherosclerosis.	16115475	Ccl2 protein, mouse
Ccl2 protein, mouse	0	0	1	0	0	0	0	0	0	0	16077923	2005	Characterization of cell lines derived from tumors induced by TC-1 cells in mice preimmunized against HPV16 E7 oncoprotein.	16077923	Ccl2 protein, mouse
Ccl2 protein, mouse	1	0	0	0	1	0	0	0	0	0	16041800	2005	Evidence for macrophage-mediated myelin disruption in an animal model for Charcot-Marie-Tooth neuropathy type 1A.	16041800	Ccl2 protein, mouse
Ccl2 protein, mouse	0	0	0	0	0	0	0	0	0	0	15691869	2005	Treatment with bindarit, a blocker of MCP-1 synthesis, protects mice against acute pancreatitis.	15691869	Ccl2 protein, mouse
Ccl2 protein, mouse	0	0	0	0	0	0	0	0	0	0	16164630	2005	Parenteral iron treatment induces MCP-1 accumulation in plasma, normal kidneys, and in experimental nephropathy.	16164630	Ccl2 protein, mouse
Ccl2 protein, mouse	0	0	0	0	0	0	0	0	0	0	15728729	2005	A mouse model for study of systemic HIV-1 infection, antiviral immune responses, and neuroinvasiveness.	15728729	Ccl2 protein, mouse
Ccl2 protein, mouse	1	0	0	0	0	0	0	0	0	0	15661915	2005	Monocyte chemoattractant protein-1 and CCR2 interactions are required for IFN-alpha/beta-induced inflammatory responses and antiviral defense in liver.	15661915	Ccl2 protein, mouse
Ccl2 protein, mouse	1	0	0	0	0	0	0	0	0	0	15618139	2005	Transient neutralization of tumor necrosis factor alpha can produce a chronic fungal infection in an immunocompetent host: potential role of immature dendritic cells.	15618139	Ccl2 protein, mouse
Ccl2 protein, mouse	0	0	0	0	0	0	0	0	0	0	15616027	2005	Impairment of host resistance to Listeria monocytogenes infection in liver of db/db and ob/ob mice.	15616027	Ccl2 protein, mouse
Ccl2 protein, mouse	0	0	0	0	1	0	0	0	0	0	15606616	2005	The beneficial effects of treatment with all-trans-retinoic acid plus corticosteroid on autoimmune nephritis in NZB/WF mice.	15606616	Ccl2 protein, mouse
Ccl2 protein, mouse	0	0	0	0	0	0	0	0	0	0	15593124	2005	NOD mice have a severely impaired ability to recruit leukocytes into sites of inflammation.	15593124	Ccl2 protein, mouse
Ccl2 protein, mouse	0	0	1	1	1	0	0	0	0	0	15578658	2005	HIV-1 tat protein induces a migratory phenotype in human fetal microglia by a CCL2 (MCP-1)-dependent mechanism: possible role in NeuroAIDS.	15578658	Ccl2 protein, mouse
Ccl2 protein, mouse	1	0	0	0	0	0	0	0	0	0	15576638	2005	Pharmacological inhibition and genetic deficiency of plasminogen activator inhibitor-1 attenuates angiotensin II/salt-induced aortic remodeling.	15576638	Ccl2 protein, mouse
Ccl2 protein, mouse	1	0	0	0	0	0	0	0	0	0	16132726	2005	Hypochlorite-oxidized low-density lipoprotein upregulates CD36 and PPARgamma mRNA expression and modulates SR-BI gene expression in murine macrophages.	16132726	Ccl2 protein, mouse
Ccl2 protein, mouse	0	0	1	0	0	0	0	0	0	0	15928032	2005	Role of calcitonin gene-related peptide in hypertension-induced renal damage.	15928032	Ccl2 protein, mouse
Ccl2 protein, mouse	0	0	1	0	1	0	0	0	0	0	16316466	2005	Astrocyte reactivity to Fas activation is attenuated in TIMP-1 deficient mice, an in vitro study.	16316466	Ccl2 protein, mouse
Ccl2 protein, mouse	1	0	0	0	0	0	0	0	0	0	16307978	2005	Asian sand dust enhances ovalbumin-induced eosinophil recruitment in the alveoli and airway of mice.	16307978	Ccl2 protein, mouse
Ccl2 protein, mouse	0	0	1	0	0	0	0	0	0	0	16297708	2005	Soybean saponins suppress the release of proinflammatory mediators by LPS-stimulated peritoneal macrophages.	16297708	Ccl2 protein, mouse
Ccl2 protein, mouse	1	0	0	0	1	0	0	0	0	0	16433256	2005	Leptin does not induce hypertrophy, cell cycle alterations, or production of MCP-1 in cultured rat and mouse cardiomyocytes.	16433256	Ccl2 protein, mouse
Ccl2 protein, mouse	1	0	0	0	0	0	0	0	0	0	16403953	2005	Dietary antioxidants decrease serum soluble adhesion molecule (sVCAM-1, sICAM-1) but not chemokine (JE/MCP-1, KC) concentrations, and reduce atherosclerosis in C57BL but not apoE*3 Leiden mice fed an atherogenic diet.	16403953	Ccl2 protein, mouse
Ccl2 protein, mouse	0	0	0	0	0	0	0	0	0	0	15890951	2005	Viral expression of CCL2 is sufficient to induce demyelination in RAG1-/- mice infected with a neurotropic coronavirus.	15890951	Ccl2 protein, mouse
Ccl2 protein, mouse	0	0	1	0	0	0	0	1	0	0	16001983	2005	Cloning and functional characterization of the rabbit C-C chemokine receptor 2.	16001983	Ccl2 protein, mouse
Ccl2 protein, mouse	1	0	0	0	0	0	0	0	0	0	16445573	2005	Feitai, a Chinese herbal medicine, reduces transforming growth factor-beta1 and monocyte chemoattractant protein-1 expression in bleomycin-induced lung fibrosis in mice.	16445573	Ccl2 protein, mouse
Ccl2 protein, mouse	1	0	0	0	0	0	0	0	0	0	15994783	2005	Pathogenesis of human metapneumovirus lung infection in BALB/c mice and cotton rats.	15994783	Ccl2 protein, mouse
Ccl2 protein, mouse	0	0	1	0	0	0	0	0	0	0	15992647	2005	Age-associated aortic stenosis in apolipoprotein E-deficient mice.	15992647	Ccl2 protein, mouse
Ccl2 protein, mouse	0	0	1	0	1	1	0	0	0	0	15976330	2005	Important role of apoptosis signal-regulating kinase 1 in ischemia-induced angiogenesis.	15976330	Ccl2 protein, mouse
Ccl2 protein, mouse	0	0	0	0	0	0	0	0	0	0	15967845	2005	Gene profiling in atherosclerosis reveals a key role for small inducible cytokines: validation using a novel monocyte chemoattractant protein monoclonal antibody.	15967845	Ccl2 protein, mouse
Ccl2 protein, mouse	0	0	1	0	0	0	0	0	0	0	15895897	2005	Monocyte chemoattractant protein-1 activates a regional Th1 immunoresponse in nephritis of MRL/lpr mice.	15895897	Ccl2 protein, mouse
Ccl2 protein, mouse	0	0	0	0	0	0	0	0	0	0	15928200	2005	Recruitment of Gr-1+ monocytes is essential for control of acute toxoplasmosis.	15928200	Ccl2 protein, mouse
Ccl2 protein, mouse	0	0	0	0	1	0	0	0	0	0	16150057	2005	Constitutive expression of CCR2 chemokine receptor and inhibition by MCP-1/CCL2 of GABA-induced currents in spinal cord neurones.	16150057	Ccl2 protein, mouse
Ccl2 protein, mouse	0	0	0	0	1	0	0	0	0	0	15920037	2005	Antiinflammatory effects of tetradecylthioacetic acid involve both peroxisome proliferator-activated receptor alpha-dependent and -independent pathways.	15920037	Ccl2 protein, mouse
Ccl2 protein, mouse	0	1	0	0	0	0	0	0	0	0	15908348	2005	Beta2 integrins control the severity of murine Lyme carditis.	15908348	Ccl2 protein, mouse
Ccl2 protein, mouse	0	0	1	0	0	0	0	0	0	0	15906773	2005	Angiotensin II participates in hepatic inflammation and fibrosis through MCP-1 expression.	15906773	Ccl2 protein, mouse
Ccl2 protein, mouse	0	0	0	0	0	1	0	0	0	0	15718500	2005	Impairment in postischemic neovascularization in mice lacking the CXC chemokine receptor 3.	15718500	Ccl2 protein, mouse
Ccl2 protein, mouse	0	0	1	0	0	0	0	0	0	0	15892282	2005	[Effect of drugs for promoting blood circulation on blood lipids and inflammatory reaction of atherosclerotic plaques in ApoE gene deficiency mice].	15892282	Ccl2 protein, mouse
Ccl2 protein, mouse	0	0	0	0	0	0	0	0	0	0	16033860	2005	Granulocyte macrophage colony-stimulating factor expression by both renal parenchymal and immune cells mediates murine crescentic glomerulonephritis.	16033860	Ccl2 protein, mouse
Ccl2 protein, mouse	0	0	0	0	0	0	0	0	0	0	15886005	2005	MCP-1 and murine prion disease: separation of early behavioural dysfunction from overt clinical disease.	15886005	Ccl2 protein, mouse
Ccl2 protein, mouse	0	0	0	0	0	0	0	0	0	0	15885468	2005	Interleukin-1 modulates periprosthetic tissue formation in an intramedullary model of particle-induced inflammation.	15885468	Ccl2 protein, mouse
Ccl2 protein, mouse	0	0	0	0	0	0	0	0	0	0	15829914	2005	Superoxide dismutase 1 overexpression reduces MCP-1 and MIP-1 alpha expression after transient focal cerebral ischemia.	15829914	Ccl2 protein, mouse
Ccl2 protein, mouse	0	0	0	0	0	0	0	0	0	0	15823270	2005	Disruption of tumor necrosis factor-alpha gene diminishes the development of atherosclerosis in ApoE-deficient mice.	15823270	Ccl2 protein, mouse
Ccl2 protein, mouse	0	0	1	0	0	0	0	0	0	0	15793291	2005	Contribution of transmembrane tumor necrosis factor to host defense against Mycobacterium bovis bacillus Calmette-guerin and Mycobacterium tuberculosis infections.	15793291	Ccl2 protein, mouse
Ccl2 protein, mouse	0	0	0	0	0	0	0	0	0	0	15784607	2005	Leishmania major modulates chemokine and chemokine receptor expression by dendritic cells and affects their migratory capacity.	15784607	Ccl2 protein, mouse
Ccl2 protein, mouse	0	0	1	0	0	0	0	0	0	0	15778247	2005	Acid and particulate-induced aspiration lung injury in mice: importance of MCP-1.	15778247	Ccl2 protein, mouse
Ccl2 protein, mouse	0	0	0	0	0	0	0	0	0	0	15936098	2005	In vivo microdialysis sampling of cytokines produced in mice given bacterial lipopolysaccharide.	15936098	Ccl2 protein, mouse
Ccl2 protein, mouse	0	0	1	0	0	0	0	0	0	0	16175929	2005	Modulation of intra-pulmonary TGF-beta expression by mycophenolate mofetil in lupus prone MRL/lpr mice.	16175929	Ccl2 protein, mouse
Ccl2 protein, mouse	0	0	1	0	0	0	0	0	0	0	16494884	2006	Lower macrophage recruitment and atherosclerosis resistance in FVB mice.	16494884	Ccl2 protein, mouse
Ccl2 protein, mouse	0	1	0	0	0	0	0	0	0	0	16644035	2006	Isoproterenol stimulates monocyte chemoattractant protein-1 expression and secretion in 3T3-L1 adipocytes.	16644035	Ccl2 protein, mouse
Ccl2 protein, mouse	0	0	1	0	0	0	0	0	0	0	16641139	2006	Ischemia-induced angiogenesis: role of inflammatory response mediated by P-selectin.	16641139	Ccl2 protein, mouse
Ccl2 protein, mouse	0	0	1	0	0	0	0	0	0	0	16639588	2006	Effects of organic chemicals derived from ambient particulate matter on lung inflammation related to lipopolysaccharide.	16639588	Ccl2 protein, mouse
Ccl2 protein, mouse	1	0	0	0	0	0	0	0	0	0	16626762	2006	Y-40138, a multiple cytokine production modulator, protects against D-galactosamine and lipopolysaccharide-induced hepatitis.	16626762	Ccl2 protein, mouse
Ccl2 protein, mouse	0	0	1	0	0	0	0	0	0	0	16617122	2006	Activation of endoplasmic reticulum stress response during the development of ischemic heart disease.	16617122	Ccl2 protein, mouse
Ccl2 protein, mouse	0	0	0	0	0	0	0	0	0	0	16424537	2006	Analysis of corneal inflammation induced by cauterisation in CCR2 and MCP-1 knockout mice.	16424537	Ccl2 protein, mouse
Ccl2 protein, mouse	0	0	1	0	0	0	0	0	0	0	16565511	2006	Up-regulated expression of the CXCR2 ligand KC/GRO-alpha in atherosclerotic lesions plays a central role in macrophage accumulation and lesion progression.	16565511	Ccl2 protein, mouse
Ccl2 protein, mouse	0	0	0	0	0	0	0	0	0	0	16277637	2006	Role for IL-4 nonproducing NKT cells in CC-chemokine ligand 2-induced Th2 cell generation.	16277637	Ccl2 protein, mouse
Ccl2 protein, mouse	0	0	0	0	0	0	0	0	0	0	16563455	2006	Respiratory dysfunction and proinflammatory chemokines in the pneumonia virus of mice (PVM) model of viral bronchiolitis.	16563455	Ccl2 protein, mouse
Ccl2 protein, mouse	0	0	1	0	0	0	0	0	0	0	16966615	2006	Secondary lymphoid tissue chemokine (SLC/CCL21)/CCR7 signaling regulates fibrocytes in renal fibrosis.	16966615	Ccl2 protein, mouse
Ccl2 protein, mouse	0	0	0	0	0	0	0	0	0	0	16554469	2006	Chemokines regulate the migration of neural progenitors to sites of neuroinflammation.	16554469	Ccl2 protein, mouse
Ccl2 protein, mouse	0	0	0	0	0	0	0	0	0	0	16528256	2006	Plasminogen activator inhibitor-1 deficiency protects against aldosterone-induced glomerular injury.	16528256	Ccl2 protein, mouse
Ccl2 protein, mouse	0	0	1	0	1	0	0	0	0	0	17122101	2006	Caspase-1 ablation protects photoreceptors in a model of autosomal dominant retinitis pigmentosa.	17122101	Ccl2 protein, mouse
Ccl2 protein, mouse	0	0	0	0	1	0	0	0	0	0	16496120	2006	A developmental nephron deficit in rats is associated with increased susceptibility to a secondary renal injury due to advanced glycation end-products.	16496120	Ccl2 protein, mouse
Ccl2 protein, mouse	0	0	0	0	0	0	0	0	0	0	16947397	2006	Lymphocyte-independent connective tissue mast cells populate murine synovium.	16947397	Ccl2 protein, mouse
Ccl2 protein, mouse	0	0	0	0	0	0	0	0	0	0	16982826	2006	CXCL10/gamma interferon-inducible protein 10-mediated protection against Leishmania amazonensis infection in mice.	16982826	Ccl2 protein, mouse
Ccl2 protein, mouse	0	0	1	0	0	0	0	0	0	0	16437059	2006	Toll-like receptor 2 mediates early inflammation by leptospiral outer membrane proteins in proximal tubule cells.	16437059	Ccl2 protein, mouse
Ccl2 protein, mouse	1	0	0	0	0	0	0	0	0	0	16434696	2006	CCL2 as a trigger of manifestations of compensatory anti-inflammatory response syndrome in mice with severe systemic inflammatory response syndrome.	16434696	Ccl2 protein, mouse
Ccl2 protein, mouse	0	0	0	0	0	0	0	0	0	0	16570855	2006	Cytokine and chemokine networks: pathways to antiviral defense.	16570855	Ccl2 protein, mouse
Ccl2 protein, mouse	0	0	0	0	0	0	0	0	0	0	16982839	2006	Toll-like receptors differentially regulate CC and CXC chemokines in skeletal muscle via NF-kappaB and calcineurin.	16982839	Ccl2 protein, mouse
Ccl2 protein, mouse	0	0	0	0	0	0	0	0	0	0	17471351	2006	Human adenovirus type 37 and the BALB/c mouse: progress toward a restricted adenovirus keratitis model (an American Ophthalmological Society thesis).	17471351	Ccl2 protein, mouse
Ccl2 protein, mouse	0	0	0	0	1	0	0	0	0	0	16987036	2006	Overexpression of redox-active protein thioredoxin-1 prevents development of chronic pancreatitis in mice.	16987036	Ccl2 protein, mouse
Ccl2 protein, mouse	0	0	1	0	0	0	0	0	0	0	16936207	2006	Altered adipose and plasma sphingolipid metabolism in obesity: a potential mechanism for cardiovascular and metabolic risk.	16936207	Ccl2 protein, mouse
Ccl2 protein, mouse	0	0	1	0	0	0	0	0	0	0	16996144	2006	The dynamics of the LPS triggered inflammatory response of murine microglia under different culture and in vivo conditions.	16996144	Ccl2 protein, mouse
Ccl2 protein, mouse	0	1	1	0	0	0	0	0	0	0	16924534	2006	Prostaglandin D2 and J2-series (PGJ2, Delta12-PGJ2) prostaglandins stimulate IL-6 and MCP-1, but inhibit leptin, expression and secretion by 3T3-L1 adipocytes.	16924534	Ccl2 protein, mouse
Ccl2 protein, mouse	0	0	1	0	0	0	0	0	0	0	17003471	2006	Liver-type fatty acid-binding protein attenuates renal injury induced by unilateral ureteral obstruction.	17003471	Ccl2 protein, mouse
Ccl2 protein, mouse	0	0	0	0	0	0	0	0	0	0	16514204	2006	Multiplex determination of murine seminal fluid cytokine profiles.	16514204	Ccl2 protein, mouse
Ccl2 protein, mouse	0	0	0	0	0	0	0	0	0	0	16395275	2006	Acute nephrotoxic and obstructive injury primes the kidney to endotoxin-driven cytokine/chemokine production.	16395275	Ccl2 protein, mouse
Ccl2 protein, mouse	0	0	0	0	0	0	0	0	0	0	16341265	2006	CCR2 modulates inflammatory and metabolic effects of high-fat feeding.	16341265	Ccl2 protein, mouse
Ccl2 protein, mouse	0	0	1	0	0	0	0	0	0	0	16339163	2006	Leptospiral membrane proteins stimulate pro-inflammatory chemokines secretion by renal tubule epithelial cells through toll-like receptor 2 and p38 mitogen activated protein kinase.	16339163	Ccl2 protein, mouse
Ccl2 protein, mouse	0	0	1	0	0	0	0	0	0	0	16337133	2006	The chemokine MCP-1 and the dendritic and myeloid cells it attracts are increased in the mSOD1 mouse model of ALS.	16337133	Ccl2 protein, mouse
Ccl2 protein, mouse	0	0	1	0	0	0	0	0	0	0	16691201	2006	Diminished induction of skin fibrosis in mice with MCP-1 deficiency.	16691201	Ccl2 protein, mouse
Ccl2 protein, mouse	0	0	0	0	0	0	0	0	0	0	16940033	2006	Inconsistencies between cytokine profiles, antibody responses, and respiratory hyperresponsiveness following dermal exposure to isocyanates.	16940033	Ccl2 protein, mouse
Ccl2 protein, mouse	0	0	1	0	0	0	0	0	0	0	16293374	2006	Brain cytokine and chemokine mRNA expression in mice induced by intranasal instillation with ultrafine carbon black.	16293374	Ccl2 protein, mouse
Ccl2 protein, mouse	0	0	0	0	0	0	0	0	0	0	16352919	2006	Exacerbation of retinal degeneration and choroidal neovascularization induced by subretinal injection of Matrigel in CCL2/MCP-1-deficient mice.	16352919	Ccl2 protein, mouse
Ccl2 protein, mouse	0	0	1	0	0	0	0	0	0	0	16940709	2006	Regression of atherosclerosis by amlodipine via anti-inflammatory and anti-oxidative stress actions.	16940709	Ccl2 protein, mouse
Ccl2 protein, mouse	1	0	0	0	0	0	0	0	0	0	16387980	2006	Role of metallothionein in coagulatory disturbance and systemic inflammation induced by lipopolysaccharide in mice.	16387980	Ccl2 protein, mouse
Ccl2 protein, mouse	0	0	1	0	0	0	0	0	0	0	16427608	2006	Macrophage-secreted factors induce adipocyte inflammation and insulin resistance.	16427608	Ccl2 protein, mouse
Ccl2 protein, mouse	0	0	1	0	0	0	0	0	1	0	16403442	2006	Dietary cholesterol and differential monocyte chemoattractant protein-1 gene expression in aorta and liver of apo E-deficient mice.	16403442	Ccl2 protein, mouse
Ccl2 protein, mouse	1	0	0	0	0	0	0	0	0	0	16940747	2006	Murine TLR4 is implicated in cigarette smoke-induced pulmonary inflammation.	16940747	Ccl2 protein, mouse
Ccl2 protein, mouse	0	0	0	0	1	0	0	0	0	0	16644677	2006	2-(8-hydroxy-6-methoxy-1-oxo-1h-2-benzopyran-3-yl) propionic acid, an inhibitor of angiogenesis, ameliorates renal alterations in obese type 2 diabetic mice.	16644677	Ccl2 protein, mouse
Ccl2 protein, mouse	0	0	0	0	0	0	0	1	0	0	16405649	2006	Activators of the energy sensing kinase AMPK inhibit random cell movement and chemotaxis in U937 cells.	16405649	Ccl2 protein, mouse
Ccl2 protein, mouse	0	0	1	0	0	0	0	1	0	0	16651609	2006	Attenuation of folic acid-induced renal inflammatory injury in platelet-activating factor receptor-deficient mice.	16651609	Ccl2 protein, mouse
Ccl2 protein, mouse	1	0	0	0	0	0	0	0	0	0	16565495	2006	A tumor necrosis factor receptor 1-dependent conversation between central nervous system-specific T cells and the central nervous system is required for inflammatory infiltration of the spinal cord.	16565495	Ccl2 protein, mouse
Ccl2 protein, mouse	0	0	0	0	0	1	0	0	0	0	17056575	2006	Involvement of TNF-like weak inducer of apoptosis in the pathogenesis of collagen-induced arthritis.	17056575	Ccl2 protein, mouse
Ccl2 protein, mouse	0	0	1	0	0	0	0	0	0	0	16405896	2006	Differential response of vascular smooth muscle cells to oxidized LDL in mouse strains with different atherosclerosis susceptibility.	16405896	Ccl2 protein, mouse
Ccl2 protein, mouse	1	0	0	0	0	0	0	0	0	0	16983725	2006	The role of CD69 in acute neutrophil-mediated inflammation.	16983725	Ccl2 protein, mouse
Ccl2 protein, mouse	0	0	1	0	0	0	0	0	0	0	16412693	2006	Anti-inflammatory effect of all-trans-retinoic acid in inflammatory arthritis.	16412693	Ccl2 protein, mouse
Ccl2 protein, mouse	1	0	0	0	0	0	0	0	0	0	16365391	2006	A key regulatory role for histamine in experimental autoimmune encephalomyelitis: disease exacerbation in histidine decarboxylase-deficient mice.	16365391	Ccl2 protein, mouse
Ccl2 protein, mouse	0	0	0	0	0	0	0	0	0	0	16418300	2006	Levosimendan protects against experimental endotoxemic acute renal failure.	16418300	Ccl2 protein, mouse
Ccl2 protein, mouse	0	0	1	0	0	0	0	0	0	0	16418319	2006	Proteomic profiles of serum inflammatory markers accurately predict atherosclerosis in mice.	16418319	Ccl2 protein, mouse
Ccl2 protein, mouse	0	0	0	0	0	0	0	0	0	0	16682515	2006	Murine cytomegalovirus infection markedly reduces serum MCP-1 levels in MCP-1 transgenic mice.	16682515	Ccl2 protein, mouse
Ccl2 protein, mouse	0	0	1	0	0	0	0	0	0	0	16424086	2006	Macrophages and skeletal muscle regeneration: a clodronate-containing liposome depletion study.	16424086	Ccl2 protein, mouse
Ccl2 protein, mouse	0	0	1	0	0	0	0	0	0	0	16424347	2006	Eplerenone with valsartan effectively reduces atherosclerotic lesion by attenuation of oxidative stress and inflammation.	16424347	Ccl2 protein, mouse
Ccl2 protein, mouse	0	0	1	0	0	0	0	0	0	0	16674601	2006	Effect of toll-like receptor (TLR) agonists on TLR and microbicide expression in uterine and vaginal tissues of the mouse.	16674601	Ccl2 protein, mouse
Ccl2 protein, mouse	0	0	0	0	0	0	0	0	0	0	17005225	2006	T-2 toxin impairs murine immune response to respiratory reovirus and exacerbates viral bronchiolitis.	17005225	Ccl2 protein, mouse
Ccl2 protein, mouse	0	0	0	0	0	0	0	0	0	0	16405514	2006	Minocycline attenuates microglial activation but fails to mitigate striatal dopaminergic neurotoxicity: role of tumor necrosis factor-alpha.	16405514	Ccl2 protein, mouse
Ccl2 protein, mouse	0	0	1	0	0	0	0	0	0	0	17065580	2006	Altered postnatal lung development in C3H/HeJ mice.	17065580	Ccl2 protein, mouse
Ccl2 protein, mouse	0	0	0	0	0	0	0	0	0	0	16689660	2006	Lung epithelial NF-kappaB and Stat1 signaling in response to CD8+ T cell antigen recognition.	16689660	Ccl2 protein, mouse
Ccl2 protein, mouse	0	0	0	0	0	0	0	0	0	0	16691291	2006	MCP-1 contributes to macrophage infiltration into adipose tissue, insulin resistance, and hepatic steatosis in obesity.	16691291	Ccl2 protein, mouse
Ccl2 protein, mouse	0	0	1	0	1	0	0	0	0	1	16861385	2006	Alveolar macrophage activation is a key initiation signal for acute lung ischemia-reperfusion injury.	16861385	Ccl2 protein, mouse
Ccl2 protein, mouse	0	0	1	0	0	1	0	0	0	0	16126008	2006	Dermal wound healing is subject to redox control.	16126008	Ccl2 protein, mouse
Ccl2 protein, mouse	0	0	0	0	0	0	0	0	0	0	16882009	2006	Brain cytokine synthesis induced by an intraparenchymal injection of LPS is reduced in MCP-1-deficient mice prior to leucocyte recruitment.	16882009	Ccl2 protein, mouse
Ccl2 protein, mouse	0	0	0	0	0	0	0	0	0	0	16112098	2006	Delivery of Chlamydia pneumoniae to the vessel wall aggravates atherosclerosis in LDLr-/- mice.	16112098	Ccl2 protein, mouse
Ccl2 protein, mouse	0	0	0	0	0	1	0	0	0	0	16888027	2006	CCL2 regulates angiogenesis via activation of Ets-1 transcription factor.	16888027	Ccl2 protein, mouse
Ccl2 protein, mouse	0	0	1	0	0	0	0	0	0	0	16890870	2006	Angiotensin II induces histomorphologic features of unstable plaque in a murine model of accelerated atherosclerosis.	16890870	Ccl2 protein, mouse
Ccl2 protein, mouse	0	1	0	0	0	0	0	0	0	0	17112893	2006	Curcumin inhibits in vitro MCP-1 release from mouse pancreatic islets.	17112893	Ccl2 protein, mouse
Ccl2 protein, mouse	0	1	0	0	1	0	0	0	0	0	16895975	2006	Effects of 17beta-estradiol and flutamide on inflammatory response and distant organ damage following trauma-hemorrhage in metestrus females.	16895975	Ccl2 protein, mouse
Ccl2 protein, mouse	1	0	0	0	0	0	0	0	0	1	16705027	2006	Protective role of L-2-oxothiazolidine-4-carboxylic acid in cisplatin-induced renal injury.	16705027	Ccl2 protein, mouse
Ccl2 protein, mouse	0	1	1	0	1	0	0	0	0	1	17145956	2006	Vanin-1 licenses inflammatory mediator production by gut epithelial cells and controls colitis by antagonizing peroxisome proliferator-activated receptor gamma activity.	17145956	Ccl2 protein, mouse
Ccl2 protein, mouse	0	0	1	0	0	0	0	0	0	0	16825596	2006	Anti-MCP-1 gene therapy inhibits vascular smooth muscle cells proliferation and attenuates vein graft thickening both in vitro and in vivo.	16825596	Ccl2 protein, mouse
Ccl2 protein, mouse	0	0	0	0	0	0	0	0	0	0	17142129	2006	Effects of eicosapentaenoic acid on the early stage of type 2 diabetic nephropathy in KKA(y)/Ta mice: involvement of anti-inflammation and antioxidative stress.	17142129	Ccl2 protein, mouse
Ccl2 protein, mouse	0	0	0	0	0	0	0	0	0	0	16849492	2006	Alveolar epithelial cells direct monocyte transepithelial migration upon influenza virus infection: impact of chemokines and adhesion molecules.	16849492	Ccl2 protein, mouse
Ccl2 protein, mouse	0	0	0	0	0	0	0	0	0	1	17070501	2006	Enhanced ABCG1 expression increases atherosclerosis in LDLr-KO mice on a western diet.	17070501	Ccl2 protein, mouse
Ccl2 protein, mouse	0	0	1	0	0	0	0	0	0	0	17071582	2006	A possible anti-inflammatory role of angiotensin II type 2 receptor in immune-mediated glomerulonephritis during type 1 receptor blockade.	17071582	Ccl2 protein, mouse
Ccl2 protein, mouse	0	0	0	0	0	0	0	0	0	0	17139376	2006	A non-anticoagulant synthetic pentasaccharide reduces inflammation in a murine model of kidney ischemia-reperfusion injury.	17139376	Ccl2 protein, mouse
Ccl2 protein, mouse	0	0	1	0	0	0	0	0	1	0	17081714	2006	Immune cell recruitment following acoustic trauma.	17081714	Ccl2 protein, mouse
Ccl2 protein, mouse	0	1	0	0	0	0	0	0	0	0	17082629	2006	Sertoli cells initiate testicular innate immune responses through TLR activation.	17082629	Ccl2 protein, mouse
Ccl2 protein, mouse	0	0	1	0	0	0	0	0	0	0	17093065	2006	Discoidin domain receptor 1 null mice are protected against hypertension-induced renal disease.	17093065	Ccl2 protein, mouse
Ccl2 protein, mouse	0	0	1	0	0	0	0	0	0	0	17136324	2006	Ursane triterpenoids inhibit atherosclerosis and xanthoma in LDL receptor knockout mice.	17136324	Ccl2 protein, mouse
Ccl2 protein, mouse	0	0	0	0	0	0	0	0	0	0	16902401	2006	Gene transfer of Smad7 modulates injury-induced conjunctival wound healing in mice.	16902401	Ccl2 protein, mouse
Ccl2 protein, mouse	0	0	1	0	1	0	0	0	0	0	16809344	2006	Overexpression of monocyte chemoattractant protein-1 in adipose tissues causes macrophage recruitment and insulin resistance.	16809344	Ccl2 protein, mouse
Ccl2 protein, mouse	0	0	0	0	0	0	0	0	0	0	17113306	2006	Glycyrrhizin inhibits the manifestations of anti-inflammatory responses that appear in association with systemic inflammatory response syndrome (SIRS)-like reactions.	17113306	Ccl2 protein, mouse
Ccl2 protein, mouse	0	0	1	0	0	0	0	0	0	0	17159809	2006	Cardiovascular toxicity of the first line cancer chemotherapeutic agents: doxorubicin, cyclophosphamide, streptozotocin and bevacizumab.	17159809	Ccl2 protein, mouse
Ccl2 protein, mouse	0	0	0	0	0	0	0	0	0	0	16280469	2006	Toll-like receptor-7 modulates immune complex glomerulonephritis.	16280469	Ccl2 protein, mouse
Ccl2 protein, mouse	0	0	0	0	0	0	0	0	0	0	17142777	2006	Deficiency of P-selectin or P-selectin glycoprotein ligand-1 leads to accelerated development of glomerulonephritis and increased expression of CC chemokine ligand 2 in lupus-prone mice.	17142777	Ccl2 protein, mouse
Ccl2 protein, mouse	0	0	0	0	0	0	0	0	0	0	16728728	2006	Critical role of MCP-1 in the pathogenesis of experimental colitis in the context of immune and enterochromaffin cells.	16728728	Ccl2 protein, mouse
Ccl2 protein, mouse	1	0	0	0	1	0	0	0	0	0	17034586	2006	Interferon-gamma is causatively involved in experimental inflammatory bowel disease in mice.	17034586	Ccl2 protein, mouse
Ccl2 protein, mouse	0	0	1	0	1	0	0	0	0	1	17045925	2006	Role of redox factor-1 in hyperhomocysteinemia-accelerated atherosclerosis.	17045925	Ccl2 protein, mouse
Ccl2 protein, mouse	0	0	1	0	0	0	0	0	0	0	17047515	2006	Increased susceptibility to septic and endotoxic shock in monocyte chemoattractant protein 1/cc chemokine ligand 2-deficient mice correlates with reduced interleukin 10 and enhanced macrophage migration inhibitory factor production.	17047515	Ccl2 protein, mouse
Ccl2 protein, mouse	0	0	0	0	0	0	0	0	0	0	16988135	2006	Vitamin C deficiency increases the lung pathology of influenza virus-infected gulo-/- mice.	16988135	Ccl2 protein, mouse
Ccl2 protein, mouse	0	0	0	0	0	0	0	0	0	0	16835249	2006	Selective COX-2 inhibitor celecoxib prevents experimental autoimmune encephalomyelitis through COX-2-independent pathway.	16835249	Ccl2 protein, mouse
Ccl2 protein, mouse	0	1	0	0	0	0	0	0	0	0	16275896	2006	Prostaglandin E2 promotes degranulation-independent release of MCP-1 from mast cells.	16275896	Ccl2 protein, mouse
Ccl2 protein, mouse	0	0	1	0	0	0	0	0	0	0	16873730	2006	GM-CSF deficiency reduces macrophage PPAR-gamma expression and aggravates atherosclerosis in ApoE-deficient mice.	16873730	Ccl2 protein, mouse
Ccl2 protein, mouse	0	0	1	0	0	0	0	1	0	0	16988077	2006	Mesenteric adipose tissue-derived monocyte chemoattractant protein-1 plays a crucial role in adipose tissue macrophage migration and activation in obese mice.	16988077	Ccl2 protein, mouse
Ccl2 protein, mouse	0	0	0	0	0	0	0	0	0	0	16936255	2006	Kupffer cells and their mediators: the culprits in producing distant organ damage after trauma-hemorrhage.	16936255	Ccl2 protein, mouse
Ccl2 protein, mouse	0	0	1	0	0	0	0	0	0	0	16730942	2006	Androstenediol reduces the anti-inflammatory effects of restraint stress during wound healing.	16730942	Ccl2 protein, mouse
Ccl2 protein, mouse	0	0	1	0	0	0	0	0	0	0	16738538	2006	The endogenous immune response modulates the course of IgA-immune complex mediated nephropathy.	16738538	Ccl2 protein, mouse
Ccl2 protein, mouse	0	0	1	0	0	0	0	0	0	0	16247573	2006	Immediate peritoneal response to bacterial contamination during laparoscopic surgery.	16247573	Ccl2 protein, mouse
Ccl2 protein, mouse	0	0	0	0	0	0	0	0	0	0	16741373	2006	Influence of TH1/TH2 switched immune response on renal ischemia-reperfusion injury.	16741373	Ccl2 protein, mouse
Ccl2 protein, mouse	0	0	1	0	0	0	0	0	0	0	17174561	2006	Mediation of aldose reductase in lipopolysaccharide-induced inflammatory signals in mouse peritoneal macrophages.	17174561	Ccl2 protein, mouse
Ccl2 protein, mouse	0	0	1	0	0	0	0	0	0	0	16794257	2006	Quercetin blocks airway epithelial cell chemokine expression.	16794257	Ccl2 protein, mouse
Ccl2 protein, mouse	0	0	1	0	0	0	0	0	0	0	16210694	2006	Nuclear factor-kappaB affects tumor progression in a mouse model of malignant pleural effusion.	16210694	Ccl2 protein, mouse
Ccl2 protein, mouse	0	0	0	0	0	0	0	0	0	0	17161349	2006	Influence of bradykinin B1 and B2 receptors in the immune response triggered by renal ischemia-reperfusion injury.	17161349	Ccl2 protein, mouse
Ccl2 protein, mouse	0	0	1	0	0	0	0	1	0	0	16206161	2006	HIV-1 Tat and opiate-induced changes in astrocytes promote chemotaxis of microglia through the expression of MCP-1 and alternative chemokines.	16206161	Ccl2 protein, mouse
Ccl2 protein, mouse	1	0	0	0	0	0	0	0	0	0	16805087	2006	Role of CD4+ T cells in a protective immune response against Cryptococcus neoformans in the central nervous system.	16805087	Ccl2 protein, mouse
Ccl2 protein, mouse	0	0	1	0	0	0	0	0	0	0	16779518	2006	Oral administration of diferuloylmethane (curcumin) suppresses proinflammatory cytokines and destructive connective tissue remodeling in experimental abdominal aortic aneurysms.	16779518	Ccl2 protein, mouse
Ccl2 protein, mouse	0	0	1	0	0	0	0	0	0	1	16192992	2006	Effects of the chemokine CCL2 on blood-brain barrier permeability during ischemia-reperfusion injury.	16192992	Ccl2 protein, mouse
Ccl2 protein, mouse	0	0	1	0	0	1	0	0	1	0	16710171	2006	Microglia and macrophages are increased in response to ischemia-induced retinopathy in the mouse retina.	16710171	Ccl2 protein, mouse
Ccl2 protein, mouse	0	0	1	0	0	0	0	0	0	0	17023554	2007	Increased intestinal permeability in obese mice: new evidence in the pathogenesis of nonalcoholic steatohepatitis.	17023554	Ccl2 protein, mouse
Ccl2 protein, mouse	0	0	1	0	0	0	0	0	0	0	17020936	2007	Fat accumulation with altered inflammation and regeneration in skeletal muscle of CCR2-/- mice following ischemic injury.	17020936	Ccl2 protein, mouse
Ccl2 protein, mouse	1	0	0	0	0	0	0	0	0	0	17032936	2007	Endotoxin and cisplatin synergistically stimulate TNF-alpha production by renal epithelial cells.	17032936	Ccl2 protein, mouse
Ccl2 protein, mouse	0	1	1	0	0	0	0	1	0	0	17003237	2007	Calcium receptor stimulates chemotaxis and secretion of MCP-1 in GnRH neurons in vitro: potential impact on reduced GnRH neuron population in CaR-null mice.	17003237	Ccl2 protein, mouse
Ccl2 protein, mouse	1	0	0	0	0	0	0	0	0	0	17033877	2007	Acyclic nucleoside phosphonate antivirals activate gene expression of monocyte chemotactic protein 1 and 3.	17033877	Ccl2 protein, mouse
Ccl2 protein, mouse	0	0	0	0	0	0	0	0	0	1	17023578	2007	Caveolin-1 regulates expression of junction-associated proteins in brain microvascular endothelial cells.	17023578	Ccl2 protein, mouse
Ccl2 protein, mouse	0	0	1	0	0	0	0	0	0	0	16902192	2007	Silica-directed mast cell activation is enhanced by scavenger receptors.	16902192	Ccl2 protein, mouse
Ccl2 protein, mouse	0	0	0	0	0	0	0	0	0	0	17005918	2007	The nitric oxide-donating pravastatin derivative, NCX 6550 [(1S-[1alpha(betaS*, deltaS*), 2alpha, 6alpha, 8beta-(R*), 8a alpha]]-1,2,6,7,8,8a-Hexahydro-beta, delta, 6-trihydroxy-2-methyl-8-(2-methyl-1-oxobutoxy)-1-naphtalene-heptanoic acid 4-(nitrooxy)butyl ester)], reduces splenocyte adhesion and reactive oxygen species generation in normal and atherosclerotic mice.	17005918	Ccl2 protein, mouse
Ccl2 protein, mouse	1	0	0	0	0	0	0	0	0	0	17868361	2007	Posttranscriptional gene expression regulation in CpG-activated macrophages depends on FXR1P RNA-binding protein.	17868361	Ccl2 protein, mouse
Ccl2 protein, mouse	1	0	0	0	0	0	0	0	0	1	17438151	2007	Poly(ADP-ribose) polymerase inhibition reduces atherosclerotic plaque size and promotes factors of plaque stability in apolipoprotein E-deficient mice: effects on macrophage recruitment, nuclear factor-kappaB nuclear translocation, and foam cell death.	17438151	Ccl2 protein, mouse
Ccl2 protein, mouse	0	0	0	0	0	0	0	0	0	0	18198303	2007	Monocyte chemoattractant protein-1 and nitric oxide promote adipogenesis in a model that mimics obesity.	18198303	Ccl2 protein, mouse
Ccl2 protein, mouse	0	0	0	0	0	0	0	0	0	0	16873893	2007	Blockade of neurokinin-1 receptor attenuates CC and CXC chemokine production in experimental acute pancreatitis and associated lung injury.	16873893	Ccl2 protein, mouse
Ccl2 protein, mouse	0	0	1	0	1	0	0	0	0	0	16888287	2007	IL-1beta disrupts postnatal lung morphogenesis in the mouse.	16888287	Ccl2 protein, mouse
Ccl2 protein, mouse	1	0	0	0	0	0	0	0	0	0	16784777	2007	Differential roles of C/EBP beta regulatory domains in specifying MCP-1 and IL-6 transcription.	16784777	Ccl2 protein, mouse
Ccl2 protein, mouse	0	0	0	0	0	0	0	0	0	0	18025234	2007	Activation of protein kinase D1 in mast cells in response to innate, adaptive, and growth factor signals.	18025234	Ccl2 protein, mouse
Ccl2 protein, mouse	0	0	1	0	0	0	0	0	0	0	17617918	2007	Mesangial cells of lupus-prone mice are sensitive to chemokine production.	17617918	Ccl2 protein, mouse
Ccl2 protein, mouse	0	0	1	0	1	0	0	0	0	0	17652758	2007	Murine ccl2/cx3cr1 deficiency results in retinal lesions mimicking human age-related macular degeneration.	17652758	Ccl2 protein, mouse
Ccl2 protein, mouse	0	0	0	0	1	0	0	0	0	0	17563062	2007	Adipocyte-derived serum amyloid A3 and hyaluronan play a role in monocyte recruitment and adhesion.	17563062	Ccl2 protein, mouse
Ccl2 protein, mouse	1	1	0	0	0	0	0	0	0	0	17579072	2007	Nod1/RICK and TLR signaling regulate chemokine and antimicrobial innate immune responses in mesothelial cells.	17579072	Ccl2 protein, mouse
Ccl2 protein, mouse	0	0	0	0	0	0	0	0	0	0	17589343	2007	Organ-specific differences in the function of MCP-1 and CXCR3 during cardiac and skin allograft rejection.	17589343	Ccl2 protein, mouse
Ccl2 protein, mouse	0	0	1	0	0	0	0	0	0	0	17607302	2007	Midkine is involved in tubulointerstitial inflammation associated with diabetic nephropathy.	17607302	Ccl2 protein, mouse
Ccl2 protein, mouse	0	0	1	0	0	0	0	0	0	0	17373633	2007	Site-specific effect of estradiol on gene expression in the adipose tissue of ob/ob mice.	17373633	Ccl2 protein, mouse
Ccl2 protein, mouse	0	0	0	0	0	0	0	0	0	0	17614186	2007	Effects of inhaled nanoparticles on acute lung injury induced by lipopolysaccharide in mice.	17614186	Ccl2 protein, mouse
Ccl2 protein, mouse	0	0	0	0	0	0	0	0	0	0	17135576	2007	MCP-1 deficiency causes altered inflammation with impaired skeletal muscle regeneration.	17135576	Ccl2 protein, mouse
Ccl2 protein, mouse	0	0	1	0	0	0	0	0	0	0	17624994	2007	Chronic ethanol-induced insulin resistance is associated with macrophage infiltration into adipose tissue and altered expression of adipocytokines.	17624994	Ccl2 protein, mouse
Ccl2 protein, mouse	0	0	1	0	0	0	0	0	0	0	17625118	2007	Spiegelmer inhibition of CCL2/MCP-1 ameliorates lupus nephritis in MRL-(Fas)lpr mice.	17625118	Ccl2 protein, mouse
Ccl2 protein, mouse	0	0	1	0	0	0	0	0	0	0	17630479	2007	Protective effect of carbon monoxide donor compounds in endotoxin-induced acute renal failure.	17630479	Ccl2 protein, mouse
Ccl2 protein, mouse	0	0	1	0	0	0	0	0	0	0	17557979	2007	Reduced adiposity in ob/ob mice following total body irradiation and bone marrow transplantation.	17557979	Ccl2 protein, mouse
Ccl2 protein, mouse	0	0	1	0	0	0	0	0	0	0	17637431	2007	Monocyte chemoattractant protein-1 or macrophage inflammatory protein-1alpha deficiency does not affect angiotensin II-induced intimal hyperplasia in carotid artery ligation model.	17637431	Ccl2 protein, mouse
Ccl2 protein, mouse	0	0	0	0	0	0	0	0	0	0	17325252	2007	RANTES (regulated on activation, normal T cell expressed and secreted), inflammation, obesity, and the metabolic syndrome.	17325252	Ccl2 protein, mouse
Ccl2 protein, mouse	1	0	0	0	0	0	0	0	0	0	17611196	2007	Role of MAPK phosphatase-1 in the induction of monocyte chemoattractant protein-1 during the course of adipocyte hypertrophy.	17611196	Ccl2 protein, mouse
Ccl2 protein, mouse	1	0	0	0	0	0	0	0	0	0	17085463	2007	Renoprotective effect of COMP-angiopoietin-1 in db/db mice with type 2 diabetes.	17085463	Ccl2 protein, mouse
Ccl2 protein, mouse	0	0	0	0	1	0	0	0	0	0	18001216	2007	High-fat, high-sucrose, and high-cholesterol diets accelerate tumor growth and metastasis in tumor-bearing mice.	18001216	Ccl2 protein, mouse
Ccl2 protein, mouse	0	0	1	0	0	0	0	0	0	1	17332471	2007	Cause-effect relationships between zymogen activation and other early events in secretagogue-induced acute pancreatitis.	17332471	Ccl2 protein, mouse
Ccl2 protein, mouse	0	0	0	0	0	0	0	0	0	0	17336931	2007	CNP infusion attenuates cardiac dysfunction and inflammation in myocarditis.	17336931	Ccl2 protein, mouse
Ccl2 protein, mouse	0	0	1	0	0	0	0	0	0	0	17347584	2007	Pravastatin inhibits carboxymethyllysine-induced monocyte chemoattractant protein 1 expression in podocytes via prevention of signalling events.	17347584	Ccl2 protein, mouse
Ccl2 protein, mouse	0	0	0	0	0	0	0	0	0	0	17353244	2007	Roxithromycin favorably modifies the initial phase of resistance against infection with macrolide-resistant Streptococcus pneumoniae in a murine pneumonia model.	17353244	Ccl2 protein, mouse
Ccl2 protein, mouse	0	0	0	0	0	0	0	0	0	0	17242927	2007	Encapsulation in liposomal nanoparticles enhances the immunostimulatory, adjuvant and anti-tumor activity of subcutaneously administered CpG ODN.	17242927	Ccl2 protein, mouse
Ccl2 protein, mouse	0	0	1	0	0	0	0	0	0	0	17239439	2007	TLR4 regulates Kupffer cell chemokine production, systemic inflammation and lung neutrophil infiltration following trauma-hemorrhage.	17239439	Ccl2 protein, mouse
Ccl2 protein, mouse	0	0	0	0	0	0	0	0	0	0	17074847	2007	Essential role of CCL2 in clustering of splenic ERTR-9+ macrophages during infection of BALB/c mice by Listeria monocytogenes.	17074847	Ccl2 protein, mouse
Ccl2 protein, mouse	0	0	1	0	0	0	0	0	0	0	17137566	2007	Genetic deficiency of cyclooxygenase-2 attenuates abdominal aortic aneurysm formation in mice.	17137566	Ccl2 protein, mouse
Ccl2 protein, mouse	1	0	0	0	0	0	0	0	0	0	17095610	2007	Infiltrating neutrophils induce allospecific CTL in response to immunization with apoptotic cells via MCP-1 production.	17095610	Ccl2 protein, mouse
Ccl2 protein, mouse	0	0	1	0	0	0	0	0	0	1	17097186	2007	Advanced glycation end products attenuate cellular insulin sensitivity by increasing the generation of intracellular reactive oxygen species in adipocytes.	17097186	Ccl2 protein, mouse
Ccl2 protein, mouse	0	0	0	0	0	0	0	0	0	0	17160673	2007	Monocyte chemoattractant protein-1-induced tissue inflammation is critical for the development of renal injury but not type 2 diabetes in obese db/db mice.	17160673	Ccl2 protein, mouse
Ccl2 protein, mouse	0	0	1	0	0	0	0	0	0	0	17119970	2007	Effects of pravastatin in murine collagen-induced arthritis.	17119970	Ccl2 protein, mouse
Ccl2 protein, mouse	0	0	0	0	0	0	0	0	0	0	17126305	2007	Chemokines in the MPTP model of Parkinson's disease: absence of CCL2 and its receptor CCR2 does not protect against striatal neurodegeneration.	17126305	Ccl2 protein, mouse
Ccl2 protein, mouse	0	0	0	0	0	0	0	0	0	0	17220320	2007	Monocyte chemoattractant protein 1, macrophage inflammatory protein 1 alpha, and RANTES recruit macrophages to the kidney in a mouse model of hemolytic-uremic syndrome.	17220320	Ccl2 protein, mouse
Ccl2 protein, mouse	0	0	1	0	0	0	0	0	0	0	17117477	2007	The role of MAPK in Kupffer cell toll-like receptor (TLR) 2-, TLR4-, and TLR9-mediated signaling following trauma-hemorrhage.	17117477	Ccl2 protein, mouse
Ccl2 protein, mouse	1	0	0	0	1	0	0	0	0	0	17500070	2007	Constitutively active parathyroid hormone receptor signaling in cells in osteoblastic lineage suppresses mechanical unloading-induced bone resorption.	17500070	Ccl2 protein, mouse
Ccl2 protein, mouse	0	0	1	0	0	0	0	0	0	0	17446529	2007	CD44 regulates macrophage recruitment to the lung in lipopolysaccharide-induced airway disease.	17446529	Ccl2 protein, mouse
Ccl2 protein, mouse	0	0	0	0	0	0	0	0	0	0	17449587	2007	Diet-induced obese mice have increased mortality and altered immune responses when infected with influenza virus.	17449587	Ccl2 protein, mouse
Ccl2 protein, mouse	0	0	1	0	0	0	0	0	0	0	17556592	2007	Foreign body giant cell formation is preceded by lamellipodia formation and can be attenuated by inhibition of Rac1 activation.	17556592	Ccl2 protein, mouse
Ccl2 protein, mouse	0	0	1	0	0	0	0	0	0	0	17460141	2007	Abrogation of protein uptake through megalin-deficient proximal tubules does not safeguard against tubulointerstitial injury.	17460141	Ccl2 protein, mouse
Ccl2 protein, mouse	1	0	0	0	0	0	0	0	0	0	17376491	2007	The environmental carcinogen benzo[a]pyrene induces expression of monocyte-chemoattractant protein-1 in vascular tissue: a possible role in atherogenesis.	17376491	Ccl2 protein, mouse
Ccl2 protein, mouse	0	0	1	0	0	0	0	0	0	0	17662241	2007	Involvement of KC, MIP-2, and MCP-1 in leukocyte infiltration following injection of necrotic cells into the peritoneal cavity.	17662241	Ccl2 protein, mouse
Ccl2 protein, mouse	1	0	0	0	0	0	0	0	0	0	17487773	2007	Time-dependent airway epithelial and inflammatory cell responses induced by influenza virus A/PR/8/34 in C57BL/6 mice.	17487773	Ccl2 protein, mouse
Ccl2 protein, mouse	0	0	1	0	0	0	0	0	0	0	17433708	2007	C/EBPbeta serine 64, a phosphoacceptor site, has a critical role in LPS-induced IL-6 and MCP-1 transcription.	17433708	Ccl2 protein, mouse
Ccl2 protein, mouse	0	0	1	0	0	0	0	0	0	0	17510508	2007	Postnatal blocking of interferon-gamma function prevented atherosclerotic plaque formation in apolipoprotein E-knockout mice.	17510508	Ccl2 protein, mouse
Ccl2 protein, mouse	0	0	1	0	1	1	0	0	0	0	17522124	2007	Delayed angiogenesis and VEGF production in CCR2-/- mice during impaired skeletal muscle regeneration.	17522124	Ccl2 protein, mouse
Ccl2 protein, mouse	0	0	1	0	0	0	0	0	0	0	17525210	2007	Attenuated glial reactions and photoreceptor degeneration after retinal detachment in mice deficient in glial fibrillary acidic protein and vimentin.	17525210	Ccl2 protein, mouse
Ccl2 protein, mouse	0	1	1	0	0	0	0	0	0	0	17526599	2007	Clara cells impact the pulmonary innate immune response to LPS.	17526599	Ccl2 protein, mouse
Ccl2 protein, mouse	0	0	1	0	0	1	0	0	0	0	17544024	2007	The chemokine system in arteriogenesis and hind limb ischemia.	17544024	Ccl2 protein, mouse
Ccl2 protein, mouse	1	0	0	0	0	0	0	0	0	0	17545947	2007	Regulation of the postburn wound inflammatory response by gammadelta T-cells.	17545947	Ccl2 protein, mouse
Ccl2 protein, mouse	0	0	0	0	1	0	0	0	0	0	17473219	2007	Absence of CC chemokine ligand 2 does not limit obesity-associated infiltration of macrophages into adipose tissue.	17473219	Ccl2 protein, mouse
Ccl2 protein, mouse	0	0	0	0	0	0	0	0	0	0	17636266	2007	EGF-like ligands stimulate osteoclastogenesis by regulating expression of osteoclast regulatory factors by osteoblasts: implications for osteolytic bone metastases.	17636266	Ccl2 protein, mouse
Ccl2 protein, mouse	0	0	1	0	0	0	0	0	0	0	17699551	2007	Gentamicin suppresses endotoxin-driven TNF-alpha production in human and mouse proximal tubule cells.	17699551	Ccl2 protein, mouse
Ccl2 protein, mouse	0	0	0	0	1	0	0	0	0	0	17712113	2007	Adipokine and insulin profiles distinguish diabetogenic and non-diabetogenic obesities in mice.	17712113	Ccl2 protein, mouse
Ccl2 protein, mouse	0	0	1	0	0	0	0	0	0	0	17719033	2007	Capsaicin, a spicy component of hot peppers, modulates adipokine gene expression and protein release from obese-mouse adipose tissues and isolated adipocytes, and suppresses the inflammatory responses of adipose tissue macrophages.	17719033	Ccl2 protein, mouse
Ccl2 protein, mouse	0	0	1	0	0	0	0	0	0	0	17724224	2007	Eicosapentaenoic acid is anti-inflammatory in preventing choroidal neovascularization in mice.	17724224	Ccl2 protein, mouse
Ccl2 protein, mouse	0	0	1	0	0	0	0	0	0	0	17724226	2007	Suppression of diabetes-induced retinal inflammation by blocking the angiotensin II type 1 receptor or its downstream nuclear factor-kappaB pathway.	17724226	Ccl2 protein, mouse
Ccl2 protein, mouse	0	0	1	0	0	0	0	0	0	0	17727254	2007	Intratumoral VEGF and FGF1 administration alters tumor growth, vascular density, oxygenation, and expression of MCP-1 and interleukins.	17727254	Ccl2 protein, mouse
Ccl2 protein, mouse	1	0	0	0	0	0	0	0	0	0	17442725	2007	&quot;Subclinical&quot; gentamicin nephrotoxicity: a potential risk factor for exaggerated endotoxin-driven TNF-alpha production.	17442725	Ccl2 protein, mouse
Ccl2 protein, mouse	0	0	1	0	0	0	0	0	0	0	17825337	2007	Binding of a venom Lys-49 phospholipase A(2) to LPS and suppression of its effects on mouse macrophages.	17825337	Ccl2 protein, mouse
Ccl2 protein, mouse	0	0	1	0	0	0	0	0	0	0	17442272	2007	Wnt-signaling is maintained and adipogenesis inhibited by TNFalpha but not MCP-1 and resistin.	17442272	Ccl2 protein, mouse
Ccl2 protein, mouse	0	0	1	0	0	0	0	0	0	0	17463185	2007	PPAR-gamma knockout in pancreatic epithelial cells abolishes the inhibitory effect of rosiglitazone on caerulein-induced acute pancreatitis.	17463185	Ccl2 protein, mouse
Ccl2 protein, mouse	0	0	1	0	0	0	0	0	0	0	17393315	2007	The ICE inhibitor pralnacasan prevents DSS-induced colitis in C57BL/6 mice and suppresses IP-10 mRNA but not TNF-alpha mRNA expression.	17393315	Ccl2 protein, mouse
Ccl2 protein, mouse	1	0	0	0	0	0	0	0	0	0	17404300	2007	Role of MyD88 in route-dependent susceptibility to vesicular stomatitis virus infection.	17404300	Ccl2 protein, mouse
Ccl2 protein, mouse	0	0	1	0	0	0	0	0	0	0	17430501	2007	Differential responses of murine vaginal and uterine epithelial cells prior to and following herpes simplex virus type 2 (HSV-2) infection.	17430501	Ccl2 protein, mouse
Ccl2 protein, mouse	0	0	1	0	0	0	0	0	0	0	17690108	2007	Parathyroid hormone stimulates osteoblastic expression of MCP-1 to recruit and increase the fusion of pre/osteoclasts.	17690108	Ccl2 protein, mouse
Ccl2 protein, mouse	0	0	1	0	0	0	0	0	0	0	17322283	2007	Interaction of interleukin-6 and the BMP pathway in pulmonary smooth muscle.	17322283	Ccl2 protein, mouse
Ccl2 protein, mouse	0	0	1	0	0	0	0	1	0	0	17823662	2007	Osteopontin mediates obesity-induced adipose tissue macrophage infiltration and insulin resistance in mice.	17823662	Ccl2 protein, mouse
Ccl2 protein, mouse	0	0	1	0	0	0	0	0	0	0	17935811	2007	Hepatocyte growth factor (HGF) attenuates gliosis and motoneuronal degeneration in the brainstem motor nuclei of a transgenic mouse model of ALS.	17935811	Ccl2 protein, mouse
Ccl2 protein, mouse	0	0	0	0	0	0	0	0	0	0	17053169	2007	M-CSF accelerates neointimal formation in the early phase after vascular injury in mice: the critical role of the SDF-1-CXCR4 system.	17053169	Ccl2 protein, mouse
Ccl2 protein, mouse	0	0	1	0	0	0	0	0	0	0	17933712	2007	Tubular atrophy, interstitial fibrosis, and inflammation in type 2 diabetic db/db mice. An accelerated model of advanced diabetic nephropathy.	17933712	Ccl2 protein, mouse
Ccl2 protein, mouse	0	0	1	0	0	0	0	0	0	0	18055819	2007	Upregulation of VEGF in murine retina via monocyte recruitment after retinal scatter laser photocoagulation.	18055819	Ccl2 protein, mouse
Ccl2 protein, mouse	0	0	1	0	0	0	0	0	0	0	17959902	2007	The role of tumor necrosis factor receptor type 1 in orthodontic tooth movement.	17959902	Ccl2 protein, mouse
Ccl2 protein, mouse	0	0	0	0	1	0	0	0	0	0	17975745	2007	Effects of lactogen resistance and GH deficiency on mouse metabolism: pancreatic hormones, adipocytokines, and expression of adiponectin and insulin receptors.	17975745	Ccl2 protein, mouse
Ccl2 protein, mouse	0	0	1	0	0	0	0	0	0	0	18003835	2007	Toll-like receptor signaling is critical for Wallerian degeneration and functional recovery after peripheral nerve injury.	18003835	Ccl2 protein, mouse
Ccl2 protein, mouse	0	0	0	0	1	0	0	0	0	0	17911106	2007	Lysosomal dysfunction results in altered energy balance.	17911106	Ccl2 protein, mouse
Ccl2 protein, mouse	0	0	0	0	0	0	0	0	0	0	18025178	2007	CCL2 inhibits the apoptosis program induced by growth factor deprivation, rescuing functional T cells.	18025178	Ccl2 protein, mouse
Ccl2 protein, mouse	0	0	1	0	0	0	0	0	0	0	17920586	2007	Deficiency in monocyte chemoattractant protein-1 modifies lipid and glucose metabolism.	17920586	Ccl2 protein, mouse
Ccl2 protein, mouse	0	0	0	0	0	0	0	0	0	0	17877537	2007	The mouse mammary carcinoma 4T1: characterization of the cellular landscape of primary tumours and metastatic tumour foci.	17877537	Ccl2 protein, mouse
Ccl2 protein, mouse	0	0	0	0	0	0	0	0	0	0	16563401	2007	Doxycycline affects diet- and bacteria-associated atherosclerosis in an ApoE heterozygote murine model: cytokine profiling implications.	16563401	Ccl2 protein, mouse
Ccl2 protein, mouse	0	0	0	0	0	0	0	0	0	0	17332467	2007	Absence of the chemokine receptor CCR2 protects against cerebral ischemia/reperfusion injury in mice.	17332467	Ccl2 protein, mouse
Ccl2 protein, mouse	0	0	1	0	0	0	0	0	0	0	17431224	2007	Important roles for macrophage colony-stimulating factor, CC chemokine ligand 2, and mononuclear phagocytes in the pathogenesis of pulmonary fibrosis.	17431224	Ccl2 protein, mouse
Ccl2 protein, mouse	0	0	0	0	0	0	0	0	0	0	18334747	2007	Generation, characterization and biological activity of CCL2 (MCP-1/JE) and CCL12 (MCP-5) specific antibodies.	18334747	Ccl2 protein, mouse
Ccl2 protein, mouse	0	0	0	0	0	0	0	0	0	0	17454676	2007	Effects of intratumoral injection of CCL2 on monocyte-endothelial cell interactions in mouse pancreatic cancer.	17454676	Ccl2 protein, mouse
Ccl2 protein, mouse	0	0	1	0	1	0	0	0	0	0	17959883	2007	Modulation of monocyte chemotactic protein-1 expression during lipopolysaccharide-induced preterm delivery in the pregnant mouse.	17959883	Ccl2 protein, mouse
Ccl2 protein, mouse	1	0	0	0	0	0	0	0	0	0	18023358	2007	Interleukin (IL)-33 induces the release of pro-inflammatory mediators by mast cells.	18023358	Ccl2 protein, mouse
Ccl2 protein, mouse	0	0	1	0	0	0	0	0	0	0	17210084	2007	The effects of second-hand smoke on biological processes important in atherogenesis.	17210084	Ccl2 protein, mouse
Ccl2 protein, mouse	0	0	0	0	0	0	0	0	0	0	17322108	2007	Importance of phosphoinositide 3-kinase gamma in the host defense against pneumococcal infection.	17322108	Ccl2 protein, mouse
Ccl2 protein, mouse	1	0	1	0	0	0	0	0	0	0	17320037	2007	Modulation of the chemokines KC and MCP-1 by 2,3,7,8-tetrachlorodibenzo-p-dioxin (TCDD) in mice.	17320037	Ccl2 protein, mouse
Ccl2 protein, mouse	0	0	1	0	0	0	0	0	0	0	17307812	2007	Pneumocystis stimulates MCP-1 production by alveolar epithelial cells through a JNK-dependent mechanism.	17307812	Ccl2 protein, mouse
Ccl2 protein, mouse	1	0	0	0	0	0	0	1	0	0	17147981	2007	SKL-2841, a dual antagonist of MCP-1 and MIP-1 beta, prevents bleomycin-induced skin sclerosis in mice.	17147981	Ccl2 protein, mouse
Ccl2 protein, mouse	0	0	1	0	0	0	0	0	0	0	17251478	2007	Adenovirus type 37 keratitis in the C57BL/6J mouse.	17251478	Ccl2 protein, mouse
Ccl2 protein, mouse	0	0	0	0	0	0	0	0	0	0	17362743	2007	The role of toll-like receptor 4 in cisplatin-induced renal injury.	17362743	Ccl2 protein, mouse
Ccl2 protein, mouse	0	0	1	0	0	0	0	0	0	0	17827068	2007	Monocyte chemoattractant protein 1 contributes to an adequate immune response in influenza pneumonia.	17827068	Ccl2 protein, mouse
Ccl2 protein, mouse	0	0	1	0	0	0	0	0	0	1	17932319	2007	Macular pigment lutein is antiinflammatory in preventing choroidal neovascularization.	17932319	Ccl2 protein, mouse
Ccl2 protein, mouse	1	0	0	0	0	0	0	0	0	0	17888025	2007	WY14,643, a PPARalpha ligand, attenuates expression of anti-glomerular basement membrane disease.	17888025	Ccl2 protein, mouse
Ccl2 protein, mouse	0	0	1	0	0	0	0	0	0	0	17906636	2007	Mast cells are required for angiogenesis and macroscopic expansion of Myc-induced pancreatic islet tumors.	17906636	Ccl2 protein, mouse
Ccl2 protein, mouse	0	0	0	0	0	1	0	0	0	0	17208206	2007	Stem cell-related cardiac gene expression early after murine myocardial infarction.	17208206	Ccl2 protein, mouse
Ccl2 protein, mouse	0	0	0	0	0	0	0	0	0	0	17198082	2007	Defining the ability of cyclophosphamide preconditioning to enhance the antigen-specific CD8+ T-cell response to peptide vaccination: creation of a beneficial host microenvironment involving type I IFNs and myeloid cells.	17198082	Ccl2 protein, mouse
Ccl2 protein, mouse	0	0	1	0	1	0	0	1	0	0	17194609	2007	The binding of CCL2 to the surface of Trypanosoma cruzi induces chemo-attraction and morphogenesis.	17194609	Ccl2 protein, mouse
Ccl2 protein, mouse	1	0	0	0	0	0	0	0	0	0	17167786	2007	Low-intensity pulsed ultrasound (LIPUS) induces RANKL, MCP-1, and MIP-1beta expression in osteoblasts through the angiotensin II type 1 receptor.	17167786	Ccl2 protein, mouse
Ccl2 protein, mouse	0	0	1	0	0	0	0	0	0	0	17259999	2007	Decay-accelerating factor but not CD59 limits experimental immune-complex glomerulonephritis.	17259999	Ccl2 protein, mouse
Ccl2 protein, mouse	0	0	1	0	0	0	0	0	0	0	17889312	2007	Association of chronic alcohol consumption and increased susceptibility to and pathogenic effects of pulmonary infection with respiratory syncytial virus in mice.	17889312	Ccl2 protein, mouse
Ccl2 protein, mouse	0	0	0	0	0	0	0	0	0	0	17901224	2007	Obesity-induced inflammation in white adipose tissue is attenuated by loss of melanocortin-3 receptor signaling.	17901224	Ccl2 protein, mouse
Ccl2 protein, mouse	0	0	0	0	0	0	0	0	0	0	17228359	2007	'Endotoxin tolerance': TNF-alpha hyper-reactivity and tubular cytoresistance in a renal cholesterol loading state.	17228359	Ccl2 protein, mouse
Ccl2 protein, mouse	0	0	1	0	0	0	0	0	0	0	18097048	2008	Neutrophils clear bacteria associated with parasitic nematodes augmenting the development of an effective Th2-type response.	18097048	Ccl2 protein, mouse
Ccl2 protein, mouse	0	0	1	0	0	0	0	0	0	0	18815890	2008	CCL5/RANTES gene deletion attenuates opioid-induced increases in glial CCL2/MCP-1 immunoreactivity and activation in HIV-1 Tat-exposed mice.	18815890	Ccl2 protein, mouse
Ccl2 protein, mouse	0	0	0	0	0	0	0	0	0	1	18658092	2008	Transcriptional analyses before and after suppression of immediate hypersensitivity reactions by CCR3 blockade in eyes with experimental allergic conjunctivitis.	18658092	Ccl2 protein, mouse
Ccl2 protein, mouse	1	0	0	0	0	0	0	0	0	0	18754853	2008	G-CSF induction early in uropathogenic Escherichia coli infection of the urinary tract modulates host immunity.	18754853	Ccl2 protein, mouse
Ccl2 protein, mouse	0	0	0	0	0	0	0	0	0	0	18829859	2008	Inhibition of corneal neovascularization by blocking the angiotensin II type 1 receptor.	18829859	Ccl2 protein, mouse
Ccl2 protein, mouse	0	0	0	0	0	0	0	0	0	0	18942191	2008	Porphyromonas gingivalis lipopolysaccharide induces tumor necrosis factor-alpha and interleukin-6 secretion, and CCL25 gene expression, in mouse primary gingival cell lines: interleukin-6-driven activation of CCL2.	18942191	Ccl2 protein, mouse
Ccl2 protein, mouse	0	0	1	0	0	1	0	0	0	0	18669921	2008	Stretch-induced activation of the transcription factor activator protein-1 controls monocyte chemoattractant protein-1 expression during arteriogenesis.	18669921	Ccl2 protein, mouse
Ccl2 protein, mouse	0	0	1	0	0	1	0	0	0	0	18957789	2008	Transient increase of cytokines in the acute ischemic tissue is beneficial to cell-based therapeutic angiogenesis.	18957789	Ccl2 protein, mouse
Ccl2 protein, mouse	0	0	1	0	0	0	0	0	0	1	18958307	2008	ETS-1 and ETS-2 are upregulated in a transgenic mouse model of pigmented ocular neoplasm.	18958307	Ccl2 protein, mouse
Ccl2 protein, mouse	0	0	1	0	0	0	0	0	0	0	18971558	2008	Essential role of angiotensin II type 1a receptors in the host vascular wall, but not the bone marrow, in the pathogenesis of angiotensin II-induced atherosclerosis.	18971558	Ccl2 protein, mouse
Ccl2 protein, mouse	0	0	1	0	0	0	0	0	0	0	18977759	2008	Role of CC chemokine receptor 2 in bone marrow cells in the recruitment of macrophages into obese adipose tissue.	18977759	Ccl2 protein, mouse
Ccl2 protein, mouse	1	0	0	0	0	0	0	0	0	0	18981150	2008	NF-kappaB-driven STAT2 and CCL2 expression in astrocytes in response to brain injury.	18981150	Ccl2 protein, mouse
Ccl2 protein, mouse	0	0	1	0	0	0	0	0	0	0	18988794	2008	Induction of heme oxygenase-1 is a beneficial response in a murine model of venous thrombosis.	18988794	Ccl2 protein, mouse
Ccl2 protein, mouse	0	0	1	0	0	0	0	0	0	0	18712055	2008	Cholesterol reduction and atherosclerosis inhibition by bezafibrate in low-density lipoprotein receptor knockout mice.	18712055	Ccl2 protein, mouse
Ccl2 protein, mouse	0	0	1	0	0	0	0	0	0	0	18988805	2008	Deficiency of immunophilin FKBP52 promotes endometriosis.	18988805	Ccl2 protein, mouse
Ccl2 protein, mouse	0	0	1	0	0	0	0	0	0	0	18758143	2008	Scutellarin isolated from Erigeron multiradiatus inhibits high glucose-mediated vascular inflammation.	18758143	Ccl2 protein, mouse
Ccl2 protein, mouse	1	0	0	0	0	0	0	0	0	0	18757499	2008	Inflamed phenotype of the mesenteric microcirculation of melanocortin type 3 receptor-null mice after ischemia-reperfusion.	18757499	Ccl2 protein, mouse
Ccl2 protein, mouse	0	0	0	0	1	0	0	0	0	0	18668491	2008	Antiatherogenic property of triterpenoids-enriched extract from the aerial parts of Salvia miltiorrhiza.	18668491	Ccl2 protein, mouse
Ccl2 protein, mouse	0	0	0	0	0	0	0	0	0	0	18815220	2008	Lipocalin-2-induced renal regeneration depends on cytokines.	18815220	Ccl2 protein, mouse
Ccl2 protein, mouse	0	0	0	0	0	0	0	0	0	0	18678415	2008	Inhibition of experimental autoimmune encephalomyelitis by a novel small molecular weight proinflammatory cytokine suppressing drug.	18678415	Ccl2 protein, mouse
Ccl2 protein, mouse	0	0	0	0	0	0	0	0	0	0	18685239	2008	Regulated upon activation normal T-cell expressed and secreted (RANTES) contributes to abortion caused by Brucella abortus infection in pregnant mice.	18685239	Ccl2 protein, mouse
Ccl2 protein, mouse	0	0	0	0	0	0	0	0	0	0	18694332	2008	Mice that overexpress CC chemokine ligand 2 in their lungs show increased protective immunity to infection with Mycobacterium bovis bacille Calmette-GuÃ©rin.	18694332	Ccl2 protein, mouse
Ccl2 protein, mouse	0	0	1	0	0	0	0	0	0	0	18706086	2008	MCP-1-deficient mice show reduced neuroinflammatory responses and increased peripheral inflammatory responses to peripheral endotoxin insult.	18706086	Ccl2 protein, mouse
Ccl2 protein, mouse	0	0	0	0	0	0	0	0	0	0	18716327	2008	Investigation of mcp1 as a quantitative trait gene for prion disease incubation time in mouse.	18716327	Ccl2 protein, mouse
Ccl2 protein, mouse	0	0	1	0	0	0	0	0	0	0	18957044	2008	Graft rejection in the xenogeneic transplantation of mice: diagnosis with in vivo MR imaging using the homing trait of macrophages.	18957044	Ccl2 protein, mouse
Ccl2 protein, mouse	0	0	0	0	1	0	0	0	0	0	18765677	2008	The role of GM-CSF in adipose tissue inflammation.	18765677	Ccl2 protein, mouse
Ccl2 protein, mouse	0	0	0	0	0	0	0	0	0	0	18779347	2008	Ly6c+ &quot;inflammatory monocytes&quot; are microglial precursors recruited in a pathogenic manner in West Nile virus encephalitis.	18779347	Ccl2 protein, mouse
Ccl2 protein, mouse	0	0	1	0	1	0	0	0	0	0	18780776	2008	12-Lipoxygenase-knockout mice are resistant to inflammatory effects of obesity induced by Western diet.	18780776	Ccl2 protein, mouse
Ccl2 protein, mouse	0	0	1	0	0	0	0	0	0	0	18799549	2008	Suppression of cytokine responses by indomethacin in podocytes: a mechanism through induction of unfolded protein response.	18799549	Ccl2 protein, mouse
Ccl2 protein, mouse	0	0	0	0	0	0	0	0	0	0	18662971	2008	An engineered monomer of CCL2 has anti-inflammatory properties emphasizing the importance of oligomerization for chemokine activity in vivo.	18662971	Ccl2 protein, mouse
Ccl2 protein, mouse	0	0	0	0	0	0	0	0	0	0	18603777	2008	Dietary alpha-linked galacto-oligosaccharide suppresses ovalbumin-induced allergic peritonitis in BALB/c mice.	18603777	Ccl2 protein, mouse
Ccl2 protein, mouse	0	0	1	0	0	1	0	0	0	0	18353310	2008	Facilitating action of asiaticoside at low doses on burn wound repair and its mechanism.	18353310	Ccl2 protein, mouse
Ccl2 protein, mouse	0	0	1	0	0	0	0	0	0	0	18348728	2008	Increased systemic and brain cytokine production and neuroinflammation by endotoxin following ethanol treatment.	18348728	Ccl2 protein, mouse
Ccl2 protein, mouse	0	0	0	0	0	0	0	0	0	0	18334542	2008	Atherogenic diet-induced hepatitis is partially dependent on murine TLR4.	18334542	Ccl2 protein, mouse
Ccl2 protein, mouse	0	0	1	0	0	0	0	0	0	0	18326758	2008	Implication of S-adenosylhomocysteine hydrolase in inhibition of TNF-alpha- and IL-1beta-induced expression of inflammatory mediators by AICAR in RPE cells.	18326758	Ccl2 protein, mouse
Ccl2 protein, mouse	0	0	0	0	0	0	0	0	0	0	18421224	2008	Lack of alphavbeta5 integrin receptor or its ligand MFG-E8: distinct effects on retinal function.	18421224	Ccl2 protein, mouse
Ccl2 protein, mouse	0	0	1	0	0	0	0	0	0	0	18572367	2008	Apolipoprotein E-/- mice have delayed skeletal muscle healing after hind limb ischemia-reperfusion.	18572367	Ccl2 protein, mouse
Ccl2 protein, mouse	0	0	0	0	0	0	0	0	0	0	18628255	2008	P55 tumour necrosis factor receptor in bone marrow-derived cells promotes atherosclerosis development in low-density lipoprotein receptor knock-out mice.	18628255	Ccl2 protein, mouse
Ccl2 protein, mouse	0	0	1	0	0	0	0	0	0	0	18579703	2008	MCP-1/CCR2 system is involved in high glucose-induced fibronectin and type IV collagen expression in cultured mesangial cells.	18579703	Ccl2 protein, mouse
Ccl2 protein, mouse	0	0	1	0	0	0	0	0	0	0	18606855	2008	Protease-activated receptor 1 activation is necessary for monocyte chemoattractant protein 1-dependent leukocyte recruitment in vivo.	18606855	Ccl2 protein, mouse
Ccl2 protein, mouse	0	0	1	0	0	0	0	0	0	0	18385091	2008	Inhibition of choroidal neovascularization with an anti-inflammatory carotenoid astaxanthin.	18385091	Ccl2 protein, mouse
Ccl2 protein, mouse	0	0	1	0	0	0	0	0	0	0	18603409	2008	TRAF6 is a critical signal transducer in IL-33 signaling pathway.	18603409	Ccl2 protein, mouse
Ccl2 protein, mouse	0	1	0	0	0	0	0	0	0	0	18596219	2008	Toll-like receptor 3 activation induces antiviral immune responses in mouse sertoli cells.	18596219	Ccl2 protein, mouse
Ccl2 protein, mouse	0	0	1	0	0	0	0	0	0	0	18594302	2008	The role of fracture-associated soft tissue injury in the induction of systemic inflammation and remote organ dysfunction after bilateral femur fracture.	18594302	Ccl2 protein, mouse
Ccl2 protein, mouse	0	0	0	0	0	0	0	0	0	0	18594181	2008	MCP-1 derived from stromal keratocyte induces corneal infiltration of CD4+ T cells in herpetic stromal keratitis.	18594181	Ccl2 protein, mouse
Ccl2 protein, mouse	0	0	0	0	0	0	0	0	0	0	18590543	2008	Suppression of acute proinflammatory cytokine and chemokine upregulation by post-injury administration of a novel small molecule improves long-term neurologic outcome in a mouse model of traumatic brain injury.	18590543	Ccl2 protein, mouse
Ccl2 protein, mouse	1	0	0	0	0	0	0	0	0	0	18586048	2008	Delayed polymorphonuclear leukocyte infiltration is an important component of Thalassophryne maculosa venom pathogenesis.	18586048	Ccl2 protein, mouse
Ccl2 protein, mouse	0	0	1	0	0	0	0	0	0	0	18584041	2008	Acute-phase serum amyloid A as a marker of insulin resistance in mice.	18584041	Ccl2 protein, mouse
Ccl2 protein, mouse	0	0	1	0	0	0	0	0	0	0	18059372	2008	Downregulation of monocyte chemoattractant protein-1 involving short interfering RNA attenuates hapten-induced contact hypersensitivity.	18059372	Ccl2 protein, mouse
Ccl2 protein, mouse	0	0	1	0	0	0	0	0	0	0	18617657	2008	Deletion of angiotensin II type 2 receptor attenuates protective effects of bone marrow stromal cell treatment on ischemia-reperfusion brain injury in mice.	18617657	Ccl2 protein, mouse
Ccl2 protein, mouse	1	0	0	0	0	0	0	0	0	0	18434656	2008	Mast cells and pancreatic cancer.	18434656	Ccl2 protein, mouse
Ccl2 protein, mouse	1	0	0	0	0	0	0	0	0	0	17673686	2008	Tumor necrosis factor-alpha from macrophages enhances LPS-induced clara cell expression of keratinocyte-derived chemokine.	17673686	Ccl2 protein, mouse
Ccl2 protein, mouse	0	0	1	0	0	0	0	0	0	0	17962354	2008	Protease-activated receptor 1 knockout reduces experimentally induced liver fibrosis.	17962354	Ccl2 protein, mouse
Ccl2 protein, mouse	0	0	1	0	0	0	0	0	0	0	18402814	2008	Development of atherosclerosis in Balb/c apolipoprotein E-deficient mice.	18402814	Ccl2 protein, mouse
Ccl2 protein, mouse	0	0	0	0	1	0	0	0	0	0	18471884	2008	APRIL affects antibody responses and early leukocyte infiltration, but not influenza A viral control.	18471884	Ccl2 protein, mouse
Ccl2 protein, mouse	0	0	1	0	0	0	0	0	0	0	18463419	2008	Inhibition of MCP-1/CCR2 signaling does not inhibit intimal proliferation in a mouse aortic transplant model.	18463419	Ccl2 protein, mouse
Ccl2 protein, mouse	0	0	1	0	0	0	0	0	0	0	18453565	2008	The critical role of IL-15 in the antitumor effects mediated by the combination therapy imatinib and IL-2.	18453565	Ccl2 protein, mouse
Ccl2 protein, mouse	0	0	1	0	0	0	0	0	0	0	18451340	2008	Discoidin domain receptor 1 (ddr1) deletion decreases atherosclerosis by accelerating matrix accumulation and reducing inflammation in low-density lipoprotein receptor-deficient mice.	18451340	Ccl2 protein, mouse
Ccl2 protein, mouse	0	0	0	0	1	0	0	0	0	0	18448643	2008	CD36/fatty acid translocase, an inflammatory mediator, is involved in hyperlipidemia-induced exacerbation in ischemic brain injury.	18448643	Ccl2 protein, mouse
Ccl2 protein, mouse	0	0	1	0	0	0	0	0	0	0	18356826	2008	Effect of peroxisome proliferator-activated receptor-alpha ligands in the interaction between adipocytes and macrophages in obese adipose tissue.	18356826	Ccl2 protein, mouse
Ccl2 protein, mouse	0	0	1	0	0	0	0	0	0	0	18436887	2008	Temporary pretreatment with the angiotensin II type 1 receptor blocker, valsartan, prevents ischemic brain damage through an increase in capillary density.	18436887	Ccl2 protein, mouse
Ccl2 protein, mouse	0	0	1	0	1	0	0	0	0	0	18383340	2008	Increase of MCP-1 (CCL2) in myelin mutant Schwann cells is mediated by MEK-ERK signaling pathway.	18383340	Ccl2 protein, mouse
Ccl2 protein, mouse	0	0	1	0	0	0	0	0	0	0	18434191	2008	Differential effects of interleukin-1 alpha and beta on interleukin-6 and chemokine synthesis in neurones.	18434191	Ccl2 protein, mouse
Ccl2 protein, mouse	0	0	1	0	0	0	0	0	0	0	18421279	2008	Tlr-4 deficiency selectively protects against obesity induced by diets high in saturated fat.	18421279	Ccl2 protein, mouse
Ccl2 protein, mouse	0	0	0	0	0	0	0	0	0	0	18421225	2008	Ccl2/Cx3cr1-deficient mice: an animal model for age-related macular degeneration.	18421225	Ccl2 protein, mouse
Ccl2 protein, mouse	1	0	0	0	0	0	0	0	0	0	18316335	2008	Mouse model of dermal fibrosis induced by one-time injection of bleomycin-poly(L-lactic acid) microspheres.	18316335	Ccl2 protein, mouse
Ccl2 protein, mouse	1	0	0	0	0	0	0	0	0	0	18413412	2008	Rapamycin prevents the development of nephritis in lupus-prone NZB/W F1 mice.	18413412	Ccl2 protein, mouse
Ccl2 protein, mouse	0	0	0	0	0	0	0	0	0	0	18487365	2008	MCP-1 deficiency delays regression of pathologic retinal neovascularization in a model of ischemic retinopathy.	18487365	Ccl2 protein, mouse
Ccl2 protein, mouse	0	0	0	0	0	0	0	0	0	0	18392134	2008	Plasticity in tumor-promoting inflammation: impairment of macrophage recruitment evokes a compensatory neutrophil response.	18392134	Ccl2 protein, mouse
Ccl2 protein, mouse	0	0	1	0	0	0	0	0	0	0	18483405	2008	HDL-associated lysosphingolipids inhibit NAD(P)H oxidase-dependent monocyte chemoattractant protein-1 production.	18483405	Ccl2 protein, mouse
Ccl2 protein, mouse	0	0	0	0	0	0	0	0	0	0	18443042	2008	c-Jun controls histone modifications, NF-kappaB recruitment, and RNA polymerase II function to activate the ccl2 gene.	18443042	Ccl2 protein, mouse
Ccl2 protein, mouse	0	0	1	0	0	0	0	0	0	0	18203900	2008	Dietary soy protein isolate ameliorates atherosclerotic lesions in apolipoprotein E-deficient mice potentially by inhibiting monocyte chemoattractant protein-1 expression.	18203900	Ccl2 protein, mouse
Ccl2 protein, mouse	0	0	0	0	0	0	0	0	0	0	18292510	2008	The role for monocyte chemoattractant protein-1 in the generation and function of memory CD8+ T cells.	18292510	Ccl2 protein, mouse
Ccl2 protein, mouse	0	0	1	0	0	0	0	0	0	0	18291098	2008	Anti-inflammatory effect of resveratrol on TNF-alpha-induced MCP-1 expression in adipocytes.	18291098	Ccl2 protein, mouse
Ccl2 protein, mouse	0	0	1	0	1	0	0	0	0	0	18287966	2008	Maternal endotoxin-induced preterm birth in mice: fetal responses in toll-like receptors, collectins, and cytokines.	18287966	Ccl2 protein, mouse
Ccl2 protein, mouse	0	0	0	0	0	0	0	0	0	0	18282229	2008	Restoration of impaired free radical generation and proinflammatory cytokines by MCP-1 in mycobacterial pathogenesis.	18282229	Ccl2 protein, mouse
Ccl2 protein, mouse	0	0	0	0	0	0	0	0	0	0	18268047	2008	Monocyte chemoattractant protein deficiency fails to restrain macrophage infiltration into adipose tissue [corrected].	18268047	Ccl2 protein, mouse
Ccl2 protein, mouse	0	0	1	0	0	0	0	0	0	0	18267955	2008	MCP-1 induces cardioprotection against ischaemia/reperfusion injury: role of reactive oxygen species.	18267955	Ccl2 protein, mouse
Ccl2 protein, mouse	0	0	1	0	0	0	0	0	0	0	18266302	2008	IRAK-4 kinase activity-dependent and -independent regulation of lipopolysaccharide-inducible genes.	18266302	Ccl2 protein, mouse
Ccl2 protein, mouse	0	0	0	0	0	0	0	0	0	0	18474108	2008	RU486 did not exacerbate cytokine release in mice challenged with LPS nor in db/db mice.	18474108	Ccl2 protein, mouse
Ccl2 protein, mouse	0	0	1	0	0	0	0	0	0	0	18216320	2008	Latent TGF-beta1 protects against crescentic glomerulonephritis.	18216320	Ccl2 protein, mouse
Ccl2 protein, mouse	0	0	0	0	0	0	0	0	0	0	18219277	2008	The loss of MCP-1 attenuates cutaneous ischemia-reperfusion injury in a mouse model of pressure ulcer.	18219277	Ccl2 protein, mouse
Ccl2 protein, mouse	0	0	0	0	1	0	0	0	0	0	18188944	2008	Toward a higher fidelity model of AMD.	18188944	Ccl2 protein, mouse
Ccl2 protein, mouse	0	0	0	0	0	0	0	0	0	0	18184860	2008	PDGF-C is a proinflammatory cytokine that mediates renal interstitial fibrosis.	18184860	Ccl2 protein, mouse
Ccl2 protein, mouse	1	0	0	0	0	0	0	0	0	0	18160487	2008	Role of PKC-delta on substance P-induced chemokine synthesis in pancreatic acinar cells.	18160487	Ccl2 protein, mouse
Ccl2 protein, mouse	0	0	0	0	0	0	0	0	0	0	18097567	2008	Live cell vaccines expressing B7.1, monocyte chemoattractant protein 1 and granulocyte-macrophage colony stimulation factor derived from mouse HPV16-transformed cells.	18097567	Ccl2 protein, mouse
Ccl2 protein, mouse	0	0	0	0	0	0	0	0	0	0	18796297	2008	Involvement of IL-17A in the pathogenesis of DSS-induced colitis in mice.	18796297	Ccl2 protein, mouse
Ccl2 protein, mouse	0	0	1	0	1	0	0	0	0	0	18093596	2008	Reduced plaque formation induced by rosiglitazone in an STZ-diabetes mouse model of atherosclerosis is associated with downregulation of adhesion molecules.	18093596	Ccl2 protein, mouse
Ccl2 protein, mouse	0	0	0	0	0	0	0	0	0	0	18696346	2008	Constancy of ERp29 expression in cultured retinal pigment epithelial cells in the Ccl2/Cx3cr1 deficient mouse model of age-related macular degeneration.	18696346	Ccl2 protein, mouse
Ccl2 protein, mouse	1	0	0	0	0	0	0	0	0	0	18248819	2008	Prolactin and growth hormone induce differential cytokine and chemokine profile in murine peritoneal macrophages in vitro: involvement of p-38 MAP kinase, STAT3 and NF-kappaB.	18248819	Ccl2 protein, mouse
Ccl2 protein, mouse	0	0	1	0	0	0	0	0	0	0	18239062	2008	Metallothionein is a crucial protective factor against Helicobacter pylori-induced gastric erosive lesions in a mouse model.	18239062	Ccl2 protein, mouse
Ccl2 protein, mouse	0	0	1	0	0	0	0	0	0	0	18581322	2008	CCL2 recruitment of IL-6-producing CD11b+ monocytes to the draining lymph nodes during the initiation of Th17-dependent B cell-mediated autoimmunity.	18581322	Ccl2 protein, mouse
Ccl2 protein, mouse	0	0	1	0	0	0	0	0	0	0	18570214	2008	Monocyte chemoattractant protein-1 secreted by adipose tissue induces direct lipid accumulation in hepatocytes.	18570214	Ccl2 protein, mouse
Ccl2 protein, mouse	0	0	1	0	0	0	0	0	0	0	18562480	2008	Transient membrane recruitment of IRAK-1 in response to LPS and IL-1beta requires TNF R1.	18562480	Ccl2 protein, mouse
Ccl2 protein, mouse	0	0	1	0	0	0	0	0	0	0	18551191	2008	Adipocyte/macrophage fatty acid-binding proteins contribute to metabolic deterioration through actions in both macrophages and adipocytes in mice.	18551191	Ccl2 protein, mouse
Ccl2 protein, mouse	0	0	0	0	0	1	0	0	0	0	18550788	2008	Recruitment of the inflammatory subset of monocytes to sites of ischemia induces angiogenesis in a monocyte chemoattractant protein-1-dependent fashion.	18550788	Ccl2 protein, mouse
Ccl2 protein, mouse	0	0	0	0	0	0	0	0	0	0	18549446	2008	Infection of mice with respiratory syncytial virus during neonatal life primes for enhanced antibody and T cell responses on secondary challenge.	18549446	Ccl2 protein, mouse
Ccl2 protein, mouse	0	0	0	0	1	0	0	0	0	0	18523032	2008	Antagonism of central melanin-concentrating hormone 1 receptor alleviates steatohepatitis in mice.	18523032	Ccl2 protein, mouse
Ccl2 protein, mouse	0	0	1	0	0	0	0	0	0	0	18522849	2008	Efficient homing of multipotent adult mesenchymal stem cells depends on FROUNT-mediated clustering of CCR2.	18522849	Ccl2 protein, mouse
Ccl2 protein, mouse	1	0	0	0	0	0	0	0	0	0	18502692	2008	T-cell mediated late increase in bronchial tone after allergen provocation in a murine asthma model.	18502692	Ccl2 protein, mouse
Ccl2 protein, mouse	0	0	1	0	0	0	0	0	0	0	18296557	2008	Role of 12/15-lipoxygenase in the expression of MCP-1 in mouse macrophages.	18296557	Ccl2 protein, mouse
Ccl2 protein, mouse	0	0	0	0	0	0	0	0	0	0	18308304	2008	Immunological protein expression profile in Ccl2/Cx3cr1 deficient mice with lesions similar to age-related macular degeneration.	18308304	Ccl2 protein, mouse
Ccl2 protein, mouse	0	0	1	0	0	0	0	0	0	0	18303122	2008	JNK- and IkappaB-dependent pathways regulate MCP-1 but not adiponectin release from artificially hypertrophied 3T3-L1 adipocytes preloaded with palmitate in vitro.	18303122	Ccl2 protein, mouse
Ccl2 protein, mouse	0	0	1	0	0	0	0	0	0	0	18326085	2008	Monocyte chemoattractant protein-1 is a pathogenic component in a model for a hereditary peripheral neuropathy.	18326085	Ccl2 protein, mouse
Ccl2 protein, mouse	0	0	0	0	0	0	0	0	0	0	18006271	2008	The Peyer's patch is a critical immunoregulatory site for mucosal tolerance in experimental autoimmune encephalomylelitis (EAE).	18006271	Ccl2 protein, mouse
Ccl2 protein, mouse	0	0	0	0	1	0	0	0	0	0	18005264	2008	Increased weight loss with reduced viral replication in interleukin-10 knock-out mice infected with murine cytomegalovirus.	18005264	Ccl2 protein, mouse
Ccl2 protein, mouse	0	0	1	0	0	0	0	0	0	0	18033243	2008	Angiotensin converting enzyme inhibitor but not angiotensin receptor blockade or statin ameliorates murine adriamycin nephropathy.	18033243	Ccl2 protein, mouse
Ccl2 protein, mouse	0	0	1	0	0	0	0	0	0	0	17939949	2008	Toll-like receptor 9-stimulated monocyte chemoattractant protein-1 is mediated via JNK-cytosolic phospholipase A2-ROS signaling.	17939949	Ccl2 protein, mouse
Ccl2 protein, mouse	0	0	0	0	0	0	0	0	0	0	17928334	2008	Type I interferons are essential in controlling neurotropic coronavirus infection irrespective of functional CD8 T cells.	17928334	Ccl2 protein, mouse
Ccl2 protein, mouse	0	0	1	0	0	0	0	0	0	0	17944871	2008	Monocyte chemoattractant protein-1 functions as a neuromodulator in dorsal root ganglia neurons.	17944871	Ccl2 protein, mouse
Ccl2 protein, mouse	1	0	0	0	0	0	0	0	0	0	18657091	2008	A Role for galectin-3 in renal tissue damage triggered by ischemia and reperfusion injury.	18657091	Ccl2 protein, mouse
Ccl2 protein, mouse	1	0	0	0	0	0	0	1	0	0	18492946	2008	Lipopolysaccharide induces macrophage migration via prostaglandin D(2) and prostaglandin E(2).	18492946	Ccl2 protein, mouse
Ccl2 protein, mouse	0	0	1	0	0	0	0	0	0	0	18804146	2008	Alteration of cholinergic, purinergic and sensory neurotransmission in the mouse colon of food allergy model.	18804146	Ccl2 protein, mouse
Ccl2 protein, mouse	0	0	0	0	0	0	0	0	0	0	19261745	2009	Renal ischemia-reperfusion injury upregulates histone-modifying enzyme systems and alters histone expression at proinflammatory/profibrotic genes.	19261745	Ccl2 protein, mouse
Ccl2 protein, mouse	0	0	1	0	0	0	0	0	0	1	19664707	2009	High renal ischemia temperature increases neutrophil chemoattractant production and tissue injury during reperfusion without an identifiable role for CD4 T cells in the injury.	19664707	Ccl2 protein, mouse
Ccl2 protein, mouse	0	0	1	0	0	0	0	0	0	0	19239904	2009	Sofalcone, an anti-ulcer chalcone derivative, suppresses inflammatory crosstalk between macrophages and adipocytes and adipocyte differentiation: implication of heme-oxygenase-1 induction.	19239904	Ccl2 protein, mouse
Ccl2 protein, mouse	0	0	1	0	0	0	0	0	0	0	19234337	2009	NAD(P)H oxidase-dependent regulation of CCL2 production during retinal inflammation.	19234337	Ccl2 protein, mouse
Ccl2 protein, mouse	0	0	0	0	0	0	0	0	0	0	19234156	2009	Selective inhibition of CCR2 expressing lymphomyeloid cells in experimental autoimmune encephalomyelitis by a GM-CSF-MCP1 fusokine.	19234156	Ccl2 protein, mouse
Ccl2 protein, mouse	0	0	0	0	0	0	0	0	0	0	19232440	2009	Administration of a monomeric CCL2 variant to EAE mice inhibits inflammatory cell recruitment and protects from demyelination and axonal loss.	19232440	Ccl2 protein, mouse
Ccl2 protein, mouse	0	0	1	0	0	0	0	0	0	0	19228962	2009	Cerebral microglia recruit monocytes into the brain in response to tumor necrosis factoralpha signaling during peripheral organ inflammation.	19228962	Ccl2 protein, mouse
Ccl2 protein, mouse	0	0	1	0	0	0	0	0	0	0	19885628	2009	The effects of adiponectin on interleukin-6 and MCP-1 secretion in lipopolysaccharide-treated 3T3-L1 adipocytes: role of the NF-kappaB pathway.	19885628	Ccl2 protein, mouse
Ccl2 protein, mouse	0	0	1	0	0	0	0	0	0	0	19225848	2009	Cannabinoid receptor-1 blockade attenuates acute pancreatitis in obesity by an adiponectin mediated mechanism.	19225848	Ccl2 protein, mouse
Ccl2 protein, mouse	1	0	0	0	0	0	0	0	0	0	19222785	2009	Mast cell degranulation contributes to susceptibility to Leishmania major.	19222785	Ccl2 protein, mouse
Ccl2 protein, mouse	0	0	0	0	1	0	0	0	0	0	20003822	2009	A pilot study of the therapeutic efficacy and mechanism of artesunate in the MRL/lpr murine model of systemic lupus erythematosus.	20003822	Ccl2 protein, mouse
Ccl2 protein, mouse	0	0	1	0	0	0	0	0	0	0	19212344	2009	Pravastatin limits radiation-induced vascular dysfunction in the skin.	19212344	Ccl2 protein, mouse
Ccl2 protein, mouse	0	0	0	0	0	0	0	0	0	0	19193937	2009	Rosiglitazone decreases blood pressure and renal injury in a female mouse model of systemic lupus erythematosus.	19193937	Ccl2 protein, mouse
Ccl2 protein, mouse	0	0	1	0	0	0	0	0	0	0	19191335	2009	Theiler's virus infection induces TLR3-dependent upregulation of TLR2 critical for proinflammatory cytokine production.	19191335	Ccl2 protein, mouse
Ccl2 protein, mouse	0	0	1	0	0	0	0	0	0	0	19732781	2009	Differential effects of rolipram on chronic subcutaneous inflammatory angiogenesis and on peritoneal adhesion in mice.	19732781	Ccl2 protein, mouse
Ccl2 protein, mouse	1	0	0	0	1	0	0	0	0	0	19776174	2009	Oxidative stress-induced JNK activation contributes to proinflammatory phenotype of aging diabetic mesangial cells.	19776174	Ccl2 protein, mouse
Ccl2 protein, mouse	1	0	0	0	0	0	0	0	0	0	19753653	2009	Dehydroabietic acid, a diterpene, improves diabetes and hyperlipidemia in obese diabetic KK-Ay mice.	19753653	Ccl2 protein, mouse
Ccl2 protein, mouse	0	0	1	0	0	0	0	0	0	0	19752764	2009	Mutant SOD1 G93A microglia have an inflammatory phenotype and elevated production of MCP-1.	19752764	Ccl2 protein, mouse
Ccl2 protein, mouse	0	0	1	0	1	0	0	0	0	0	19751783	2009	Ghrelin vaccination decreases plasma MCP-1 level in LDLR(-/-)-mice.	19751783	Ccl2 protein, mouse
Ccl2 protein, mouse	0	0	1	0	0	0	0	0	0	1	19749439	2009	Human truncated tau is using a different mechanism from amyloid-beta to damage the blood-brain barrier.	19749439	Ccl2 protein, mouse
Ccl2 protein, mouse	0	0	1	0	0	0	0	0	0	0	19374937	2009	Effects of monocyte chemoattractant protein 1 on blood-borne cell recruitment after transient focal cerebral ischemia in mice.	19374937	Ccl2 protein, mouse
Ccl2 protein, mouse	0	0	1	0	0	0	0	0	0	0	19738286	2009	RNA-destabilizing factor tristetraprolin negatively regulates NF-kappaB signaling.	19738286	Ccl2 protein, mouse
Ccl2 protein, mouse	0	0	1	0	1	0	0	0	0	0	19181967	2009	Longevity is associated with increased vascular resistance to high glucose-induced oxidative stress and inflammatory gene expression in Peromyscus leucopus.	19181967	Ccl2 protein, mouse
Ccl2 protein, mouse	0	0	0	0	0	0	0	0	0	0	19718279	2009	Quantitative trait locus analysis of neointimal formation in an intercross between C57BL/6 and C3H/HeJ apolipoprotein E-deficient mice.	19718279	Ccl2 protein, mouse
Ccl2 protein, mouse	0	0	1	0	0	0	0	0	0	0	19794112	2009	Aggravated renal inflammatory responses in TRPV1 gene knockout mice subjected to DOCA-salt hypertension.	19794112	Ccl2 protein, mouse
Ccl2 protein, mouse	0	0	0	0	0	0	0	0	0	0	19951174	2009	Central neuroinvasion and demyelination by inflammatory macrophages after peripheral virus infection is controlled by SHP-1.	19951174	Ccl2 protein, mouse
Ccl2 protein, mouse	0	0	1	0	0	1	0	0	0	0	19164801	2009	Soluble Flt-1 gene transfer ameliorates neointima formation after wire injury in flt-1 tyrosine kinase-deficient mice.	19164801	Ccl2 protein, mouse
Ccl2 protein, mouse	0	0	1	0	1	0	0	0	0	0	19386026	2009	Telmisartan attenuates progression of steatohepatitis in mice: role of hepatic macrophage infiltration and effects on adipose tissue.	19386026	Ccl2 protein, mouse
Ccl2 protein, mouse	0	0	1	0	0	0	0	0	0	0	19168128	2009	Licochalcone A significantly suppresses LPS signaling pathway through the inhibition of NF-kappaB p65 phosphorylation at serine 276.	19168128	Ccl2 protein, mouse
Ccl2 protein, mouse	0	0	0	0	0	0	0	0	0	0	19741160	2009	Effects of PARP-1 deficiency on airway inflammatory cell recruitment in response to LPS or TNF: differential effects on CXCR2 ligands and Duffy Antigen Receptor for Chemokines.	19741160	Ccl2 protein, mouse
Ccl2 protein, mouse	0	0	0	0	0	0	0	0	0	0	19501927	2009	Farnesoid X receptor agonist WAY-362450 attenuates liver inflammation and fibrosis in murine model of non-alcoholic steatohepatitis.	19501927	Ccl2 protein, mouse
Ccl2 protein, mouse	1	0	0	0	0	0	0	0	0	0	19490431	2009	CCR3, CCR2A and macrophage inflammatory protein (MIP)-1a, monocyte chemotactic protein-1 (MCP-1) in the mouse hippocampus during and after pilocarpine-induced status epilepticus (PISE) .	19490431	Ccl2 protein, mouse
Ccl2 protein, mouse	0	0	1	0	0	0	0	0	0	0	18832650	2009	Suplatast tosilate prevents bleomycin-induced pulmonary fibrosis in mice.	18832650	Ccl2 protein, mouse
Ccl2 protein, mouse	0	0	1	0	0	0	0	0	0	0	19672658	2009	Effects of IS-741, a synthetic anti-inflammatory agent, on bleomycin-induced lung injury in mice.	19672658	Ccl2 protein, mouse
Ccl2 protein, mouse	0	0	0	0	0	0	0	0	0	0	19641140	2009	Monocyte chemoattractant protein-1 (MCP-1), not MCP-3, is the primary chemokine required for monocyte recruitment in mouse peritonitis induced with thioglycollate or zymosan A.	19641140	Ccl2 protein, mouse
Ccl2 protein, mouse	0	0	1	0	0	0	0	0	0	0	19706712	2009	Host genetic variation affects resistance to infection with a highly pathogenic H5N1 influenza A virus in mice.	19706712	Ccl2 protein, mouse
Ccl2 protein, mouse	0	0	0	0	0	0	0	0	0	0	19404946	2009	Induction of CCR2-dependent macrophage accumulation by oxidized phospholipids in the air-pouch model of inflammation.	19404946	Ccl2 protein, mouse
Ccl2 protein, mouse	0	0	1	0	0	0	0	0	0	0	19410644	2009	Nrf2 is a critical modulator of the innate immune response in a model of uveitis.	19410644	Ccl2 protein, mouse
Ccl2 protein, mouse	0	0	1	0	0	0	0	0	0	1	20698354	2009	Analysis of the capture and influence of nanoparticles on the cytotoxic effects of 7-ketocholesterol on cardiac cells: investigation by flow cytometry and by dynamic and spectral imaging microscopy associated with factor analysis of medical image sequences.	20698354	Ccl2 protein, mouse
Ccl2 protein, mouse	0	0	1	0	1	0	0	0	0	0	19390060	2009	A dual role of CD4+ T cells in adipose tissue?	19390060	Ccl2 protein, mouse
Ccl2 protein, mouse	0	0	1	0	0	0	0	0	0	0	19439982	2009	Suppression of allergic diarrhea in murine ovalbumin-induced allergic diarrhea model by PG102, a water-soluble extract prepared from Actinidia arguta.	19439982	Ccl2 protein, mouse
Ccl2 protein, mouse	0	0	0	0	0	0	0	0	0	1	19443712	2009	Enhanced HtrA2/Omi expression in oxidative injury to retinal pigment epithelial cells and murine models of neurodegeneration.	19443712	Ccl2 protein, mouse
Ccl2 protein, mouse	0	0	0	0	0	0	0	0	0	0	19448144	2009	Myocardial TLR4 is a determinant of neutrophil infiltration after global myocardial ischemia: mediating KC and MCP-1 expression induced by extracellular HSC70.	19448144	Ccl2 protein, mouse
Ccl2 protein, mouse	0	0	0	0	0	0	0	0	0	0	19454717	2009	Suppression of NF-kappaB by cyclosporin a and tacrolimus (FK506) via induction of the C/EBP family: implication for unfolded protein response.	19454717	Ccl2 protein, mouse
Ccl2 protein, mouse	0	0	1	0	1	0	0	0	0	0	19244203	2009	Azithromycin reduces exaggerated cytokine production by M1 alveolar macrophages in cystic fibrosis.	19244203	Ccl2 protein, mouse
Ccl2 protein, mouse	1	0	0	0	0	0	0	0	0	0	19553532	2009	MyD88 and Type I interferon receptor-mediated chemokine induction and monocyte recruitment during Listeria monocytogenes infection.	19553532	Ccl2 protein, mouse
Ccl2 protein, mouse	0	0	0	0	0	0	0	0	0	0	19895322	2009	c-Jun NH2-terminal kinase regulates lipopolysaccharide-induced pulmonary mononuclear cell recruitment via CCL2.	19895322	Ccl2 protein, mouse
Ccl2 protein, mouse	0	0	1	0	0	0	0	0	0	0	19893746	2009	Tunable chemokine production by antigen presenting dendritic cells in response to changes in regulatory T cell frequency in mouse reactive lymph nodes.	19893746	Ccl2 protein, mouse
Ccl2 protein, mouse	0	0	1	0	0	0	0	0	0	0	19953904	2009	[The effects of testosterone on the expression of inflammatory factors in 3T3-L1 adipocytes and its mechanism].	19953904	Ccl2 protein, mouse
Ccl2 protein, mouse	0	0	1	0	1	1	0	0	0	0	19471603	2009	Sonic hedgehog: its expression in a healing cornea and its role in neovascularization.	19471603	Ccl2 protein, mouse
Ccl2 protein, mouse	0	0	1	0	0	0	0	0	0	0	19562798	2009	Attenuation of inflammation and cellular stress-related pathways maintains insulin sensitivity in obese type I interleukin-1 receptor knockout mice on a high-fat diet.	19562798	Ccl2 protein, mouse
Ccl2 protein, mouse	0	0	1	0	0	0	0	0	0	0	19508373	2009	Particle size determines activation of the innate immune system in the lung.	19508373	Ccl2 protein, mouse
Ccl2 protein, mouse	0	0	0	0	0	0	0	0	0	0	19553621	2009	Blocking mast cell-mediated type I hypersensitivity in experimental allergic conjunctivitis by monocyte chemoattractant protein-1/CCR2.	19553621	Ccl2 protein, mouse
Ccl2 protein, mouse	0	0	0	0	0	0	0	1	0	0	19479998	2009	Stromal MCP-1 in mammary tumors induces tumor-associated macrophage infiltration and contributes to tumor progression.	19479998	Ccl2 protein, mouse
Ccl2 protein, mouse	0	0	0	0	0	0	0	0	0	0	19553349	2009	Soluble epoxide hydrolase gene deletion attenuates renal injury and inflammation with DOCA-salt hypertension.	19553349	Ccl2 protein, mouse
Ccl2 protein, mouse	0	0	1	0	0	0	0	0	0	0	19546247	2009	Cardiac 12/15 lipoxygenase-induced inflammation is involved in heart failure.	19546247	Ccl2 protein, mouse
Ccl2 protein, mouse	0	0	0	0	0	0	0	0	0	0	19545572	2009	A novel nanoparticulate adjuvant for immunotherapy with Lolium perenne.	19545572	Ccl2 protein, mouse
Ccl2 protein, mouse	0	0	1	0	1	0	0	0	0	0	19516260	2009	Timed NF-kappaB inhibition in skin reveals dual independent effects on development of HED/EDA and chronic inflammation.	19516260	Ccl2 protein, mouse
Ccl2 protein, mouse	0	0	1	0	0	0	0	0	0	1	19420107	2009	The monocyte chemoattractant protein-1/CCR2 loop, inducible by TGF-beta, increases podocyte motility and albumin permeability.	19420107	Ccl2 protein, mouse
Ccl2 protein, mouse	0	0	0	0	0	0	0	0	0	0	19920349	2009	An adventitial IL-6/MCP1 amplification loop accelerates macrophage-mediated vascular inflammation leading to aortic dissection in mice.	19920349	Ccl2 protein, mouse
Ccl2 protein, mouse	0	0	1	0	0	0	0	0	0	0	19556365	2009	BRG1 increases transcription of proinflammatory genes in renal ischemia.	19556365	Ccl2 protein, mouse
Ccl2 protein, mouse	0	0	0	0	0	0	0	0	0	0	19252492	2009	Blood-derived inflammatory dendritic cells in lymph nodes stimulate acute T helper type 1 immune responses.	19252492	Ccl2 protein, mouse
Ccl2 protein, mouse	1	0	0	0	0	0	0	0	0	0	19057515	2009	Prevention of vascular injury by combination of an AT1 receptor blocker, olmesartan, with various calcium antagonists.	19057515	Ccl2 protein, mouse
Ccl2 protein, mouse	0	0	1	0	1	0	0	0	0	0	19070857	2009	Mulberry leaf ameliorates the expression profile of adipocytokines by inhibiting oxidative stress in white adipose tissue in db/db mice.	19070857	Ccl2 protein, mouse
Ccl2 protein, mouse	0	0	1	0	0	0	0	0	0	0	19078987	2009	Mouse interleukin-20 receptor 1a targets renal epithelial cells and is associated with renal calcium deposition.	19078987	Ccl2 protein, mouse
Ccl2 protein, mouse	0	0	1	0	0	0	0	0	0	0	19085953	2009	Functional linkage of cirrhosis-predictive single nucleotide polymorphisms of Toll-like receptor 4 to hepatic stellate cell responses.	19085953	Ccl2 protein, mouse
Ccl2 protein, mouse	0	0	0	0	0	0	0	0	0	0	19087196	2009	Post-ischemic brain damage: pathophysiology and role of inflammatory mediators.	19087196	Ccl2 protein, mouse
Ccl2 protein, mouse	1	0	0	0	0	0	0	0	0	0	19093132	2009	Cyclic AMP decreases the production of NO and CCL2 by macrophages stimulated with Trypanosoma cruzi GPI-mucins.	19093132	Ccl2 protein, mouse
Ccl2 protein, mouse	0	0	1	0	0	0	0	0	0	0	19095999	2009	Role of Src tyrosine kinase in the atherogenic effects of the 12/15-lipoxygenase pathway in vascular smooth muscle cells.	19095999	Ccl2 protein, mouse
Ccl2 protein, mouse	0	0	1	0	0	0	0	0	0	0	19351808	2009	Shilianhua extract inhibits GSK-3beta and promotes glucose metabolism.	19351808	Ccl2 protein, mouse
Ccl2 protein, mouse	0	0	1	0	1	0	0	0	0	0	19347052	2009	Influence of age on retinochoroidal healing processes after argon photocoagulation in C57bl/6j mice.	19347052	Ccl2 protein, mouse
Ccl2 protein, mouse	0	0	1	0	0	0	0	0	0	0	19344763	2009	Oral apolipoprotein A-I mimetic peptide improves cognitive function and reduces amyloid burden in a mouse model of Alzheimer's disease.	19344763	Ccl2 protein, mouse
Ccl2 protein, mouse	0	0	1	0	0	0	0	0	0	0	19342672	2009	Important role for CC chemokine ligand 2-dependent lung mononuclear phagocyte recruitment to inhibit sepsis in mice infected with Streptococcus pneumoniae.	19342672	Ccl2 protein, mouse
Ccl2 protein, mouse	0	0	1	0	0	0	0	0	0	0	19340610	2009	Astrocyte- and endothelial-targeted CCL2 conditional knockout mice: critical tools for studying the pathogenesis of neuroinflammation.	19340610	Ccl2 protein, mouse
Ccl2 protein, mouse	0	0	1	0	0	0	0	0	0	0	19339605	2009	JNK-induced MCP-1 production in spinal cord astrocytes contributes to central sensitization and neuropathic pain.	19339605	Ccl2 protein, mouse
Ccl2 protein, mouse	0	0	1	0	1	0	0	0	0	0	19156777	2009	Ccl2/Mcp-1 blockade reduces glomerular and interstitial macrophages but does not ameliorate renal pathology in collagen4A3-deficient mice with autosomal recessive Alport nephropathy.	19156777	Ccl2 protein, mouse
Ccl2 protein, mouse	0	0	1	0	0	0	0	0	0	0	19115408	2009	Peripheral challenge with double-stranded RNA elicits global up-regulation of cytokine gene expression in the brain.	19115408	Ccl2 protein, mouse
Ccl2 protein, mouse	0	0	1	0	0	0	0	0	0	0	18809736	2009	Delayed blockade of the kinin B1 receptor reduces renal inflammation and fibrosis in obstructive nephropathy.	18809736	Ccl2 protein, mouse
Ccl2 protein, mouse	0	0	0	0	0	0	0	0	0	0	19339380	2009	The IL-23/Th17 axis contributes to renal injury in experimental glomerulonephritis.	19339380	Ccl2 protein, mouse
Ccl2 protein, mouse	0	0	1	0	1	0	0	0	0	0	19097983	2009	Matrix metalloproteinase-9 deficiency worsens lung injury in a model of bronchopulmonary dysplasia.	19097983	Ccl2 protein, mouse
Ccl2 protein, mouse	0	0	0	0	0	0	0	0	0	0	19262988	2009	Lymphocytes modulate peritoneal leukocyte recruitment in peritonitis.	19262988	Ccl2 protein, mouse
Ccl2 protein, mouse	0	0	1	0	0	0	0	0	0	0	19264645	2009	Orf virus-encoded chemokine-binding protein is a potent inhibitor of inflammatory monocyte recruitment in a mouse skin model.	19264645	Ccl2 protein, mouse
Ccl2 protein, mouse	0	0	0	0	0	0	0	1	0	0	19246034	2009	Suppression of the lipopolysaccharide-induced expression of MARCKS-related protein (MRP) affects transmigration in activated RAW264.7 cells.	19246034	Ccl2 protein, mouse
Ccl2 protein, mouse	0	0	1	0	0	0	0	0	0	0	19277979	2009	Role of connective tissue growth factor and its interaction with basic fibroblast growth factor and macrophage chemoattractant protein-1 in skin fibrosis.	19277979	Ccl2 protein, mouse
Ccl2 protein, mouse	0	0	1	0	0	0	0	0	0	1	19304945	2009	Microarray analysis of gene expression in mouse aorta reveals role of the calcium signaling pathway in control of atherosclerosis susceptibility.	19304945	Ccl2 protein, mouse
Ccl2 protein, mouse	0	0	1	0	0	0	0	0	0	0	19279313	2009	Prevention of ocular inflammation in endotoxin-induced uveitis with resveratrol by inhibiting oxidative damage and nuclear factor-kappaB activation.	19279313	Ccl2 protein, mouse
Ccl2 protein, mouse	0	0	0	0	0	0	0	0	0	0	19279353	2009	Coxsackievirus B3 infection induced viral myocarditis by regulating the expression pattern of chemokines in cardiac myocytes.	19279353	Ccl2 protein, mouse
Ccl2 protein, mouse	1	0	0	0	0	0	0	0	0	0	19295236	2009	Subcutaneous prostaglandin E(2) restrains airway mast cell activity in vivo and reduces lung eosinophilia and Th(2) cytokine overproduction in house dust mite-sensitive mice.	19295236	Ccl2 protein, mouse
Ccl2 protein, mouse	0	0	1	0	1	0	0	0	0	0	19299644	2009	T cell-mediated inflammation in adipose tissue does not cause insulin resistance in hyperlipidemic mice.	19299644	Ccl2 protein, mouse
Ccl2 protein, mouse	0	0	0	0	1	0	0	0	0	0	19302180	2009	Impaired liver regeneration with humoral and genetic disturbances in urinary trypsin inhibitor-deficient mice.	19302180	Ccl2 protein, mouse
Ccl2 protein, mouse	0	0	1	0	0	0	0	0	0	0	19010452	2009	Deletion of bradykinin B1 receptor reduces renal fibrosis.	19010452	Ccl2 protein, mouse
Ccl2 protein, mouse	0	0	1	0	0	0	0	0	0	0	19264908	2009	Urinary L-type fatty acid-binding protein can reflect renal tubulointerstitial injury.	19264908	Ccl2 protein, mouse
Ccl2 protein, mouse	0	0	1	0	0	0	0	0	0	0	19138471	2009	Cell cycle inhibitor enhances the resolution of HSV-1-induced proinflammatory response in murine microglial cells.	19138471	Ccl2 protein, mouse
Ccl2 protein, mouse	0	0	0	0	0	0	0	0	0	0	19032356	2009	Immunoglobulin E antibodies enhance pulmonary inflammation induced by inhalation of a chemical hapten.	19032356	Ccl2 protein, mouse
Ccl2 protein, mouse	0	0	0	0	1	0	0	0	0	0	19858416	2009	Hyperhomocysteinemia promotes inflammatory monocyte generation and accelerates atherosclerosis in transgenic cystathionine beta-synthase-deficient mice.	19858416	Ccl2 protein, mouse
Ccl2 protein, mouse	0	0	1	0	0	0	0	0	0	0	19136384	2009	Increased susceptibility to exacerbated liver injury in hypercholesterolemic ApoE-deficient mice: potential involvement of oxysterols.	19136384	Ccl2 protein, mouse
Ccl2 protein, mouse	0	0	0	0	0	0	0	0	0	0	19136706	2009	Suppression of experimental autoimmune uveitis by angiotensin II type 1 receptor blocker telmisartan.	19136706	Ccl2 protein, mouse
Ccl2 protein, mouse	0	0	1	0	0	0	0	0	0	0	19841169	2009	Skin melanoma development in ret transgenic mice despite the depletion of CD25+Foxp3+ regulatory T cells in lymphoid organs.	19841169	Ccl2 protein, mouse
Ccl2 protein, mouse	0	0	1	0	0	0	0	0	0	0	19783673	2009	Pure Hemozoin is inflammatory in vivo and activates the NALP3 inflammasome via release of uric acid.	19783673	Ccl2 protein, mouse
Ccl2 protein, mouse	0	0	0	0	1	0	0	0	0	0	19828681	2009	Conjugated linoleic acid activates AMP-activated protein kinase and reduces adiposity more effectively when used with metformin in mice.	19828681	Ccl2 protein, mouse
Ccl2 protein, mouse	0	0	1	0	0	0	0	0	0	0	18997092	2009	Nonessential role of beta3 and beta5 integrin subunits for efficient clearance of cellular debris after light-induced photoreceptor degeneration.	18997092	Ccl2 protein, mouse
Ccl2 protein, mouse	0	1	0	0	0	0	0	0	0	0	19144079	2009	Genetically engineered Lactococcus lactis secreting murine IL-10 modulates the functions of bone marrow-derived dendritic cells in the presence of LPS.	19144079	Ccl2 protein, mouse
Ccl2 protein, mouse	0	0	1	0	0	0	0	0	0	0	19806192	2009	Innate immune responses of pulmonary epithelial cells to Burkholderia pseudomallei infection.	19806192	Ccl2 protein, mouse
Ccl2 protein, mouse	0	1	0	0	0	0	0	0	0	0	19148127	2009	Innate immunity and adipocyte function: ligand-specific activation of multiple Toll-like receptors modulates cytokine, adipokine, and chemokine secretion in adipocytes.	19148127	Ccl2 protein, mouse
Ccl2 protein, mouse	1	0	0	0	1	0	0	0	0	0	19717790	2009	Epoxyeicosatrienoic acid agonist rescues the metabolic syndrome phenotype of HO-2-null mice.	19717790	Ccl2 protein, mouse
Ccl2 protein, mouse	0	0	0	0	0	0	0	0	0	0	19789291	2009	Attenuation of diabetes-induced renal dysfunction by multiple exposures to low-dose radiation is associated with the suppression of systemic and renal inflammation.	19789291	Ccl2 protein, mouse
Ccl2 protein, mouse	0	0	0	0	0	0	0	0	0	0	19563963	2009	Local lentiviral short hairpin RNA silencing of CCR2 inhibits vein graft thickening in hypercholesterolemic apolipoprotein E3-Leiden mice.	19563963	Ccl2 protein, mouse
Ccl2 protein, mouse	0	0	0	0	0	0	0	0	0	0	19828893	2009	CCR5 down-regulates osteoclast function in orthodontic tooth movement.	19828893	Ccl2 protein, mouse
Ccl2 protein, mouse	0	0	1	0	0	0	0	0	0	0	19364494	2009	MCP-1 expressed by osteoclasts stimulates osteoclastogenesis in an autocrine/paracrine manner.	19364494	Ccl2 protein, mouse
Ccl2 protein, mouse	0	0	1	0	0	0	0	0	0	0	19151387	2009	Biologically active fibronectin fragments stimulate release of MCP-1 and catabolic cytokines from murine retinal pigment epithelium.	19151387	Ccl2 protein, mouse
Ccl2 protein, mouse	0	0	1	0	1	0	0	0	0	0	18842266	2009	Reduction in dietary omega-6 polyunsaturated fatty acids: eicosapentaenoic acid plus docosahexaenoic acid ratio minimizes atherosclerotic lesion formation and inflammatory response in the LDL receptor null mouse.	18842266	Ccl2 protein, mouse
Ccl2 protein, mouse	0	0	1	0	0	0	0	0	0	0	18996902	2009	Simultaneous absence of surfactant proteins A and D increases lung inflammation and injury after allogeneic HSCT in mice.	18996902	Ccl2 protein, mouse
Ccl2 protein, mouse	0	0	0	0	0	0	0	0	0	0	18845788	2009	Rimonabant, a selective cannabinoid CB1 receptor antagonist, inhibits atherosclerosis in LDL receptor-deficient mice.	18845788	Ccl2 protein, mouse
Ccl2 protein, mouse	0	0	0	0	0	0	0	0	0	0	19357362	2009	Development of experimental autoimmune uveitis: efficient recruitment of monocytes is independent of CCR2.	19357362	Ccl2 protein, mouse
Ccl2 protein, mouse	0	0	1	0	0	0	0	0	0	0	19123954	2009	Beta amyloid oligomers and fibrils stimulate differential activation of primary microglia.	19123954	Ccl2 protein, mouse
Ccl2 protein, mouse	0	0	0	0	0	0	0	0	0	0	19359600	2009	Human paraoxonase gene cluster transgenic overexpression represses atherogenesis and promotes atherosclerotic plaque stability in ApoE-null mice.	19359600	Ccl2 protein, mouse
Ccl2 protein, mouse	0	0	0	0	0	0	0	0	0	0	19026986	2009	Foxo1 increases pro-inflammatory gene expression by inducing C/EBPbeta in TNF-alpha-treated adipocytes.	19026986	Ccl2 protein, mouse
Ccl2 protein, mouse	0	0	1	0	0	0	0	0	0	0	19373789	2009	Bacteria-free solution derived from Lactobacillus plantarum inhibits multiple NF-kappaB pathways and inhibits proteasome function.	19373789	Ccl2 protein, mouse
Ccl2 protein, mouse	0	0	0	0	0	0	0	0	0	1	18962899	2009	Recombinant protein glutathione S-transferases P1 attenuates inflammation in mice.	18962899	Ccl2 protein, mouse
Ccl2 protein, mouse	0	0	1	0	1	0	0	0	0	0	19302848	2009	Cholangiocyte secretion of chemokines in experimental biliary atresia.	19302848	Ccl2 protein, mouse
Ccl2 protein, mouse	0	0	1	0	0	0	0	0	0	0	19182261	2009	Suppression of choroidal neovascularization in lectin-like oxidized low-density lipoprotein receptor type 1-deficient mice.	19182261	Ccl2 protein, mouse
Ccl2 protein, mouse	0	0	1	0	0	0	0	0	0	1	19118846	2009	Exacerbation of bleomycin-induced injury and fibrosis by pneumonectomy in the residual lung of mice.	19118846	Ccl2 protein, mouse
Ccl2 protein, mouse	1	0	0	0	0	0	0	0	0	0	19101507	2009	RhoA induces expression of inflammatory cytokine in adipocytes.	19101507	Ccl2 protein, mouse
Ccl2 protein, mouse	0	0	1	0	1	0	0	0	0	0	18985054	2009	Age-dependent regenerative responses in the striatum and cortex after hypoxia-ischemia.	18985054	Ccl2 protein, mouse
Ccl2 protein, mouse	0	0	1	0	0	0	0	0	0	0	19587356	2009	Effect of the monocyte chemoattractant protein-1/CC chemokine receptor 2 system on nephrin expression in streptozotocin-treated mice and human cultured podocytes.	19587356	Ccl2 protein, mouse
Ccl2 protein, mouse	0	0	1	0	0	0	0	0	0	0	19656911	2009	Uremia impacts renal inflammatory cytokine gene expression in the setting of experimental acute kidney injury.	19656911	Ccl2 protein, mouse
Ccl2 protein, mouse	0	0	0	0	0	0	0	0	0	0	19608872	2009	A high omega-3 fatty acid diet reduces retinal lesions in a murine model of macular degeneration.	19608872	Ccl2 protein, mouse
Ccl2 protein, mouse	0	0	0	0	0	0	0	0	0	0	19593388	2009	CCL2 accelerates microglia-mediated Abeta oligomer formation and progression of neurocognitive dysfunction.	19593388	Ccl2 protein, mouse
Ccl2 protein, mouse	0	0	1	0	1	0	0	0	0	0	19587360	2009	Vasohibin-1, a negative feedback regulator of angiogenesis, ameliorates renal alterations in a mouse model of diabetic nephropathy.	19587360	Ccl2 protein, mouse
Ccl2 protein, mouse	0	0	0	0	1	0	0	0	0	0	19578022	2009	The drusenlike phenotype in aging Ccl2-knockout mice is caused by an accelerated accumulation of swollen autofluorescent subretinal macrophages.	19578022	Ccl2 protein, mouse
Ccl2 protein, mouse	1	0	1	0	0	0	0	0	0	0	19620305	2009	Regulation of inflammatory monocyte/macrophage recruitment from the bone marrow during murine cytomegalovirus infection: role for type I interferons in localized induction of CCR2 ligands.	19620305	Ccl2 protein, mouse
Ccl2 protein, mouse	0	0	0	0	0	0	0	0	0	0	19581502	2009	Critical role of apoptosis signal-regulating kinase 1 in aldosterone/salt-induced cardiac inflammation and fibrosis.	19581502	Ccl2 protein, mouse
Ccl2 protein, mouse	0	0	1	0	0	0	0	0	0	0	20137439	2009	[Role of testosterone in tumor necrosis factor-alpha and monocyte chemotactic protein-1 expression in mouse macrophage RAW264.7 and its molecular mechanism].	20137439	Ccl2 protein, mouse
Ccl2 protein, mouse	0	0	0	0	0	0	0	0	0	0	19570856	2009	Mouse adenovirus type 1-induced breakdown of the blood-brain barrier.	19570856	Ccl2 protein, mouse
Ccl2 protein, mouse	0	0	1	0	0	0	0	0	0	0	20388958	2009	Inhibition of Bach1 ameliorates indomethacin-induced intestinal injury in mice.	20388958	Ccl2 protein, mouse
Ccl2 protein, mouse	0	0	0	0	0	0	0	0	0	0	19622799	2009	Enterococcus faecalis translocation in mice with severe burn injury: a pathogenic role of CCL2 and alternatively activated macrophages (M2aMphi and M2cMphi).	19622799	Ccl2 protein, mouse
Ccl2 protein, mouse	0	0	1	0	0	0	0	0	0	0	19625373	2009	Temporal analysis of signaling pathways activated in a murine model of two-kidney, one-clip hypertension.	19625373	Ccl2 protein, mouse
Ccl2 protein, mouse	0	0	0	0	0	0	0	0	0	0	19635989	2009	Deletion of mineralocorticoid receptors from macrophages protects against deoxycorticosterone/salt-induced cardiac fibrosis and increased blood pressure.	19635989	Ccl2 protein, mouse
Ccl2 protein, mouse	0	0	0	0	0	0	0	0	0	0	19641038	2009	CCL2/MCP-1 controls parasite burden, cell infiltration, and mononuclear activation during acute Trypanosoma cruzi infection.	19641038	Ccl2 protein, mouse
Ccl2 protein, mouse	0	0	0	0	0	0	0	0	0	0	19641379	2009	Effect of nicotinamide on early graft failure following intraportal islet transplantation.	19641379	Ccl2 protein, mouse
Ccl2 protein, mouse	0	0	1	0	0	0	0	0	0	0	18298659	2009	Pro-atherogenic lung and oral pathogens induce an inflammatory response in human and mouse mast cells.	18298659	Ccl2 protein, mouse
Ccl2 protein, mouse	0	0	1	0	0	0	0	0	0	0	19584753	2009	Importance of pulsatility in hypertensive carotid artery growth and remodeling.	19584753	Ccl2 protein, mouse
Ccl2 protein, mouse	0	0	1	0	0	0	0	0	0	0	19592568	2009	The anti-inflammatory agent bindarit inhibits neointima formation in both rats and hyperlipidaemic mice.	19592568	Ccl2 protein, mouse
Ccl2 protein, mouse	0	0	1	0	0	0	0	0	0	0	19666844	2009	Role of MCP-1 in tumor necrosis factor-alpha-induced endothelial dysfunction in type 2 diabetic mice.	19666844	Ccl2 protein, mouse
[truncated: 104,134 more rows]
