# Supplementary material for: A Computational Model Predicting Disruption of Blood Vessel Development
Source: PLoS Comput Biol. 2013 Apr 4;9(4):e1002996. doi: 10.1371/journal.pcbi.1002996 (PMC3616981; doi:10.1371/journal.pcbi.1002996)
Supplement: Table S1 — AngioKB.v1 (divided into parts A and B, due to file size) electronic library for blood vessel development and remodeling, built and curated semi-automatically from the open scientific literature. (ZIP) [file pcbi.1002996.s006.zip › Table S1/TableS1A.xlsx]

## Sheet: Sheet1
Proteins co-annotated with Neovascularization
			Filtering Flags
Protein	Family	Prot Majr	Dev	Wound	Cancer	NeoVasc Phys	NeoVasc Path	Majr	PMID	Pub Yr	Title	PMID
11-beta-Hydroxysteroid Dehydrogenase Type 1	0	Y	0	0	0	1	0	1	16093320	2005	Preventing local regeneration of glucocorticoids by 11beta-hydroxysteroid dehydrogenase type 1 enhances angiogenesis.	16093320
11-beta-Hydroxysteroid Dehydrogenase Type 2	0	Y	0	0	1	0	1	0	19307727	2009	Inhibition of 11beta-hydroxysteroid dehydrogenase type II selectively blocks the tumor COX-2 pathway and suppresses colon carcinogenesis in mice and humans.	19307727
11-beta-Hydroxysteroid Dehydrogenase Type 2	0	Y	0	0	0	0	1	1	19158196	2009	Cortisol inactivation by 11beta-hydroxysteroid dehydrogenase-2 may enhance endometrial angiogenesis via reduced thrombospondin-1 in heavy menstruation.	19158196
11-beta-Hydroxysteroid Dehydrogenase Type 2	0	N	0	0	0	1	0	1	20047574	2010	Endogenous glucocorticoids decrease skeletal angiogenesis, vascularity, hydration, and strength in aged mice.	20047574
11-beta-Hydroxysteroid Dehydrogenases	1	Y	0	0	1	0	1	0	18726827	2008	Modulation of 11beta-hydroxysteroid dehydrogenase expression by bombesin: a possible mechanism for glucocorticoid resistance in androgen independent prostate cancer.	18726827
12-15-lipoxygenase	0	N	0	0	0	1	0	1	20053757	2010	15(S)-hydroxyeicosatetraenoic acid-induced angiogenesis requires Src-mediated Egr-1-dependent rapid induction of FGF-2 expression.	20053757
12-15-lipoxygenase	0	Y	0	0	1	0	1	1	20234819	2010	Absence of glutathione peroxidase 4 affects tumor angiogenesis through increased 12/15-lipoxygenase activity.	20234819
14-3-3 Proteins	1	N	0	0	1	0	1	0	16619503	2006	EGF receptor-related protein (ERRP) inhibits invasion of colon cancer cells and tubule formation by endothelial cells in vitro.	16619503
14-3-3 Proteins	1	Y	0	0	1	0	1	0	18460465	2008	A novel binding factor of 14-3-3beta functions as a transcriptional repressor and promotes anchorage-independent growth, tumorigenicity, and metastasis.	18460465
14-3-3 Proteins	1	N	0	0	0	1	0	1	18339811	2008	Protein phosphatase 2A controls the activity of histone deacetylase 7 during T cell apoptosis and angiogenesis.	18339811
14-3-3 Proteins	1	Y	0	0	0	1	0	0	18853424	2009	14-3-3beta-Rac1-p21 activated kinase signaling regulates Akt1-mediated cytoskeletal organization, lamellipodia formation and fibronectin matrix assembly.	18853424
14-3-3 Proteins	1	N	0	0	0	1	0	0	20224040	2010	Histone deacetylase 7 controls endothelial cell growth through modulation of beta-catenin.	20224040
15-hydroxyprostaglandin dehydrogenase	0	N	0	0	1	0	1	0	19136477	2009	The COX-2/PGE2 pathway: key roles in the hallmarks of cancer and adaptation to the tumour microenvironment.	19136477
15-hydroxyprostaglandin dehydrogenase	0	N	0	0	1	0	1	0	20156557	2010	Vitamin D and breast cancer: inhibition of estrogen synthesis and signaling.	20156557
17-Hydroxysteroid Dehydrogenases	1	Y	1	0	0	0	0	0	20185768	2010	Hydroxysteroid (17beta) dehydrogenase 7 activity is essential for fetal de novo cholesterol synthesis and for neuroectodermal survival and cardiovascular differentiation in early mouse embryos.	20185768
1-Alkyl-2-acetylglycerophosphocholine Esterase	0	Y	0	0	1	0	1	1	14519648	2003	Platelet-activating factor inactivation by local expression of platelet-activating factor acetyl-hydrolase modifies tumor vascularization and growth.	14519648
1-Alkyl-2-acetylglycerophosphocholine Esterase	0	N	0	0	1	0	1	0	17083481	2006	Platelet-activating factor and human meningiomas.	17083481
1-Alkyl-2-acetylglycerophosphocholine Esterase	0	N	0	0	1	0	1	0	16718768	2006	Platelet-activating factor in cirrhotic liver and hepatocellular carcinoma.	16718768
1-Alkyl-2-acetylglycerophosphocholine Esterase	0	Y	0	0	1	0	1	1	17908960	2007	The proangiogenic phenotype of tumor-derived endothelial cells is reverted by the overexpression of platelet-activating factor acetylhydrolase.	17908960
1-phosphatidylinositol 3-kinase p110 subunit, mouse	0	Y	0	0	0	1	0	1	18449193	2008	Angiogenesis selectively requires the p110alpha isoform of PI3K to control endothelial cell migration.	18449193
2',3'-Cyclic-Nucleotide Phosphodiesterases	1	Y	0	0	0	1	0	1	15475573	2005	Vascular endothelial cell cyclic nucleotide phosphodiesterases and regulated cell migration: implications in angiogenesis.	15475573
2',3'-Cyclic-Nucleotide Phosphodiesterases	1	N	0	0	0	1	0	0	16102813	2006	Characterization of non-neuronal elements within fibronectin mats implanted into the damaged adult rat spinal cord.	16102813
20-alpha-Hydroxysteroid Dehydrogenase	0	N	0	0	0	1	0	0	12646063	2003	Effects of deletion of the prolactin receptor on ovarian gene expression.	12646063
25-Hydroxyvitamin D3 1-alpha-Hydroxylase	0	Y	1	0	0	1	0	0	19477943	2009	Chondrocyte-specific modulation of Cyp27b1 expression supports a role for local synthesis of 1,25-dihydroxyvitamin D3 in growth plate development.	19477943
2C4 antibody	0	Y	0	0	1	0	1	0	12908564	2003	Mechanism of action of anti-HER2 monoclonal antibodies: scientific update on trastuzumab and 2C4.	12908564
3',5'-Cyclic-AMP Phosphodiesterases	1	N	0	0	0	0	1	0	6195575	1983	Effect of photic injury on the retinal tissues.	6195575
3',5'-Cyclic-AMP Phosphodiesterases	1	N	0	0	1	0	1	0	11740818	2001	Novel therapies targeting the myeloma cell and its bone marrow microenvironment.	11740818
3',5'-Cyclic-AMP Phosphodiesterases	1	Y	0	0	0	1	0	0	12888882	2003	VEGF-induced HUVEC migration and proliferation are decreased by PDE2 and PDE4 inhibitors.	12888882
3',5'-Cyclic-AMP Phosphodiesterases	1	N	0	0	0	1	0	1	15475573	2005	Vascular endothelial cell cyclic nucleotide phosphodiesterases and regulated cell migration: implications in angiogenesis.	15475573
3',5'-Cyclic-GMP Phosphodiesterases	1	N	1	0	0	1	0	0	10912913	2000	Cyclic GMP-mediated macromolecular extravasation from angiogenic microvessels in vivo.	10912913
3',5'-Cyclic-GMP Phosphodiesterases	1	N	0	0	0	1	0	1	12595343	2003	Nitric oxide enhances angiogenesis via the synthesis of vascular endothelial growth factor and cGMP after stroke in the rat.	12595343
3',5'-Cyclic-GMP Phosphodiesterases	1	N	0	0	0	1	0	1	15475573	2005	Vascular endothelial cell cyclic nucleotide phosphodiesterases and regulated cell migration: implications in angiogenesis.	15475573
3',5'-Cyclic-GMP Phosphodiesterases	1	N	0	0	0	0	1	0	15746452	2005	Functional recovery in aged and young rats after embolic stroke: treatment with a phosphodiesterase type 5 inhibitor.	15746452
3',5'-Cyclic-GMP Phosphodiesterases	1	Y	0	0	0	1	0	0	16959227	2006	Tadalafil, a long-acting type 5 phosphodiesterase isoenzyme inhibitor, improves neurological functional recovery in a rat model of embolic stroke.	16959227
3-Hydroxyacyl CoA Dehydrogenases	1	N	0	0	0	1	0	0	11914391	2002	Differing mechanisms of cold-induced changes in capillary supply in m. tibialis anterior of rats and hamsters.	11914391
3-Hydroxyacyl CoA Dehydrogenases	1	N	0	0	0	1	0	0	16354549	2005	Physicochemical characteristics of soluble oligomeric Abeta and their pathologic role in Alzheimer's disease.	16354549
3-Hydroxyacyl CoA Dehydrogenases	1	N	0	0	0	1	0	1	15845588	2005	Age is no barrier to muscle structural, biochemical and angiogenic adaptations to training up to 24 months in female rats.	15845588
3-Hydroxyacyl CoA Dehydrogenases	1	N	0	0	0	1	0	1	20686173	2010	Myocyte vascular endothelial growth factor is required for exercise-induced skeletal muscle angiogenesis.	20686173
3-Hydroxysteroid Dehydrogenases	1	N	0	0	0	1	0	0	10686196	2000	Cell proliferation and vascular morphology in the marmoset corpus luteum.	10686196
3-Hydroxysteroid Dehydrogenases	1	Y	1	0	0	0	0	0	12530676	2002	Steroidogenic enzyme expression within the adrenal cortex during early human gestation.	12530676
3-Hydroxysteroid Dehydrogenases	1	N	0	0	0	1	0	0	12646063	2003	Effects of deletion of the prolactin receptor on ovarian gene expression.	12646063
3-phosphoinositide-dependent protein kinase	0	N	0	0	0	0	1	0	11060301	2001	Role of protein kinase Czeta in Ras-mediated transcriptional activation of vascular permeability factor/vascular endothelial growth factor expression.	11060301
3-phosphoinositide-dependent protein kinase	0	Y	0	0	0	0	1	1	14749128	2004	Regulation of tumor angiogenesis by integrin-linked kinase (ILK).	14749128
3-phosphoinositide-dependent protein kinase	0	Y	0	0	1	0	1	1	15187024	2004	Puromycin-insensitive leucyl-specific aminopeptidase (PILSAP) binds and catalyzes PDK1, allowing VEGF-stimulated activation of S6K for endothelial cell proliferation and angiogenesis.	15187024
5-Lipoxygenase-Activating Proteins	1	N	0	0	0	0	1	0	15322539	2004	The 5-lipoxygenase pathway promotes pathogenesis of hyperlipidemia-dependent aortic aneurysm.	15322539
5-Lipoxygenase-Activating Proteins	1	N	0	0	0	0	1	0	15726091	2005	Inflammatory and angiogenic mRNA levels are altered in a supraspinatus tendon overuse animal model.	15726091
5-Lipoxygenase-Activating Proteins	1	N	0	0	0	0	1	1	19965960	2010	The 5-lipoxygenase pathway regulates vasculogenesis in differentiating mouse embryonic stem cells.	19965960
5'-Nucleotidase	0	N	1	0	0	0	0	0	8338222	1993	Detection of lymph and blood vessels in the human intervertebral disc by histochemical and immunohistochemical methods.	8338222
5'-Nucleotidase	0	N	0	0	1	0	1	1	10487612	1999	VEGF and VEGF type C play an important role in angiogenesis and lymphangiogenesis in human malignant mesothelioma tumours.	10487612
5'-Nucleotidase	0	N	0	0	1	0	1	1	11007998	2000	Tumor-promoting functions of adenosine.	11007998
5'-Nucleotidase	0	N	0	0	0	1	0	1	15069637	2004	Regrowth of lymphatic vessels following transection of the muscle coat in the rat small intestine.	15069637
5'-Nucleotidase	0	Y	0	0	1	0	1	0	16001629	2005	Enzyme histochemical analysis of lymphatic vessels in colon carcinoma: occurrence of lymphangiogenesis within the tumor.	16001629
5'-Nucleotidase	0	Y	0	0	1	0	1	0	17487388	2007	Effects of ecto-5'-nucleotidase on human breast cancer cell growth in vitro and in vivo.	17487388
5'-Nucleotidase	0	Y	0	0	1	0	1	0	19023597	2009	A comparative study of ectonucleotidase and P2 receptor mRNA profiles in C6 cell line cultures and C6 ex vivo glioma model.	19023597
5'-Nucleotidase	0	N	1	0	0	1	0	0	19924826	2010	Mesenchymal cells appearing in pancreatic tissue culture are bone marrow-derived stem cells with the capacity to improve transplanted islet function.	19924826
60K protein, Helicobacter pylori	0	Y	0	0	1	0	1	0	20060384	2010	A potential role for Helicobacter pylori heat shock protein 60 in gastric tumorigenesis.	20060384
60K protein, Helicobacter pylori	0	Y	0	0	1	0	1	1	20580690	2010	Helicobacter pylori-derived Heat shock protein 60 enhances angiogenesis via a CXCR2-mediated signaling pathway.	20580690
7-Ala-angiotensin (1-7)	0	Y	0	0	0	1	1	1	11247819	2001	Mechanisms of angiotensin-(1-7)-induced inhibition of angiogenesis.	11247819
7-Ala-angiotensin (1-7)	0	Y	0	0	0	1	0	1	18008188	2007	Angiotensin-(1-7) inhibits in vitro endothelial cell tube formation in human umbilical vein endothelial cells through the AT(1-7) receptor.	18008188
A Kinase Anchor Proteins	1	N	1	0	0	1	0	1	12808449	2003	SSeCKS regulates angiogenesis and tight junction formation in blood-brain barrier.	12808449
A Kinase Anchor Proteins	1	N	0	0	0	1	0	0	16638134	2006	SSeCKS/Gravin/AKAP12 attenuates expression of proliferative and angiogenic genes during suppression of v-Src-induced oncogenesis.	16638134
A Kinase Anchor Proteins	1	N	0	0	1	0	1	0	16740695	2006	SSeCKS metastasis-suppressing activity in MatLyLu prostate cancer cells correlates with vascular endothelial growth factor inhibition.	16740695
A Kinase Anchor Proteins	1	N	0	0	1	0	1	1	17550138	2007	Genetic analysis of high-metastatic clone of RCT sarcoma in mice, and its growth regression in vivo in response to angiogenesis inhibitor TNP-470.	17550138
AAMP protein, human	0	Y	0	0	0	1	0	0	8683944	1996	AAMP, a conserved protein with immunoglobulin and WD40 domains, regulates endothelial tube formation in vitro.	8683944
AAMP protein, human	0	Y	0	0	0	0	1	1	11969303	2002	Extracellular angio-associated migratory cell protein plays a positive role in angiogenesis and is regulated by astrocytes in coculture.	11969303
AAMP protein, human	0	Y	0	0	0	0	1	1	18634988	2008	Angio-associated migratory cell protein and smooth muscle cell migration in development of restenosis and atherosclerosis.	18634988
AAMP protein, human	0	Y	0	0	0	0	1	1	18634987	2008	Blockade of angio-associated migratory cell protein inhibits smooth muscle cell migration and neointima formation in accelerated atherosclerosis.	18634987
ABCB1 protein, human	0	Y	0	0	1	0	1	0	20460505	2010	The skin cancer chemotherapeutic agent ingenol-3-angelate (PEP005) is a substrate for the epidermal multidrug transporter (ABCB1) and targets tumor vasculature.	20460505
Abcc4 protein, mouse	0	N	0	0	0	0	1	0	19505448	2009	Expression of ATP-binding cassette transporters at the inner blood-retinal barrier in a neonatal mouse model of oxygen-induced retinopathy.	19505448
ABCG2 protein, human	0	Y	0	0	1	0	0	0	12958161	2003	The expression and functional characterization of ABCG2 in brain endothelial cells and vessels.	12958161
ABCG2 protein, human	0	N	0	0	0	1	0	0	16454353	2005	Purified human bone marrow multipotent mesenchymal stem cells regenerate infarcted myocardium in experimental rats.	16454353
ABCG2 protein, human	0	Y	0	0	1	0	1	0	17320377	2007	Melanoma contains CD133 and ABCG2 positive cells with enhanced tumourigenic potential.	17320377
abciximab	0	N	0	0	0	1	0	1	9787163	1998	Accutin, a new disintegrin, inhibits angiogenesis in vitro and in vivo by acting as integrin alphavbeta3 antagonist and inducing apoptosis.	9787163
abciximab	0	Y	0	0	0	0	1	0	11112995	2000	Abciximab inhibits the migration and invasion potential of human coronary artery smooth muscle cells.	11112995
abciximab	0	Y	0	0	0	1	0	1	11372685	2001	7E3 F(ab')2, an effective antagonist of rat alphaIIbbeta3 and alphavbeta3, blocks in vivo thrombus formation and in vitro angiogenesis.	11372685
abciximab	0	Y	0	0	0	0	1	0	12057986	2002	Impact of different platelet glycoprotein IIb/IIIa receptor inhibitors among diabetic patients undergoing percutaneous coronary intervention: : Do Tirofiban and ReoPro Give Similar Efficacy Outcomes Trial (TARGET) 1-year follow-up.	12057986
abciximab	0	N	0	0	1	0	1	1	12019160	2002	Multiple roles for platelet GPIIb/IIIa and alphavbeta3 integrins in tumor growth, angiogenesis, and metastasis.	12019160
abciximab	0	N	0	0	1	0	0	0	15679053	2004	Breast adenocarcinoma cell adhesion to the vascular subendothelium in whole blood and under flow conditions: effects of alphavbeta3 and alphaIIbbeta3 antagonists.	15679053
abciximab	0	Y	0	0	0	0	1	0	15618034	2005	Does pre-treatment with aspirin and loading dose clopidogrel obviate the need for glycoprotein IIb/IIIa antagonists during elective coronary stenting? A focus on peri-procedural myonecrosis.	15618034
abciximab	0	Y	0	0	0	0	1	1	17109195	2006	c7E3 Fab inhibits human tumor angiogenesis in a SCID mouse human skin xenograft model.	17109195
ABRA protein, mouse	0	Y	0	0	0	1	0	1	19778941	2009	Actin-binding rho activating protein (Abra) is essential for fluid shear stress-induced arteriogenesis.	19778941
ABY-025	0	Y	0	0	1	0	1	0	20035700	2009	[Protein scaffolds as alternatives to whole antibodies: from discovery research to clinical development].	20035700
acetaldehyde dehydrogenase	0	N	0	0	1	0	1	0	16264173	2005	Studies seek molecular clues on alcohol's role in cancer.	16264173
Acetylcholinesterase	0	Y	1	0	0	0	0	0	14113256	1964	A HISTOCHEMICAL STUDY ON THE SKIN OF HUMAN EMBRYO.	14113256
Acetylcholinesterase	0	Y	1	0	1	0	1	1	17606622	2007	Expression and subcellular localization of a novel nuclear acetylcholinesterase protein.	17606622
Acetyl-CoA Carboxylase	0	N	0	0	0	1	0	0	17116771	2006	Statins activate AMP-activated protein kinase in vitro and in vivo.	17116771
Acetyl-CoA Carboxylase	0	N	0	0	0	1	0	1	18599796	2008	AMP-activated protein kinase promotes the differentiation of endothelial progenitor cells.	18599796
Acetyl-CoA Carboxylase	0	N	0	0	0	1	0	1	19297423	2009	Curcumin inhibits adipogenesis in 3T3-L1 adipocytes and angiogenesis and obesity in C57/BL mice.	19297423
Acetylglucosaminidase	0	Y	0	0	0	0	1	1	2424855	1986	Beta-N-acetyl-glucosaminidase: possible role in ocular neovascularization.	2424855
Acetylglucosaminidase	0	N	0	0	0	0	1	1	15023865	2004	Sponge-induced angiogenesis and inflammation in PAF receptor-deficient mice (PAFR-KO).	15023865
Acetylglucosaminidase	0	N	0	0	1	0	1	1	15581054	2004	Differential effects of antiangiogenic compounds in neovascularization, leukocyte recruitment, VEGF production, and tumor growth in mice.	15581054
Acetylglucosaminidase	0	N	0	0	0	0	1	1	15597153	2004	Production and in vivo effects of chemokines CXCL1-3/KC and CCL2/JE in a model of inflammatory angiogenesis in mice.	15597153
Acetylglucosaminidase	0	N	0	0	1	0	1	0	16594159	2005	Hypoxia-induced alterations in hyaluronan and hyaluronidase.	16594159
Acetylglucosaminidase	0	N	0	0	0	0	1	1	15894588	2005	Impaired inflammatory angiogenesis, but not leukocyte influx, in mice lacking TNFR1.	15894588
Acetylglucosaminidase	0	N	0	0	1	0	1	1	17588613	2007	Tumor growth, angiogenesis and inflammation in mice lacking receptors for platelet activating factor (PAF).	17588613
acetyl-LDL	0	Y	0	0	1	0	0	0	3833857	1985	In situ labelling of vascular endothelium with fluorescent acetylated low density lipoprotein.	3833857
acetyl-LDL	0	N	0	0	0	1	0	1	11056124	2000	The vascular character of ovarian follicular granulosa cells: phenotypic and functional evidence for an endothelial-like cell population.	11056124
acetyl-LDL	0	N	0	0	0	1	0	1	14579933	2003	Transplanted endothelial progenitor cells augment the survival areas of rat dorsal flaps.	14579933
acetyl-LDL	0	N	0	0	1	1	1	0	14764422	2004	Embryonic cell lines with endothelial potential: an in vitro system for studying endothelial differentiation.	14764422
acetyl-LDL	0	N	0	0	0	1	0	1	16635794	2006	Direct comparison of umbilical cord blood versus bone marrow-derived endothelial precursor cells in mediating neovascularization in response to vascular ischemia.	16635794
acetyl-LDL	0	N	0	0	0	1	0	0	16793731	2006	In vitro endothelial potential of human UC blood-derived mesenchymal stem cells.	16793731
acetyl-LDL	0	N	0	0	0	1	1	0	16989574	2006	Myoseverin is a potential angiogenesis inhibitor by inhibiting endothelial cell function and endothelial progenitor cell differentiation.	16989574
acetyl-LDL	0	N	0	0	1	0	1	0	17974273	2007	[Phenotypic and functional characteristics of endothelial cells derived from human liver cancer].	17974273
acetyl-LDL	0	N	0	0	0	1	0	1	18787077	2008	In vitro neovasculogenic potential of resident adipose tissue precursors.	18787077
acetyl-LDL	0	N	0	0	0	1	0	0	18490195	2008	Human angiogenic cell precursors restore function in the infarcted rat heart: a comparison of cell delivery routes.	18490195
acetyl-LDL	0	N	0	0	0	1	0	1	19544080	2009	Influence of the oxygen microenvironment on the proangiogenic potential of human endothelial colony forming cells.	19544080
acetyl-sarcosyl-glycyl-valyl-isoleucyl-threonyl-norvalyl-isoleucyl-arginyl-proline ethylamide	0	N	0	0	1	0	1	0	12912908	2003	Contrasting effects of VEGF gene disruption in embryonic stem cell-derived versus oncogene-induced tumors.	12912908
Acetyltransferases	1	N	0	0	1	1	0	1	9844628	1998	VEGF gene delivery to muscle: potential role for vasculogenesis in adults.	9844628
Acetyltransferases	1	Y	1	0	0	0	0	0	10842358	2000	Tubedown-1, a novel acetyltransferase associated with blood vessel development.	10842358
Acetyltransferases	1	Y	0	0	1	0	1	1	11313954	2001	Metastasis suppressor CC3 inhibits angiogenic properties of tumor cells in vitro.	11313954
Acetyltransferases	1	N	0	0	1	0	1	0	12542981	2003	Histone deacetylase in carcinogenesis and its inhibitors as anti-cancer agents.	12542981
Acetyltransferases	1	N	0	0	1	0	1	0	15634640	2004	[16th EORTC-NCI-AACR symposium on new molecular targets and cancer therapeutics].	15634640
Acetyltransferases	1	Y	0	0	1	0	1	1	20194889	2010	Roles of arrest-defective protein 1(225) and hypoxia-inducible factor 1alpha in tumor growth and metastasis.	20194889
Acid Anhydride Hydrolases	1	Y	1	0	0	0	0	1	2998139	1985	Differentiation of blood vessels in the adipose tissue of lean and obese fetal pigs, studied by differential enzyme histochemistry.	2998139
Acid Anhydride Hydrolases	1	N	1	0	0	0	0	0	8690671	1996	Cytochemical studies of adipose tissue-associated blood vessels in untreated and thyroxine-treated hypophysectomized pig fetuses.	8690671
Acid Anhydride Hydrolases	1	N	0	0	0	1	0	1	11748109	2001	Disordered cellular migration and angiogenesis in cd39-null mice.	11748109
Acid Phosphatase	0	Y	1	0	0	0	0	0	14113256	1964	A HISTOCHEMICAL STUDY ON THE SKIN OF HUMAN EMBRYO.	14113256
Acid Phosphatase	0	N	1	0	0	0	0	1	5463719	1970	[Growth and transformation of tissue elements in the cerebrovascular plexus in tissue culture].	5463719
Acid Phosphatase	0	N	0	0	1	0	0	0	5145339	1971	Further histochemical studies on cellular response of human skin cancer in the course of fractionated X-ray therapy.	5145339
Acid Phosphatase	0	Y	0	1	0	0	0	0	4662083	1972	[Acid and alkaline phosphatases in the vessels of posttraumatic wounds and ulcers that have not healed for a long period].	4662083
Acid Phosphatase	0	N	0	0	1	0	0	0	4128494	1973	Histochemical studies on cholesterol formation in odontogenic cysts and granulomas.	4128494
Acid Phosphatase	0	Y	1	0	0	0	0	0	4541988	1973	Histochemical patterns in the tadpole tail during normal and thyroxine-induced metamorphosis. I. Alkaline phosphatase, acid phosphatase, esterase, and aminopeptidase.	4541988
Acid Phosphatase	0	N	0	0	1	0	0	0	7454602	1980	Ultrastructure of one Ewing's sarcoma of bone with endothelial character and a comparative review of the vessels in 27 cases of typical Ewing's sarcoma.	7454602
Acid Phosphatase	0	N	0	0	1	0	0	0	2691752	1989	[Correlation of vessel invasion and bone metastasis in prostatic adenocarcinoma. A clinico-pathological and immunohistochemical study of 33 cases of total prostatectomy].	2691752
Acid Phosphatase	0	N	0	0	0	0	1	1	2481689	1989	Granulation tissue in the chick embryo yolk sac blood vessel system.	2481689
Acid Phosphatase	0	N	0	0	0	1	0	1	10750562	2000	Decreased nitric oxide levels stimulate osteoclastogenesis and bone resorption both in vitro and in vivo on the chick chorioallantoic membrane in association with neoangiogenesis.	10750562
Acid Phosphatase	0	Y	0	0	0	1	0	1	15304278	2004	Matrix metalloproteinase-9 expression, tartrate-resistant acid phosphatase activity, and DNA fragmentation in vascular and cellular invasion into cartilage preceding primary endochondral ossification in long bones.	15304278
Acid Phosphatase	0	N	0	0	0	1	0	0	16294266	2005	Periosteal progenitor cell fate in segmental cortical bone graft transplantations: implications for functional tissue engineering.	16294266
Acid Phosphatase	0	N	0	0	0	1	0	0	16531366	2006	Histopathology of cryopreserved bone allo- and isografts: pretreatment with dimethyl sulfoxide.	16531366
Acid Phosphatase	0	N	0	0	1	0	1	0	16886635	2006	Primitive and bone metastatic renal carcinoma cells promote osteoclastogenesis through endothelial cells.	16886635
Acid Phosphatase	0	N	0	0	0	1	0	1	19679212	2009	The role of Akt1 in terminal stages of endochondral bone formation: angiogenesis and ossification.	19679212
Acid Phosphatase	0	N	0	0	0	1	0	0	19496395	2009	Beta-tricalcium phosphate and basic fibroblast growth factor combination enhances periodontal regeneration in intrabony defects in dogs.	19496395
Acid Phosphatase	0	Y	0	0	0	1	0	0	18991344	2009	Distribution of TRAP-positive cells and expression of HIF-1alpha, VEGF, and FGF-2 in the reparative reaction in patients with osteonecrosis of the femoral head.	18991344
Acid Phosphatase	0	N	0	0	0	0	1	0	18973838	2009	High oxygen tension prolongs the survival of osteoclast precursors via macrophage colony-stimulating factor.	18973838
Acid Phosphatase	0	N	0	0	0	1	0	0	20536576	2010	Effect of alendronate on alveolar bone resorption and angiogenesis in rats with experimental periapical lesions.	20536576
acid sphingomyelinase-1	0	Y	0	0	1	0	1	0	18751924	2008	Sphingolipid metabolizing enzymes as novel therapeutic targets.	18751924
Acrosin	0	N	1	0	0	1	0	1	12624642	2003	Endothelial cell serine proteases expressed during vascular morphogenesis and angiogenesis.	12624642
Actin Depolymerizing Factors	1	N	0	0	0	1	0	0	11544274	2001	Sphingosine 1-phosphate promotes endothelial cell barrier integrity by Edg-dependent cytoskeletal rearrangement.	11544274
Actin Depolymerizing Factors	1	N	0	0	0	1	0	0	12507514	2003	Identification of differentially expressed genes like cofilin2 in growing collateral arteries.	12507514
Actin Depolymerizing Factors	1	N	0	0	0	1	0	1	15855638	2005	Spontaneous corneal hem- and lymphangiogenesis in mice with destrin-mutation depend on VEGFR3 signaling.	15855638
Actinin	0	N	0	0	0	1	0	1	16489009	2006	Minimal active domain and mechanism of action of the angiogenesis inhibitor histidine-rich glycoprotein.	16489009
Actinin	0	N	0	0	0	1	0	1	17925321	2008	Neoangiogenesis after combined transplantation of skeletal myoblasts and angiopoietic progenitors leads to increased cell engraftment and lower apoptosis rates in ischemic heart failure.	17925321
Actin-Related Protein 2	0	N	0	0	0	1	0	1	15242766	2004	Interaction of cortactin and Arp2/3 complex is required for sphingosine-1-phosphate-induced endothelial cell remodeling.	15242766
Actin-Related Protein 3	0	N	0	0	0	1	0	1	15242766	2004	Interaction of cortactin and Arp2/3 complex is required for sphingosine-1-phosphate-induced endothelial cell remodeling.	15242766
Actins	1	N	0	0	1	0	0	0	6993405	1980	Immunochemistry of cytoplasmic contractile proteins.	6993405
Actins	1	N	0	0	1	0	0	0	3929460	1985	Immunohistochemical evaluation of factor VIII related antigen, filament proteins and lectin binding in haemangiomas.	3929460
Actins	1	Y	0	0	1	0	1	1	2428471	1986	Coordinate control of anchorage independence, actin cytoskeleton, and angiogenesis by human chromosome 1 in hamster-human hybrids.	2428471
Actins	1	N	0	0	0	0	1	1	2482821	1989	Phenotypic comparison between mesothelial and microvascular endothelial cell lineages using conventional endothelial cell markers, cytoskeletal protein markers and in vitro assays of angiogenic potential.	2482821
Actins	1	N	0	0	1	0	0	0	2478492	1989	Chorangioma. A cytoskeletal profile.	2478492
Actins	1	N	1	0	0	0	0	1	2346227	1990	The early development of the tunica media in the vascular system of rat embryos.	2346227
Actins	1	N	0	0	1	0	0	0	1919869	1991	Infantile desmoid-type fibromatosis. Morphological features correlate with biological behaviour.	1919869
Actins	1	N	1	0	0	0	0	0	2051950	1991	Vascular and cellular development in fetal adipose tissue: lectin binding studies and immunocytochemistry for laminin and type IV collagen.	2051950
Actins	1	N	0	0	1	0	0	0	1381413	1992	Vascular smooth muscle hyperplasia underlies the formation of glomeruloid vascular structures of glioblastoma multiforme.	1381413
Actins	1	N	0	0	0	0	1	1	1283840	1992	In vitro angiogenesis in fibrin matrices containing fibronectin or hyaluronic acid.	1283840
Actins	1	N	0	0	0	0	1	1	1377537	1992	Two cloned cerebral endothelial cell phenotypes: an in vitro model for angiogenesis?	1377537
Actins	1	N	0	0	1	0	1	1	1282909	1992	Glomeruloid structures as vascular reaction in human gastrointestinal carcinoma.	1282909
Actins	1	Y	0	0	0	0	1	0	7679494	1993	Actin is a binding protein for angiogenin.	7679494
Actins	1	N	0	0	1	0	1	0	7685837	1993	Phenotype changes in tumor vessels associated with the progression of hepatocellular carcinoma.	7685837
Actins	1	N	0	0	1	0	1	1	7684179	1993	Cellular components of microvascular proliferation in human glial and metastatic brain neoplasms. A light microscopic and immunohistochemical study of formalin-fixed, routinely processed material.	7684179
Actins	1	N	0	0	1	0	1	0	7528440	1994	Establishment and characterization of two new Kaposi's sarcoma cell cultures from an AIDS and a non-AIDS patient.	7528440
Actins	1	N	1	0	0	0	0	0	8573719	1995	Molecular analysis of smooth muscle development in the mouse.	8573719
Actins	1	N	0	0	0	1	0	1	8666587	1995	Cell shape, cytoskeletal mechanics, and cell cycle control in angiogenesis.	8666587
Actins	1	N	0	0	0	1	0	1	8612698	1996	Modulation of expression and assembly of vinculin during in vitro fibrillar collagen-induced angiogenesis and its reversal.	8612698
Actins	1	Y	0	0	0	1	0	0	8900169	1996	Superoxide-mediated actin response in post-hypoxic endothelial cells.	8900169
Actins	1	N	1	0	0	1	0	0	8937744	1996	Expression patterns of adhesion receptors in the developing mouse lung: functional implications.	8937744
Actins	1	N	0	0	0	1	0	1	8856341	1996	Angiogenic potential of microvessel fragments established in three-dimensional collagen gels.	8856341
Actins	1	N	0	0	0	0	1	1	8603870	1996	Transdifferentiated retinal pigment epithelial cells are immunoreactive for vascular endothelial growth factor in surgically excised age-related macular degeneration-related choroidal neovascular membranes.	8603870
Actins	1	N	1	0	0	0	0	1	8905017	1996	Spatial and temporal pattern of smooth muscle cell differentiation during development of the vascular system in the mouse embryo.	8905017
Actins	1	N	0	0	1	0	0	0	8826945	1996	Histologic characteristics of breast cancers with occult lymph node metastases detected by keratin 19 mRNA reverse transcriptase-polymerase chain reaction.	8826945
Actins	1	N	0	0	1	0	1	0	9489959	1997	Angiomyomatous hamartoma of the lymph node: case report with adipose tissue component.	9489959
Actins	1	Y	0	0	0	1	0	1	9120301	1997	Endothelial cell tube formation depends on cadherin 5 and CD31 interactions with filamentous actin.	9120301
Actins	1	N	0	0	0	0	1	0	9288781	1997	Development of antiangiogenin peptide using a phage-displayed peptide library.	9288781
Actins	1	N	0	0	1	0	1	1	9351576	1997	Florid angiogenesis in mucosa surrounding an ileal carcinoid tumor expressing transforming growth factor-alpha.	9351576
Actins	1	N	1	0	0	1	0	1	9245515	1997	VEGF and VEGF-C: specific induction of angiogenesis and lymphangiogenesis in the differentiated avian chorioallantoic membrane.	9245515
Actins	1	N	0	0	0	0	1	1	9409215	1997	Adenovirus-mediated expression of the secreted form of basic fibroblast growth factor (FGF-2) induces cellular proliferation and angiogenesis in vivo.	9409215
Actins	1	N	0	0	1	0	1	0	9307190	1997	Differences in the angiogenesis of benign and malignant ovarian tumors, demonstrated by analyses of color Doppler ultrasound, immunohistochemistry, and microvessel density.	9307190
Actins	1	N	0	0	0	0	1	0	9305884	1997	Anti-angiogenin activity of the peptides complementary to the receptor-binding site of angiogenin.	9305884
Actins	1	N	0	0	0	1	0	1	9511718	1998	Differential expression of osteopontin, PC4, and CEC5, a novel mRNA species, during in vitro angiogenesis.	9511718
Actins	1	N	1	0	0	0	0	0	9575882	1998	Inhibition of vascular and epithelial differentiation in murine nitrofen-induced diaphragmatic hernia.	9575882
Actins	1	N	1	0	0	0	0	0	9679926	1998	Embryonic development of the ureter and bladder: acquisition of smooth muscle.	9679926
Actins	1	N	0	0	0	1	0	0	9499788	1998	Hydroxyapatite orbital implant. A light- and electron-microscopic and immunohistochemical study.	9499788
Actins	1	N	1	0	1	0	0	0	9697697	1998	Cardiovascular anomaly, impaired actin bundling and resistance to Src-induced transformation in mice lacking p130Cas.	9697697
Actins	1	N	0	0	0	1	0	1	9521897	1998	A plasticity window for blood vessel remodelling is defined by pericyte coverage of the preformed endothelial network and is regulated by PDGF-B and VEGF.	9521897
Actins	1	N	0	0	0	1	0	1	9925366	1998	Vascular remodeling and altered protein expression during growth of coronary collateral arteries.	9925366
Actins	1	N	0	0	1	0	0	0	9619678	1998	Angiomyolipomatous hamartoma of the tongue.	9619678
Actins	1	N	0	0	0	0	1	1	9524188	1998	The role of NF-kappaB in retinal neovascularization in the rat. Possible involvement of cytokine-induced neutrophil chemoattractant (CINC), a member of the interleukin-8 family.	9524188
Actins	1	Y	0	0	1	0	1	1	9918437	1998	Relationship of angiographic finding with neovascular structure detected by immunohistochemical staining of alpha-smooth muscle actin in small hepatocellular carcinoma.	9918437
Actins	1	N	0	0	0	1	0	1	9702722	1998	Growth of arterioles in chronically stimulated adult rat skeletal muscle.	9702722
Actins	1	N	0	0	1	0	1	1	9811337	1998	Cell type-specific expression of angiopoietin-1 and angiopoietin-2 suggests a role in glioblastoma angiogenesis.	9811337
Actins	1	N	0	0	0	1	0	1	9789249	1998	Where do new arterioles come from? Mechanical forces and microvessel adaptation.	9789249
Actins	1	N	0	0	1	0	1	1	9630172	1998	Neoangiogenesis and sinusoidal &quot;capillarization&quot; in dysplastic nodules of the liver.	9630172
Actins	1	N	0	0	1	0	0	0	9781952	1998	Atypical angiomyolipoma of the kidney: a distinct morphologic variant that is easily confused with a variety of malignant neoplasms.	9781952
Actins	1	N	1	0	0	1	0	1	10328950	1999	Coordinate induction of the actin cytoskeletal regulatory proteins gelsolin, vasodilator-stimulated phosphoprotein, and profilin during capillary morphogenesis in vitro.	10328950
Actins	1	N	0	0	0	1	0	0	10504326	1999	Regulation of the RhoA pathway in human endothelial cell spreading on type IV collagen: role of calcium influx.	10504326
Actins	1	N	0	0	1	0	0	0	10496596	1999	Muscular cushions of the vessel wall at the periphery of thyroid nodules.	10496596
Actins	1	Y	0	0	1	0	1	0	10523684	1999	Expression of alpha-smooth muscle actin in small bronchioloalveolar adenocarcinoma of the lung: assessment and comparison with noguchi criteria.	10523684
Actins	1	N	0	0	0	1	0	1	12532855	1999	[Molecular mechanism of vasculogenesis and angiogenesis].	12532855
Actins	1	N	0	0	1	0	1	0	10534338	1999	The vascular profile of regenerative and dysplastic nodules of the cirrhotic liver: implications for diagnosis and classification.	10534338
Actins	1	N	0	0	0	1	0	0	10402473	1999	Neuropilin-1 mediates collapsin-1/semaphorin III inhibition of endothelial cell motility: functional competition of collapsin-1 and vascular endothelial growth factor-165.	10402473
Actins	1	N	0	0	0	1	0	1	10429657	1999	Roles of extracellular signal-regulated kinase 1/2 and p38 mitogen-activated protein kinase in the signal transduction of basic fibroblast growth factor in endothelial cells during angiogenesis.	10429657
Actins	1	N	0	0	1	0	1	1	10519416	1999	In vivo prediction of vascular susceptibility to vascular susceptibility endothelial growth factor withdrawal: magnetic resonance imaging of C6 rat glioma in nude mice.	10519416
Actins	1	N	0	0	1	0	1	1	10509639	1999	Microvascular density in predicting survival of patients with choroidal and ciliary body melanoma.	10509639
Actins	1	N	1	0	0	0	0	1	10375497	1999	Role of PDGF-B and PDGFR-beta in recruitment of vascular smooth muscle cells and pericytes during embryonic blood vessel formation in the mouse.	10375497
Actins	1	N	0	0	0	1	0	1	10048576	1999	ETS-1 converts endothelial cells to the angiogenic phenotype by inducing the expression of matrix metalloproteinases and integrin beta3.	10048576
Actins	1	N	0	0	1	0	0	0	10890559	2000	Are myoepithelial cells responsible for the widespread expression of inducible nitric oxide synthase in pleomorphic adenoma? An immunohistochemical study.	10890559
Actins	1	N	0	0	1	0	0	0	10640200	2000	Nasopharyngeal angiofibroma: true neoplasm or vascular malformation?	10640200
Actins	1	N	0	0	1	0	1	1	11314537	2000	Leukoplakia and angiopoiesis resistance of Herba Erigerontis.	11314537
Actins	1	N	0	0	0	1	0	0	11043400	2000	Growth factor-induced morphological, physiological and molecular characteristics in cerebral endothelial cells.	11043400
Actins	1	N	0	0	1	0	1	0	10789736	2000	Beatson International Cancer Conference: invasion and metastasis.	10789736
Actins	1	N	0	0	0	1	0	1	10655297	2000	Spatially regulated differentiation of endometrial vascular smooth muscle cells.	10655297
Actins	1	Y	0	0	1	0	1	0	10891533	2000	Autocrine motility factor receptor expression associates with tumor progression in thymoma.	10891533
Actins	1	N	1	0	0	1	0	1	10878612	2000	N-cadherin mediates pericytic-endothelial interaction during brain angiogenesis in the chicken.	10878612
Actins	1	N	0	0	0	1	0	0	10831614	2000	Ges, A human GTPase of the Rad/Gem/Kir family, promotes endothelial cell sprouting and cytoskeleton reorganization.	10831614
Actins	1	Y	0	0	0	1	0	1	11369257	2000	Integrating the VEGF signals leading to actin-based motility in vascular endothelial cells.	11369257
Actins	1	N	0	1	0	1	0	0	11057466	2000	Histological changes in the human anterior cruciate ligament after rupture.	11057466
Actins	1	N	0	0	0	1	0	0	11062290	2000	Analysis of endoglin expression in normal brain tissue and in cerebral arteriovenous malformations.	11062290
Actins	1	N	0	0	1	0	1	1	11866907	2000	[Ultrastructural and immunohistochemical characteristics of pericytes during neovascularization in breast carcinoma].	11866907
Actins	1	N	0	0	0	0	1	1	11443914	2001	[Angiogenin and its role in angiogenesis].	11443914
Actins	1	N	1	0	0	1	0	1	11375937	2001	Rescue of the early vascular defects in Tek/Tie2 null mice reveals an essential survival function.	11375937
Actins	1	N	0	0	0	0	1	1	11591403	2001	Immunohistochemical analysis of the role of angiogenic status in the vasculature of peritoneal endometriosis.	11591403
Actins	1	N	0	0	0	1	0	1	11241172	2001	Mid-luteal angiogenesis and function in the primate is dependent on vascular endothelial growth factor.	11241172
Actins	1	N	0	0	0	1	0	1	11514354	2001	Evidence for a role of capillary pericytes in vascular growth of the developing ovine corpus luteum.	11514354
Actins	1	N	0	0	0	1	0	0	11544274	2001	Sphingosine 1-phosphate promotes endothelial cell barrier integrity by Edg-dependent cytoskeletal rearrangement.	11544274
Actins	1	N	0	0	1	0	1	1	11812330	2001	[Study of resisting leukoplakia canceration and angiopoiesis by herba erigerontis].	11812330
Actins	1	N	0	1	0	1	0	1	11334884	2001	Inhibition of endothelial cell migration by cerivastatin, an HMG-CoA reductase inhibitor: contribution to its anti-angiogenic effect.	11334884
Actins	1	Y	0	1	1	0	1	0	11311852	2001	beta-Thymosins, small acidic peptides with multiple functions.	11311852
Actins	1	Y	0	0	1	0	1	1	11268971	2001	Angiogenesis in hepatocellular carcinoma as evaluated by alpha smooth muscle actin immunohistochemistry.	11268971
Actins	1	N	0	0	0	1	0	0	11429153	2001	Establishment of heterotropic liver tissue mass with direct link to the host liver following implantation of hepatocytes transfected with vascular endothelial growth factor gene in mice.	11429153
Actins	1	N	0	0	0	0	1	0	11193195	2001	Function of inflammatory cells and neoral cyclosporin-A in heart transplant-associated coronary vasculopathy.	11193195
Actins	1	N	0	0	0	1	0	0	11583630	2001	Akt-mediated phosphorylation of the G protein-coupled receptor EDG-1 is required for endothelial cell chemotaxis.	11583630
Actins	1	N	0	0	0	1	0	1	11343418	2001	Connexin37, not Cx40 and Cx43, is induced in vascular smooth muscle cells during coronary arteriogenesis.	11343418
Actins	1	N	0	0	1	0	1	1	11673831	2001	Liver metastases from colorectal adenocarcinomas grow in three patterns with different angiogenesis and desmoplasia.	11673831
Actins	1	N	0	0	0	1	0	0	11458511	2001	Transplanted adult bone marrow cells repair myocardial infarcts in mice.	11458511
Actins	1	N	0	0	1	0	1	0	11571726	2001	Differential expression of angiopoietin-1 and angiopoietin-2 in colon carcinoma. A possible mechanism for the initiation of angiogenesis.	11571726
Actins	1	N	0	0	0	1	0	1	11689847	2001	Polymeric system for dual growth factor delivery.	11689847
Actins	1	N	0	0	0	1	0	1	11726568	2001	Angiogenesis in the human corpus luteum: simulated early pregnancy by HCG treatment is associated with both angiogenesis and vessel stabilization.	11726568
Actins	1	N	0	0	0	1	0	1	11525641	2001	Rho family GTPases regulate VEGF-stimulated endothelial cell motility.	11525641
Actins	1	N	0	0	0	1	0	1	11193216	2001	TIMP-1 promotes VEGF-induced neovascularization in the retina.	11193216
Actins	1	N	0	1	0	1	0	0	12096948	2002	Abdominal aortic healing associated with a thin-walled Dacron-covered endovascular graft in a canine model.	12096948
Actins	1	N	0	0	1	1	0	0	12124334	2002	Hypoestoxide, a natural nonmutagenic diterpenoid with antiangiogenic and antitumor activity: possible mechanisms of action.	12124334
Actins	1	N	1	0	0	0	0	1	11754368	2002	Neuroectodermal origin of brain pericytes and vascular smooth muscle cells.	11754368
Actins	1	N	0	0	0	0	1	0	12227329	2002	Expression of the endothelial receptor tyrosine kinase Tie2 in lobular capillary hemangioma of the oral mucosa: an immunohistochemical study.	12227329
Actins	1	N	0	0	1	0	1	0	11891196	2002	Abnormalities in pericytes on blood vessels and endothelial sprouts in tumors.	11891196
Actins	1	Y	0	0	1	0	1	0	12118340	2002	In vitro pharmacological characterizations of the anti-angiogenic and anti-tumor cell migration properties mediated by microtubule-affecting drugs, with special emphasis on the organization of the actin cytoskeleton.	12118340
Actins	1	N	0	0	1	0	0	0	11859204	2002	Benign vascular proliferations in irradiated skin.	11859204
Actins	1	N	0	0	1	0	1	0	11782452	2002	Antiplasmin activity of a peptide that binds to the receptor-binding site of angiogenin.	11782452
Actins	1	N	0	0	0	1	0	1	12045218	2002	Distinct signals via Rho GTPases and Src drive shape changes by thrombin and sphingosine-1-phosphate in endothelial cells.	12045218
Actins	1	Y	0	1	0	1	0	0	12195068	2002	Spatial and temporal localization of transforming growth factor-beta, fibroblast growth factor-2, and osteonectin, and identification of cells expressing alpha-smooth muscle actin in the injured anulus fibrosus: implications for extracellular matrix repair.	12195068
Actins	1	N	0	0	0	1	0	1	12234963	2002	Stimulation of arteriogenesis in skeletal muscle by microbubble destruction with ultrasound.	12234963
Actins	1	N	0	0	1	0	1	1	12368197	2002	Angiogenesis and vascular architecture in pheochromocytomas: distinctive traits in malignant tumors.	12368197
Actins	1	N	0	0	1	0	1	1	11772885	2002	Analysis of mural cell recruitment to tumor vessels.	11772885
Actins	1	Y	1	0	0	1	0	1	11807817	2002	Goniodomin A, an antifungal polyether macrolide, exhibits antiangiogenic activities via inhibition of actin reorganization in endothelial cells.	11807817
Actins	1	N	0	0	1	0	1	1	12271360	2002	Development of an arterial tree in C6 gliomas but not in A375 melanomas.	12271360
Actins	1	N	1	0	0	1	0	1	12149214	2002	Regulation of vasculogenesis and angiogenesis by EphB/ephrin-B2 signaling between endothelial cells and surrounding mesenchymal cells.	12149214
Actins	1	N	0	0	1	0	1	1	11781518	2002	Ovarian teratomas with florid benign vascular proliferation: a distinctive finding associated with the neural component of teratomas that may be confused with a vascular neoplasm.	11781518
Actins	1	N	0	0	0	1	0	1	12134084	2002	Rac regulates endothelial morphogenesis and capillary assembly.	12134084
Actins	1	N	0	0	0	1	0	0	12470461	2002	Role of acellular collagen matrix surgisis in the endoscopic management of ureteropelvic junction obstruction.	12470461
Actins	1	N	0	0	0	1	0	1	12453878	2002	Activin receptor-like kinase 1 is implicated in the maturation phase of angiogenesis.	12453878
Actins	1	N	0	0	0	0	1	1	12496356	2002	A fucosylated chondroitin sulfate from echinoderm modulates in vitro fibroblast growth factor 2-dependent angiogenesis.	12496356
Actins	1	N	0	0	1	1	0	1	12530003	2002	Amifostine protects blood vessels from the effects of ionizing radiation.	12530003
Actins	1	N	0	0	0	1	0	0	12553703	2002	Histological and histochemical analysis of embryoid bodies.	12553703
Actins	1	N	0	0	1	0	1	1	12192535	2002	Anti-tumor activities of the angiogenesis inhibitors interferon-inducible protein-10 and the calreticulin fragment vasostatin.	12192535
Actins	1	N	0	0	0	1	0	0	12507514	2003	Identification of differentially expressed genes like cofilin2 in growing collateral arteries.	12507514
Actins	1	N	0	0	0	0	1	1	14521263	2003	Vascularization pattern in hypertrophic scars and keloids: a stereological analysis.	14521263
Actins	1	N	0	1	0	0	1	0	14578793	2003	Effect of sodium diphenylhydantoin on skin wound healing in rats.	14578793
Actins	1	Y	0	0	1	0	1	1	14625249	2003	Thymosin beta4: a new molecular target for antitumor strategies.	14625249
Actins	1	N	0	0	0	0	1	0	14587307	2003	Immunohistochemical study of surgically excised choroidal neovascular membranes.	14587307
Actins	1	Y	0	0	0	1	0	1	14500546	2003	The actin binding site on thymosin beta4 promotes angiogenesis.	14500546
Actins	1	N	0	0	1	0	1	1	14550469	2003	Immature tumor angiogenesis in high-grade and high-stage renal cell carcinoma.	14550469
Actins	1	N	0	0	1	0	1	0	14653807	2003	Alternagin-C, a nonRGD-disintegrin, induces neutrophil migration via integrin signaling.	14653807
Actins	1	N	0	1	1	0	1	1	14550546	2003	Nitric oxide-dependent cytoskeletal changes and inhibition of endothelial cell migration contribute to the suppression of angiogenesis by RAD50 gene transfer.	14550546
Actins	1	N	1	0	0	1	0	1	12924822	2003	Angiogenesis in the distal femoral chondroepiphysis of the rabbit during development of the secondary centre of ossification.	12924822
Actins	1	N	0	0	1	0	1	0	12805568	2003	Regression of established tumors and metastases by potent vascular endothelial growth factor blockade.	12805568
Actins	1	N	0	1	1	1	0	0	12852257	2003	The thymosins. Prothymosin alpha, parathymosin, and beta-thymosins: structure and function.	12852257
Actins	1	N	1	0	0	0	0	1	12466202	2003	The guanine nucleotide exchange factor C3G is necessary for the formation of focal adhesions and vascular maturation.	12466202
Actins	1	N	0	0	0	1	0	1	12796404	2003	Glial cell-induced endothelial morphogenesis is inhibited by interfering with extracellular signal-regulated kinase signaling.	12796404
Actins	1	N	1	0	0	1	0	1	12975353	2003	The conditional inactivation of the beta-catenin gene in endothelial cells causes a defective vascular pattern and increased vascular fragility.	12975353
Actins	1	Y	0	0	0	1	0	1	12598535	2003	Hydrogen peroxide formation and actin filament reorganization by Cdc42 are essential for ethanol-induced in vitro angiogenesis.	12598535
Actins	1	N	0	0	0	0	1	1	12785728	2003	Fenofibrate inhibits angiogenesis in vitro and in vivo.	12785728
Actins	1	N	0	0	1	0	1	0	12629513	2003	PDGF-D is a potent transforming and angiogenic growth factor.	12629513
Actins	1	N	0	0	0	1	0	1	12525444	2003	Hormonally mediated disturbance of angiogenesis in the human endometrium after exposure to intrauterine levonorgestrel.	12525444
Actins	1	N	0	0	1	0	1	1	14500363	2003	Hepatic vascular tumors, angiectasis in multiple organs, and impaired spermatogenesis in mice with conditional inactivation of the VHL gene.	14500363
Actins	1	N	0	0	0	1	0	1	15242766	2004	Interaction of cortactin and Arp2/3 complex is required for sphingosine-1-phosphate-induced endothelial cell remodeling.	15242766
Actins	1	N	0	1	0	0	1	0	14697222	2004	Human apolipoprotein(a) kringle V inhibits angiogenesis in vitro and in vivo by interfering with the activation of focal adhesion kinases.	14697222
Actins	1	N	0	0	0	1	0	1	14741777	2004	Insulin-like growth factor I plasmid therapy promotes in vivo angiogenesis.	14741777
Actins	1	Y	0	0	0	0	1	0	14973128	2004	An endostatin-derived peptide interacts with integrins and regulates actin cytoskeleton and migration of endothelial cells.	14973128
Actins	1	N	0	0	1	0	1	0	15018894	2004	Oncogenic Ras and its role in tumor cell invasion and metastasis.	15018894
Actins	1	N	0	0	0	1	0	0	15217788	2004	Acute local subcutaneous VEGF165 injection for augmentation of skin flap viability: efficacy and mechanism.	15217788
Actins	1	N	0	0	0	1	0	1	15219416	2004	Desmin-positive pericytes in the chick embryo chorioallantoic membrane in response to fibroblast growth factor-2.	15219416
Actins	1	N	0	0	0	1	0	0	15277195	2004	c-kit-immunopositive vascular progenitor cells populate human coronary in-stent restenosis but not primary atherosclerotic lesions.	15277195
Actins	1	N	0	0	0	1	0	1	15212957	2004	The relative magnitudes of endothelial force generation and matrix stiffness modulate capillary morphogenesis in vitro.	15212957
Actins	1	N	0	0	1	0	1	0	15169839	2004	Snail and E47 repressors of E-cadherin induce distinct invasive and angiogenic properties in vivo.	15169839
Actins	1	N	0	1	0	1	0	1	15331452	2004	Tissue resident cells play a dominant role in arteriogenesis and concomitant macrophage accumulation.	15331452
Actins	1	Y	0	0	0	1	0	0	15240572	2004	Endorepellin causes endothelial cell disassembly of actin cytoskeleton and focal adhesions through alpha2beta1 integrin.	15240572
Actins	1	N	0	0	0	1	0	1	14769914	2004	Rho activity critically and selectively regulates endothelial cell organization during angiogenesis.	14769914
Actins	1	N	0	0	0	1	0	1	15180964	2004	Serum response factor is a critical requirement for VEGF signaling in endothelial cells and VEGF-induced angiogenesis.	15180964
Actins	1	N	0	0	1	0	0	0	15239262	2004	A clinicopathological study of inflammatory pseudotumors of the liver with special reference to vessels.	15239262
Actins	1	N	0	0	1	0	1	0	15095478	2004	Expression of regulator of G protein signalling protein 5 (RGS5) in the tumour vasculature of human renal cell carcinoma.	15095478
Actins	1	N	0	1	0	0	1	0	15466884	2004	Nuclear localisation of the G-actin sequestering peptide thymosin beta4.	15466884
Actins	1	N	0	0	0	0	1	0	15500639	2004	Anti-vascular endothelial growth factor receptor-2 (Flk-1/KDR) antibody suppresses contact hypersensitivity.	15500639
Actins	1	Y	0	0	0	1	0	1	15446506	2004	Three-dimensional, quantitative analysis of desmin and smooth muscle alpha actin expression during angiogenesis.	15446506
Actins	1	N	0	0	0	0	1	0	15501241	2004	Direct chemotactic action of angiopoietin-1 on mesenchymal cells in the presence of VEGF.	15501241
Actins	1	N	0	0	0	1	0	1	15175859	2004	Angiomyogenesis for cardiac repair using human myoblasts as carriers of human vascular endothelial growth factor.	15175859
Actins	1	N	0	0	0	0	1	0	15588507	2004	Cytoskeletal rearrangement and caspase activation in sphingosine 1-phosphate-induced lung capillary tube formation.	15588507
Actins	1	N	0	0	0	0	1	0	15501245	2004	Interstitial flow differentially stimulates blood and lymphatic endothelial cell morphogenesis in vitro.	15501245
Actins	1	N	0	0	0	1	0	1	15532705	2004	Presence of Cx37 and lack of desmin in smooth muscle cells are early markers for arteriogenesis.	15532705
Actins	1	N	0	0	0	1	0	0	16192634	2005	Improved survival of ischemic cutaneous and musculocutaneous flaps after vascular endothelial growth factor gene transfer using adeno-associated virus vectors.	16192634
Actins	1	N	0	0	1	0	1	1	16688371	2005	Assessment of angiogenesis in soft-tissue tumors.	16688371
Actins	1	N	1	0	0	0	1	1	15710763	2005	Rad GTPase attenuates vascular lesion formation by inhibition of vascular smooth muscle cell migration.	15710763
Actins	1	N	0	0	0	1	0	1	16400522	2005	A bone-derived mixture of TGF beta-superfamily members forms a more mature vascular network than bFGF or TGF-beta 2 in vivo.	16400522
Actins	1	N	0	0	0	1	0	1	16118339	2005	Angiogenesis in the human corpus luteum: changes in expression of angiopoietins in the corpus luteum throughout the menstrual cycle and in early pregnancy.	16118339
Actins	1	N	0	0	1	0	1	1	15962004	2005	VEGF receptor-2 Y951 signaling and a role for the adapter molecule TSAd in tumor angiogenesis.	15962004
Actins	1	N	0	0	0	1	0	1	16003183	2005	Angiogenesis and arteriogenesis are increased in fibrin gel chambers implanted in prehypertensive spontaneously hypertensive rats.	16003183
Actins	1	N	0	0	0	0	1	1	16227992	2005	Akt1 regulates pathological angiogenesis, vascular maturation and permeability in vivo.	16227992
Actins	1	N	0	0	0	1	0	0	16079185	2005	The postnatal rat aorta contains pericyte progenitor cells that form spheroidal colonies in suspension culture.	16079185
Actins	1	N	0	0	1	0	1	1	15729725	2005	Development of the vasculature in &quot;pushing-type&quot; liver metastases of an experimental colorectal cancer.	15729725
Actins	1	N	0	0	0	1	0	1	15833801	2005	Catecholamines augment collateral vessel growth and angiogenesis in hindlimb ischemia.	15833801
Actins	1	N	0	0	0	0	1	0	15790570	2005	Activation of p38 has opposing effects on the proliferation and migration of endothelial cells.	15790570
Actins	1	N	0	0	1	0	1	1	16688360	2005	Angiogenesis in urothelial tumors of the upper urinary tract.	16688360
Actins	1	N	0	1	1	0	1	0	16242076	2005	Gastrin exerts pleiotropic effects on human melanoma cell biology.	16242076
Actins	1	N	0	0	0	1	0	0	16011835	2005	Retinal blood vessels develop in response to local VEGF-A signals in the absence of blood flow.	16011835
Actins	1	N	0	0	1	0	1	1	16236262	2005	Regulation of tissue factor and angiogenesis-related genes by changes in cell shape.	16236262
Actins	1	N	0	0	0	0	1	0	15770599	2005	Histological and functional characteristics of peritoneal membrane in peritoneal sclerosis of PD patients.	15770599
Actins	1	N	0	0	1	0	1	1	16127287	2005	Absence of smooth muscle actin-positive pericyte coverage of tumor vessels correlates with hematogenous metastasis and prognosis of colorectal cancer patients.	16127287
Actins	1	N	0	0	0	1	0	1	15665289	2005	Thymosin {beta}(10) inhibits angiogenesis and tumor growth by interfering with Ras function.	15665289
Actins	1	N	0	0	1	0	1	0	15816545	2005	Action of fenretinide (4-HPR) on ovarian cancer and endothelial cells.	15816545
Actins	1	N	0	0	0	1	0	0	15876524	2005	The effect of the antibody used and method of quantification on oral mucosal vascularity.	15876524
Actins	1	N	0	0	0	1	0	1	15516694	2005	Membrane type 1-matrix metalloproteinase is regulated by chemokines monocyte-chemoattractant protein-1/ccl2 and interleukin-8/CXCL8 in endothelial cells during angiogenesis.	15516694
Actins	1	N	0	0	1	0	1	1	15882617	2005	Stromal fibroblasts present in invasive human breast carcinomas promote tumor growth and angiogenesis through elevated SDF-1/CXCL12 secretion.	15882617
Actins	1	N	0	0	0	1	0	1	16028011	2005	Sustained vascular endothelial growth factor delivery enhances angiogenesis and perfusion in ischemic hind limb.	16028011
Actins	1	N	0	0	0	0	1	1	15923192	2005	Peptides derived from human decorin leucine-rich repeat 5 inhibit angiogenesis.	15923192
Actins	1	N	0	0	1	0	1	0	15996661	2005	STAT1 and Nmi are downstream targets of Ets-1 transcription factor in MCF-7 human breast cancer cell.	15996661
Actins	1	N	0	1	0	1	0	0	15614286	2005	Smooth muscle cell expression of a constitutive active form of human Rac 1 accelerates cutaneous wound repair.	15614286
Actins	1	N	0	0	1	0	1	0	15688008	2005	KSHV-GPCR and CXCR2 transforming capacity and angiogenic responses are mediated through a JAK2-STAT3-dependent pathway.	15688008
Actins	1	N	0	0	1	0	1	0	16721032	2005	Efficient human interferon-alpha gene transfer to neuroendocrine tumor cells with long-term and stable expression.	16721032
Actins	1	N	1	0	0	0	0	0	16251442	2005	Vascular development of the brain requires beta8 integrin expression in the neuroepithelium.	16251442
Actins	1	Y	0	0	0	1	0	0	16672691	2006	JNK and PI3K differentially regulate MMP-2 and MT1-MMP mRNA and protein in response to actin cytoskeleton reorganization in endothelial cells.	16672691
Actins	1	N	0	0	0	1	0	1	16368114	2006	Cyclic strain modulates tubulogenesis of endothelial cells in a 3D tissue culture model.	16368114
Actins	1	N	0	0	1	0	1	0	16540684	2006	Vascular proliferation is important for clinical progress of endometrial cancer.	16540684
Actins	1	N	0	0	0	1	0	0	16670350	2006	The cationic host defense peptide rCRAMP promotes gastric ulcer healing in rats.	16670350
Actins	1	N	0	0	1	0	1	0	16809506	2006	Cell biology. Podosomes and invadopodia help mobile cells step lively.	16809506
Actins	1	Y	0	0	1	0	1	0	16849568	2006	Differential binding of plasminogen, plasmin, and angiostatin4.5 to cell surface beta-actin: implications for cancer-mediated angiogenesis.	16849568
Actins	1	Y	0	0	1	0	1	0	16620064	2006	The role of actin bundling protein fascin in the progression of ovarian neoplasms.	16620064
Actins	1	N	0	0	1	0	1	0	16515634	2006	Hypoxia-inducible factor 1alpha (HIF-1alpha) correlated with tumor growth and apoptosis in ovarian cancer.	16515634
Actins	1	N	0	0	0	1	0	1	16892427	2006	Vascular localization and proliferation in the growing tip of the deer antler.	16892427
Actins	1	N	0	0	0	1	0	0	16289469	2006	Endocrine and cellular characteristics of corpora lutea from cows with a delayed post-ovulatory progesterone rise.	16289469
Actins	1	N	0	0	0	1	0	1	16364805	2006	Low-intensity ultrasound induces angiogenesis in rat hind-limb ischemia.	16364805
Actins	1	N	0	0	0	1	0	0	16978055	2006	Multipotent adult progenitor cell lines originating from the peripheral blood of green fluorescent protein transgenic swine.	16978055
Actins	1	N	0	1	0	1	0	1	16584574	2006	Thalidomide attenuates nitric oxide mediated angiogenesis by blocking migration of endothelial cells.	16584574
Actins	1	Y	0	0	1	0	1	1	16706831	2006	Origin of neovascular structure in an early stage of hepatocellular carcinoma: study of alpha-smooth muscle actin immunohistochemistry in serial thin sections of surgically resected cancer.	16706831
Actins	1	N	0	0	0	1	0	0	16580443	2006	Decellularized heart valve as a scaffold for in vivo recellularization: deleterious effects of granulocyte colony-stimulating factor.	16580443
Actins	1	Y	0	0	0	0	1	0	16132039	2006	Aspirin-triggered Lipoxin A4 inhibition of VEGF-induced endothelial cell migration involves actin polymerization and focal adhesion assembly.	16132039
Actins	1	N	0	0	0	1	0	0	16843451	2006	A comparison between percutaneous and surgical transplantation of autologous skeletal myoblasts in a swine model of chronic myocardial infarction.	16843451
Actins	1	N	0	0	1	0	1	0	16914569	2006	Up-regulation of endothelial delta-like 4 expression correlates with vessel maturation in bladder cancer.	16914569
Actins	1	Y	0	0	0	0	1	0	17133606	2006	Domain 1 of the urokinase-type plasminogen activator receptor is required for its morphologic and functional, beta2 integrin-mediated connection with actin cytoskeleton in human microvascular endothelial cells: failure of association in systemic sclerosis endothelial cells.	17133606
Actins	1	N	0	0	1	1	0	1	17518618	2006	Design of a filamentous polymeric scaffold for in vivo guided angiogenesis.	17518618
Actins	1	N	0	0	0	1	0	1	16996002	2006	Transplanted human umbilical cord blood mononuclear cells improve left ventricular function through angiogenesis in myocardial infarction.	16996002
Actins	1	N	0	0	1	0	1	1	17016557	2006	Rapid vascular regrowth in tumors after reversal of VEGF inhibition.	17016557
Actins	1	N	0	0	0	1	0	1	17014894	2006	Transitional angiogenesis and vascular remodeling during coronary angiogenesis in response to myocardial infarction.	17014894
Actins	1	N	0	0	0	1	0	1	17068295	2006	Extracellular matrix-bound angiopoietin-like 4 inhibits endothelial cell adhesion, migration, and sprouting and alters actin cytoskeleton.	17068295
Actins	1	N	0	0	1	1	0	0	17071599	2006	Platelet-derived growth factor-BB controls epithelial tumor phenotype by differential growth factor regulation in stromal cells.	17071599
Actins	1	N	0	1	0	0	0	0	17316065	2006	Mechanisms of microvascular wound repair II. Injury induces transformation of endothelial cells into myofibroblasts and the synthesis of matrix proteins.	17316065
Actins	1	N	0	1	0	1	0	1	16596177	2006	The effect of RhoA on human umbilical vein endothelial cell migration and angiogenesis in vitro.	16596177
Actins	1	N	0	0	0	0	1	0	16990702	2006	Effects of treatment for diabetes mellitus on circulating vascular progenitor cells.	16990702
Actins	1	N	0	0	0	0	1	0	17059916	2006	Heterogeneity in the remodeling of aneurysms of the ascending aorta with tricuspid aortic valves.	17059916
Actins	1	N	0	0	1	0	1	1	17020964	2006	Magnitude of stromal hemangiogenesis correlates with histologic subtype of non-Hodgkin's lymphoma.	17020964
Actins	1	N	0	0	0	1	0	1	17149546	2007	Inhibition of adenovirus-mediated human MAGE-D1 on angiogenesis in vitro and in vivo.	17149546
Actins	1	N	0	0	0	1	0	0	17385722	2007	Puromycin insensitive leucyl-specific aminopeptidase (PILSAP) affects RhoA activation in endothelial cells.	17385722
Actins	1	N	0	0	0	1	0	1	17292410	2007	Time-dependent neovasculogenesis and regeneration of different bladder wall components in the bladder acellular matrix graft in rats.	17292410
Actins	1	N	0	0	0	1	0	1	17081777	2007	Calmodulin is essential for angiogenesis in response to hypoxic stress in endothelial cells.	17081777
Actins	1	N	0	0	0	1	0	0	17674035	2007	Morphologic features in the regenerating liver--a comparative intravital, lightmicroscopical and ultrastructural analysis with focus on hepatic stellate cells.	17674035
Actins	1	N	0	0	0	0	1	1	17488682	2007	Pericyte coverage of abnormal blood vessels in myelofibrotic bone marrows.	17488682
Actins	1	N	1	0	0	0	0	0	17277743	2007	Microphthalmia, persistent hyperplastic hyaloid vasculature and lens anomalies following overexpression of VEGF-A188 from the alphaA-crystallin promoter.	17277743
Actins	1	N	0	0	1	0	1	1	17822316	2007	Immunohistochemical expression of vascular endothelial growth factor (VEGF) does not correlate with microvessel density in renal cell carcinoma.	17822316
Actins	1	Y	0	0	1	0	1	1	17502949	2007	CD105/smooth muscle actin double immunostaining discriminate between immature and mature tumor blood vessels.	17502949
Actins	1	N	0	0	1	1	0	0	17872458	2007	Pathway for differentiation of human embryonic stem cells to vascular cell components and their potential for vascular regeneration.	17872458
Actins	1	N	0	0	1	0	1	1	17525173	2007	Retinoblastoma tumor vessel maturation impacts efficacy of vessel targeting in the LH(BETA)T(AG) mouse model.	17525173
Actins	1	N	0	0	0	1	0	1	17200440	2007	Cardiac tissue engineering in an in vivo vascularized chamber.	17200440
Actins	1	N	0	0	1	0	0	0	17391313	2007	Loss of smooth muscle calponin results in impaired blood vessel maturation in the tumor-host microenvironment.	17391313
Actins	1	N	0	0	0	1	0	1	17574548	2007	Lactate adversely affects the in vitro formation of endothelial cell tubular structures through the action of TGF-beta1.	17574548
Actins	1	N	0	0	0	0	1	1	17475245	2007	Identification and characterization of cells with high angiogenic potential and transitional phenotype in calcific aortic valve.	17475245
Actins	1	N	0	0	1	1	0	0	17479534	2007	[Reorganization of cytoskeleton as basis for morphogenesis].	17479534
Actins	1	N	0	0	0	0	1	1	17191085	2007	Endostatin peptide, an inhibitor of angiogenesis, prevents the progression of peritoneal sclerosis in a mouse experimental model.	17191085
Actins	1	N	0	0	0	1	1	1	17164129	2007	Emerging mechanisms for growth and protection of the vasculature by cytochrome P450-derived products of arachidonic acid and other eicosanoids.	17164129
Actins	1	N	0	1	0	1	0	0	17650103	2007	Differential cutaneous wound healing in thermally injured MRL/MPJ mice.	17650103
Actins	1	N	0	0	1	0	1	1	17016437	2007	AKT activity regulates the ability of mTOR inhibitors to prevent angiogenesis and VEGF expression in multiple myeloma cells.	17016437
Actins	1	N	0	0	0	0	1	0	17329494	2007	Tools used to measure airway remodelling in research.	17329494
Actins	1	N	0	0	0	1	0	0	17188570	2007	Angiopoietin-1 for myocardial angiogenesis: a comparison between delivery strategies.	17188570
Actins	1	N	0	0	0	1	0	1	17395884	2007	Endothelial cell migration during angiogenesis.	17395884
Actins	1	N	1	0	0	0	0	0	17998398	2007	Ena/VASP is required for endothelial barrier function in vivo.	17998398
Actins	1	N	0	0	1	0	1	0	17942924	2007	The addition of AG-013736 to fractionated radiation improves tumor response without functionally normalizing the tumor vasculature.	17942924
Actins	1	N	0	0	0	0	1	1	17921480	2007	Endometrial vessel maturation in women exposed to levonorgestrel-releasing intrauterine system for a short or prolonged period of time.	17921480
Actins	1	N	0	1	0	1	0	0	17200193	2007	Accelerated wound closure in mice deficient for interleukin-10.	17200193
Actins	1	N	1	0	0	0	0	0	17898695	2008	Development of renin expression in the mouse kidney.	17898695
Actins	1	N	0	0	1	0	1	1	18384688	2008	The assessment of angiogenesis and fibroblastic stromagenesis in hyperplastic and pre-invasive breast lesions.	18384688
Actins	1	N	0	0	0	1	0	1	18367381	2008	Maturation of capillary-like structures in a tube-like construct in perfusion and rotation culture.	18367381
Actins	1	Y	0	0	0	0	1	1	19051136	2008	Novel approaches in anti-angiogenic treatment targeting endothelial F-actin: a new anti-angiogenic strategy?	19051136
Actins	1	Y	0	0	0	1	0	1	18190688	2008	The CMV early enhancer/chicken beta actin (CAG) promoter can be used to drive transgene expression during the differentiation of murine embryonic stem cells into vascular progenitors.	18190688
Actins	1	N	0	0	0	1	0	1	18462761	2008	Therapeutic potential of angiogenin modified mesenchymal stem cells: angiogenin improves mesenchymal stem cells survival under hypoxia and enhances vasculogenesis in myocardial infarction.	18462761
Actins	1	N	0	0	0	1	0	1	18804439	2008	Serum response factor is required for sprouting angiogenesis and vascular integrity.	18804439
Actins	1	N	0	0	0	1	0	0	18398622	2008	Impact of rapamycin on liver regeneration.	18398622
Actins	1	N	0	0	0	1	0	0	18356482	2008	Targeted imaging of hypoxia-induced integrin activation in myocardium early after infarction.	18356482
Actins	1	N	0	0	0	1	0	0	19008723	2008	Basic fibroblast growth factor inhibits ventricular remodeling in Dahl salt-sensitive hypertensive rats.	19008723
Actins	1	Y	0	0	0	0	1	1	18444176	2008	Allicin inhibits blood vessel growth and downregulates Akt phosphorylation and actin polymerization.	18444176
Actins	1	N	1	0	0	1	0	1	18816835	2008	VEGF-mediated fusion in the generation of uniluminal vascular spheroids.	18816835
Actins	1	Y	0	0	0	1	0	1	18688635	2008	Pericytes in the mature chorioallantoic membrane capillary plexus contain desmin and alpha-smooth muscle actin: relevance for non-sprouting angiogenesis.	18688635
Actins	1	N	0	0	1	0	1	1	18685096	2008	Tumor-derived endothelial cells exhibit aberrant Rho-mediated mechanosensing and abnormal angiogenesis in vitro.	18685096
Actins	1	N	0	0	1	0	1	1	18665180	2008	VEGF expression by mesenchymal stem cells contributes to angiogenesis in pancreatic carcinoma.	18665180
Actins	1	N	0	0	0	0	1	0	18156211	2008	Regulation of endothelial cell cytoskeletal reorganization by a secreted frizzled-related protein-1 and frizzled 4- and frizzled 7-dependent pathway: role in neovessel formation.	18156211
Actins	1	N	0	0	1	0	1	0	18612312	2008	Relationship between human tumour angiogenic profile and combretastatin-induced vascular shutdown: an exploratory study.	18612312
Actins	1	N	0	0	0	1	0	1	18562481	2008	Cdc42 and RhoA have opposing roles in regulating membrane type 1-matrix metalloproteinase localization and matrix metalloproteinase-2 activation.	18562481
Actins	1	N	0	0	0	0	1	1	18460649	2008	Angiogenesis in pulmonary hypertension with myelofibrosis.	18460649
Actins	1	N	0	0	1	0	0	0	19271685	2008	Expression of intermediate filament nestin in blood vessels of neural and non-neural tissues.	19271685
Actins	1	Y	0	1	1	0	1	0	18308352	2008	Rapid regulatory actions of sex steroids on cell movement through the actin cytoskeleton.	18308352
Actins	1	N	0	1	0	1	0	1	18501931	2008	Interleukin-1beta-mediated inhibition of the processes of angiogenesis in cardiac microvascular endothelial cells.	18501931
Actins	1	N	0	0	0	1	0	0	18645023	2008	Antimigratory effect of TK1-2 is mediated in part by interfering with integrin alpha2beta1.	18645023
Actins	1	N	0	0	1	0	1	1	18317352	2008	Heterogeneous tumor vasculature in retinoblastoma: implications for vessel targeting therapy.	18317352
Actins	1	N	0	0	1	0	1	0	18413367	2008	A novel role of thrombospondin-1 in cervical carcinogenesis: inhibit stroma reaction by inhibiting activated fibroblasts from invading cancer.	18413367
Actins	1	N	0	0	1	0	1	1	18495668	2008	Stromal fibroblasts activated by tumor cells promote angiogenesis in mouse gastric cancer.	18495668
Actins	1	N	0	0	0	0	1	0	17983645	2008	Mechanisms of nongenomic actions of thyroid hormone.	17983645
Actins	1	N	0	1	0	1	0	0	18402775	2008	FTY720 inhibits S1P-mediated endothelial healing: relationship to S1P1-receptor surface expression.	18402775
Actins	1	N	0	0	1	0	1	1	18787105	2008	Tumor recovery by angiogenic switch from sprouting to intussusceptive angiogenesis after treatment with PTK787/ZK222584 or ionizing radiation.	18787105
Actins	1	N	1	0	0	1	0	1	18059000	2008	Meteorin regulates angiogenesis at the gliovascular interface.	18059000
Actins	1	N	0	0	0	1	0	1	18802021	2008	Isoprostanes inhibit vascular endothelial growth factor-induced endothelial cell migration, tube formation, and cardiac vessel sprouting in vitro, as well as angiogenesis in vivo via activation of the thromboxane A(2) receptor: a potential link between oxidative stress and impaired angiogenesis.	18802021
Actins	1	N	0	0	0	1	0	0	18520371	2008	Collagen scaffolds implanted in the palatal mucosa.	18520371
Actins	1	N	0	0	0	1	0	0	18695916	2008	Integrin alphavbeta3 is not significantly implicated in the anti-migratory effect of anti-angiogenic urokinase kringle domain.	18695916
Actins	1	N	0	0	0	1	0	1	18417156	2008	Microfibril-associate glycoprotein-2 (MAGP-2) promotes angiogenic cell sprouting by blocking notch signaling in endothelial cells.	18417156
Actins	1	N	0	1	0	1	0	0	20029510	2009	Male and female rats with severe protein restriction present delayed wound healing.	20029510
Actins	1	N	0	0	0	1	1	1	20011539	2009	Erk1 and Erk2 regulate endothelial cell proliferation and migration during mouse embryonic angiogenesis.	20011539
Actins	1	N	0	0	1	0	1	0	19815528	2009	Simultaneous imaging of tumor oxygenation and microvascular permeability using Overhauser enhanced MRI.	19815528
Actins	1	N	0	0	0	1	0	1	19934363	2009	Angiogenesis induced by hVEGF165 gene controlled by hypoxic response elements in rabbit ischemia myocardium.	19934363
Actins	1	N	0	0	0	1	0	1	20058207	2009	Bone marrow derived pluripotent cells are pericytes which contribute to vascularization.	20058207
Actins	1	N	0	0	0	1	0	1	19716681	2009	Characterization of interfacial reactions between connective tissue and allogenous implants used for subdermal soft tissue augmentation.	19716681
Actins	1	N	0	1	1	0	1	0	19909017	2009	Advances in thymosin beta10 research: differential expression, molecular mechanisms, and clinical implications in cancer and other conditions.	19909017
Actins	1	N	0	0	0	1	0	1	19840775	2009	Foxo1 is essential for in vitro vascular formation from embryonic stem cells.	19840775
Actins	1	N	0	0	0	0	1	1	18713669	2009	Co-delivery of FGF-2 and G-CSF from gelatin-based hydrogels as angiogenic therapy in a murine critical limb ischemic model.	18713669
Actins	1	N	0	0	0	1	0	1	19778941	2009	Actin-binding rho activating protein (Abra) is essential for fluid shear stress-induced arteriogenesis.	19778941
Actins	1	N	0	0	0	1	0	1	19295129	2009	Distinct role of PLCbeta3 in VEGF-mediated directional migration and vascular sprouting.	19295129
Actins	1	N	0	0	0	1	0	1	19602778	2009	Treatment with recombinant placental growth factor (PlGF) enhances both angiogenesis and arteriogenesis and improves survival after myocardial infarction.	19602778
Actins	1	N	0	0	0	1	0	1	19724912	2009	Oligosaccharides of hyaluronan induce angiogenesis through distinct CD44 and RHAMM-mediated signalling pathways involving Cdc2 and gamma-adducin.	19724912
Actins	1	N	0	0	0	1	0	1	19555698	2009	Sustained delivery of FGF-1 increases vascular density in comparison to bolus administration.	19555698
Actins	1	N	0	0	0	1	0	0	18996588	2009	Sequential delivery of dexamethasone and VEGF to control local tissue response for carbon nanotube fluorescence based micro-capillary implantable sensors.	18996588
Actins	1	N	0	0	0	0	1	1	19478078	2009	S156C mutation in tissue inhibitor of metalloproteinases-3 induces increased angiogenesis.	19478078
Actins	1	Y	0	0	0	1	0	1	19439531	2009	Endothelial cell traction and ECM density influence both capillary morphogenesis and maintenance in 3-D.	19439531
Actins	1	N	0	0	1	0	1	1	19412434	2009	Cancer-stellate cell interactions perpetuate the hypoxia-fibrosis cycle in pancreatic ductal adenocarcinoma.	19412434
Actins	1	N	1	0	0	1	0	0	19345098	2009	VE-Cadherin-mediated cell-cell interaction suppresses sprouting via signaling to MLC2 phosphorylation.	19345098
Actins	1	N	0	0	0	1	0	0	19022247	2009	Possible involvement of caspase-6 and -7 but not caspase-3 in the regulation of hypoxia-induced apoptosis in tube-forming endothelial cells.	19022247
Actins	1	N	0	0	0	1	0	1	19154781	2009	Role of endothelial nitric oxide synthetase in arteriogenesis after stroke in mice.	19154781
Actins	1	N	0	0	1	0	1	1	19366067	2009	Florid vascular proliferation in mature cystic teratoma of the ovary: case report and review of the literature.	19366067
Actins	1	Y	0	0	0	1	0	1	19565639	2009	Human angiomotin-like 1 associates with an angiomotin protein complex through its coiled-coil domain and induces the remodeling of the actin cytoskeleton.	19565639
Actins	1	N	0	0	0	0	1	1	19458984	2009	Prevention of vasa vasorum neovascularization attenuates early neointima formation in experimental hypercholesterolemia.	19458984
Actins	1	N	0	0	1	0	1	1	19407854	2009	Presence of cancer-associated fibroblasts inversely correlates with Schwannian stroma in neuroblastoma tumors.	19407854
Actins	1	N	0	0	1	0	1	1	19434519	2009	Overexpression of caveolin-1 in hepatocellular carcinoma with metastasis and worse prognosis: correlation with vascular endothelial growth factor, microvessel density and unpaired artery.	19434519
Actins	1	N	0	0	1	0	1	0	19609842	2009	Increased percentage of microvessels but decreased density of large vessels in papillary carcinomas as compared to hot and cold thyroid nodules.	19609842
Actins	1	N	0	0	0	1	0	0	19226201	2009	A delayed type of three-dimensional growth of human endothelial cells under simulated weightlessness.	19226201
Actins	1	N	0	0	1	0	1	1	18952925	2009	Blood vessel maturation in retinoblastoma tumors: spatial distribution of neovessels and mature vessels and its impact on ocular treatment.	18952925
Actins	1	N	0	0	0	1	0	1	19607713	2009	Blood vessel remodeling in pig ovarian follicles during the periovulatory period: an immunohistochemistry and SEM-corrosion casting study.	19607713
Actins	1	N	1	0	0	0	0	0	19800207	2009	Postnatal maturation of tendon, cruciate ligament, meniscus and articular cartilage: a histological study in sheep.	19800207
Actins	1	N	0	0	0	1	0	0	20010300	2010	Development and characterization of a novel human in vitro blood-nerve barrier model using primary endoneurial endothelial cells.	20010300
Actins	1	Y	0	1	0	1	0	0	20174953	2010	Simulated microgravity perturbs actin polymerization to promote nitric oxide-associated migration in human immortalized Eahy926 cells.	20174953
Actins	1	N	0	0	1	0	1	1	20686424	2010	The role of angiogenesis in the transformation of plexiform neurofibroma into malignant peripheral nerve sheath tumors in children with neurofibromatosis type 1.	20686424
Actins	1	N	0	0	1	0	1	0	19585580	2010	Small interfering RNA-mediated CXCR1 or CXCR2 knock-down inhibits melanoma tumor growth and invasion.	19585580
Actins	1	N	0	0	0	1	0	1	20184434	2010	Accelerated angiogenic host tissue response to poly(L-lactide-co-glycolide) scaffolds by vitalization with osteoblast-like cells.	20184434
Actins	1	N	0	0	1	0	1	1	19889153	2010	Stromal laminin chain distribution in normal, hyperplastic and malignant oral mucosa: relation to myofibroblast occurrence and vessel formation.	19889153
Actins	1	N	0	0	0	1	0	0	20692235	2010	Deficiency of autotaxin/lysophospholipase D results in head cavity formation in mouse embryos through the LPA receptor-Rho-ROCK pathway.	20692235
Actins	1	N	0	0	0	1	0	1	20080298	2010	The effect of FGF-1 loaded alginate microbeads on neovascularization and adipogenesis in a vascular pedicle model of adipose tissue engineering.	20080298
Actins	1	N	0	0	0	0	1	1	20122857	2010	A comparative study of carotid atherosclerotic plaque microvessel density and angiogenic growth factor expression in symptomatic versus asymptomatic patients.	20122857
Actins	1	N	1	0	0	1	0	1	20450254	2010	Induction of angiogenic immediate early genes by activation of FP prostanoid receptors in cultured human ciliary smooth muscle cells.	20450254
Actins	1	N	0	0	0	1	0	1	20081366	2010	Hedgehog proteins activate pro-angiogenic responses in endothelial cells through non-canonical signaling pathways.	20081366
Actins	1	N	0	0	0	1	0	1	19737050	2010	Rapid anastomosis of endothelial progenitor cell-derived vessels with host vasculature is promoted by a high density of cotransplanted fibroblasts.	19737050
Actins	1	N	0	0	1	0	1	1	20620303	2010	Targeting multiple angiogenic pathways for the treatment of neuroblastoma.	20620303
Actins	1	Y	0	1	0	1	0	1	20594968	2010	Ornithine decarboxylase and extracellular polyamines regulate microvascular sprouting and actin cytoskeleton dynamics in endothelial cells.	20594968
Actins	1	N	0	0	1	0	1	1	19929197	2010	Proliferation of vascular smooth muscle cells in glioblastoma multiforme.	19929197
Actins	1	N	0	0	1	1	0	0	20177148	2010	Ovarian cancer-derived lysophosphatidic acid stimulates secretion of VEGF and stromal cell-derived factor-1 alpha from human mesenchymal stem cells.	20177148
Actins	1	N	0	0	0	1	0	0	19620132	2010	Immaturity of microvessels in haemorrhagic plaques is associated with proteolytic degradation of angiogenic factors.	19620132
Actins	1	N	1	0	0	1	0	0	20416033	2010	Partial pulmonary embolization disrupts alveolarization in fetal sheep.	20416033
Actins	1	N	0	0	1	0	0	0	20505768	2010	Stromal PDGFRbeta expression in prostate tumors and non-malignant prostate tissue predicts prostate cancer survival.	20505768
Actins	1	N	0	0	1	1	0	1	20620299	2010	Bevacizumab-induced tumor vessel remodeling in rhabdomyosarcoma xenografts increases the effectiveness of adjuvant ionizing radiation.	20620299
Actins	1	N	0	0	0	1	0	1	20020485	2010	Thrombospondin type I domain containing 7A (THSD7A) mediates endothelial cell migration and tube formation.	20020485
Actins	1	N	0	1	1	1	0	1	20713899	2010	Int6/eIF3e silencing promotes functional blood vessel outgrowth and enhances wound healing by upregulating hypoxia-induced factor 2alpha expression.	20713899
Actins	1	N	0	0	1	0	1	1	20110534	2010	Pathological neovascularization is reduced by inactivation of ADAM17 in endothelial cells but not in pericytes.	20110534
activated protein C receptor	0	N	0	0	0	1	0	1	15166095	2004	Activated protein C induces endothelial cell proliferation by mitogen-activated protein kinase activation in vitro and angiogenesis in vivo.	15166095
Activated-Leukocyte Cell Adhesion Molecule	0	Y	1	0	0	1	0	0	11568000	2001	ALCAM (CD166): its role in hematopoietic and endothelial development.	11568000
Activated-Leukocyte Cell Adhesion Molecule	0	Y	1	0	0	1	0	0	12070283	2002	Mesenchymal stem cells in perichondrium express activated leukocyte cell adhesion molecule and participate in bone marrow formation.	12070283
Activating Transcription Factor 2	0	N	0	0	1	0	1	0	18698165	2008	Transcriptional control of the melanoma malignant phenotype.	18698165
Activating Transcription Factor 2	0	Y	0	0	0	0	1	1	18849464	2009	A novel role for activating transcription factor-2 in 15(S)-hydroxyeicosatetraenoic acid-induced angiogenesis.	18849464
Activating Transcription Factor 3	0	Y	0	0	0	0	1	1	16428460	2006	Oxidative stress-responsive transcription factor ATF3 potentially mediates diabetic angiopathy.	16428460
Activating Transcription Factor 3	0	Y	0	0	1	0	1	1	18308734	2008	Fibronectin type I repeat is a nonactivating ligand for EphA1 and inhibits ATF3-dependent angiogenesis.	18308734
Activating Transcription Factor 3	0	N	0	0	0	0	1	1	18942706	2009	Nuclear factor kappa B subunit p50 promotes melanoma angiogenesis by upregulating interleukin-6 expression.	18942706
Activating Transcription Factor 4	0	N	0	0	0	0	1	0	14747470	2004	Homocysteine increases the expression of vascular endothelial growth factor by a mechanism involving endoplasmic reticulum stress and transcription factor ATF4.	14747470
Activating Transcription Factor 4	0	N	0	0	1	0	1	1	18172307	2008	Osteopontin promotes vascular endothelial growth factor-dependent breast tumor growth and angiogenesis via autocrine and paracrine mechanisms.	18172307
Activating Transcription Factor 4	0	N	0	0	1	0	1	1	18829529	2008	Prostaglandin E2 regulates tumor angiogenesis in prostate cancer.	18829529
Activating Transcription Factor 4	0	Y	0	0	0	1	0	1	20185790	2010	Oxidized phospholipids regulate expression of ATF4 and VEGF in endothelial cells via NRF2-dependent mechanism: novel point of convergence between electrophilic and unfolded protein stress pathways.	20185790
Activating Transcription Factors	1	N	0	0	1	0	1	0	17082795	2007	A gene transfer comparative study of HSA-conjugated antiangiogenic factors in a transgenic mouse model of metastatic ocular cancer.	17082795
Activating Transcription Factors	1	N	0	0	1	0	1	0	20805979	2010	Suppression of uPA and uPAR attenuates angiogenin mediated angiogenesis in endothelial and glioblastoma cell lines.	20805979
activin A	0	Y	0	0	1	0	1	0	15188178	2004	Activin A stimulates vascular endothelial growth factor gene transcription in human hepatocellular carcinoma cells.	15188178
activin A	0	Y	0	0	0	1	0	1	15123352	2004	Activin A augments vascular endothelial growth factor activity in promoting branching tubulogenesis in hepatic sinusoidal endothelial cells.	15123352
activin A	0	Y	0	0	0	1	0	1	15117880	2004	Crucial role of activin a in tubulogenesis of endothelial cells induced by vascular endothelial growth factor.	15117880
activin A	0	Y	0	0	0	0	1	1	15039217	2004	Activin a in the regulation of corneal neovascularization and vascular endothelial growth factor expression.	15039217
activin A	0	Y	0	0	1	0	1	0	15753386	2005	Activin A suppresses neuroblastoma xenograft tumor growth via antimitotic and antiangiogenic mechanisms.	15753386
activin A	0	Y	1	0	0	1	0	1	16029071	2005	Modulation of activin A-induced differentiation in vitro by vascular endothelial growth factor in Xenopus presumptive ectodermal cells.	16029071
activin A	0	N	0	0	0	0	1	0	17296189	2007	Deranged expression of follistatin and follistatin-like protein in women with ovarian endometriosis.	17296189
activin A	0	Y	0	0	0	1	0	1	17384470	2007	Activin A as a critical mediator of capillary formation: interaction with the fibroblast growth factor action.	17384470
activin A	0	N	0	0	0	1	0	0	20876727	2010	Activatin' human adipose progenitors in obesity.	20876727
Activin Receptors	1	N	1	0	0	0	0	1	9264265	1997	Expression of ALK-1, a type 1 serine/threonine kinase receptor, coincides with sites of vasculogenesis and angiogenesis in early mouse development.	9264265
Activin Receptors	1	N	1	0	0	1	1	1	11062473	2000	Arteriovenous malformations in mice lacking activin receptor-like kinase-1.	11062473
Activin Receptors	1	N	0	0	0	1	0	0	10913639	2000	Expression and possible roles of activin A in proliferative vitreoretinal diseases.	10913639
Activin Receptors	1	N	0	0	0	1	0	1	10716993	2000	Activin receptor-like kinase 1 modulates transforming growth factor-beta 1 signaling in the regulation of angiogenesis.	10716993
Activin Receptors	1	N	1	0	0	1	0	0	11451567	2001	Transforming growth factor beta signalling in vitro and in vivo: activin ligand-receptor interaction, Smad5 in vasculogenesis, and repression of target genes by the deltaEF1/ZEB-related SIP1 in the vertebrate embryo.	11451567
Activin Receptors	1	Y	1	0	0	0	0	1	12050147	2002	Disruption of acvrl1 increases endothelial cell number in zebrafish cranial vessels.	12050147
Activin Receptors	1	N	0	0	1	0	1	0	15188178	2004	Activin A stimulates vascular endothelial growth factor gene transcription in human hepatocellular carcinoma cells.	15188178
Activin Receptors	1	N	0	0	0	1	0	1	15117880	2004	Crucial role of activin a in tubulogenesis of endothelial cells induced by vascular endothelial growth factor.	15117880
Activin Receptors	1	Y	0	0	0	0	1	0	15951295	2005	Patients with hereditary hemorrhagic telangiectasia have increased plasma levels of vascular endothelial growth factor and transforming growth factor-beta1 as well as high ALK1 tissue expression.	15951295
Activin Receptors	1	N	0	0	1	0	1	0	15753386	2005	Activin A suppresses neuroblastoma xenograft tumor growth via antimitotic and antiangiogenic mechanisms.	15753386
Activin Receptors, Type I	1	Y	0	0	0	1	0	1	10716993	2000	Activin receptor-like kinase 1 modulates transforming growth factor-beta 1 signaling in the regulation of angiogenesis.	10716993
Activin Receptors, Type I	1	N	0	0	0	0	1	1	11815719	2001	Angiogenesis and hereditary hemorrhagic telangiectasia. Rendu-Osler-Weber disease.	11815719
Activin Receptors, Type I	1	Y	1	0	0	0	1	1	11285230	2001	Abnormal angiogenesis but intact hematopoietic potential in TGF-beta type I receptor-deficient mice.	11285230
Activin Receptors, Type I	1	Y	0	0	0	1	0	1	12453878	2002	Activin receptor-like kinase 1 is implicated in the maturation phase of angiogenesis.	12453878
Activin Receptors, Type I	1	Y	0	0	1	0	1	0	12213293	2002	Expression of TGF-beta type I and II receptors in normal and cancerous human endometrium.	12213293
Activin Receptors, Type I	1	N	0	0	0	0	1	0	12668602	2003	Vascular morphogenesis: tales of two syndromes.	12668602
Activin Receptors, Type I	1	N	0	0	0	1	0	1	14522471	2003	Controlling the angiogenic switch: a balance between two distinct TGF-b receptor signaling pathways.	14522471
Activin Receptors, Type I	1	N	0	0	0	0	1	0	12665463	2003	Alterations in TGF-beta1 expression in lambs with increased pulmonary blood flow and pulmonary hypertension.	12665463
Activin Receptors, Type I	1	Y	1	0	0	0	0	1	12941632	2003	Loss of distinct arterial and venous boundaries in mice lacking endoglin, a vascular-specific TGFbeta coreceptor.	12941632
Activin Receptors, Type I	1	N	0	0	0	0	1	1	12667943	2003	Hereditary hemorrhagic telangiectasia: an update on transforming growth factor beta signaling in vasculogenesis and angiogenesis.	12667943
Activin Receptors, Type I	1	Y	1	1	0	1	0	0	15059937	2004	Isolation of a regulatory region of activin receptor-like kinase 1 gene sufficient for arterial endothelium-specific expression.	15059937
Activin Receptors, Type I	1	Y	0	0	0	0	1	1	15059528	2004	[Enhancement of the study on the relationship between hereditary hemorrhagic telangiectasia and disorders of blood vessel formation and development].	15059528
Activin Receptors, Type I	1	N	0	0	0	1	0	0	15993872	2005	Blood outgrowth endothelial cells from Hereditary Haemorrhagic Telangiectasia patients reveal abnormalities compatible with vascular lesions.	15993872
Activin Receptors, Type I	1	N	0	0	0	0	1	0	15923183	2005	Endoglin null endothelial cells proliferate faster and are more responsive to transforming growth factor beta1 with higher affinity receptors and an activated Alk1 pathway.	15923183
Activin Receptors, Type I	1	N	1	0	1	1	0	0	16123806	2005	Cripto-1: a multifunctional modulator during embryogenesis and oncogenesis.	16123806
Activin Receptors, Type I	1	N	0	0	1	0	1	0	15967103	2005	A specific inhibitor of TGF-beta receptor kinase, SB-431542, as a potent antitumor agent for human cancers.	15967103
Activin Receptors, Type I	1	Y	1	0	0	1	0	1	16223497	2005	Proteomic identification of activin receptor-like kinase-1 as a differentially expressed protein during hyaloid vascular system regression.	16223497
Activin Receptors, Type I	1	N	0	0	0	0	1	0	16595794	2006	Hereditary hemorrhagic telangiectasia, a vascular dysplasia affecting the TGF-beta signaling pathway.	16595794
Activin Receptors, Type I	1	Y	1	0	0	1	0	1	17071858	2006	TGFbeta1 induces vasculogenesis and inhibits angiogenic sprouting in an embryonic stem cell differentiation model: respective contribution of ALK1 and ALK5.	17071858
Activin Receptors, Type I	1	Y	1	0	0	0	0	0	16344855	2006	Nonoverlapping expression patterns of ALK1 and ALK5 reveal distinct roles of each receptor in vascular development.	16344855
Activin Receptors, Type I	1	Y	0	0	0	1	0	1	16405919	2006	Distinct regulation of gene expression in human endothelial cells by TGF-beta and its receptors.	16405919
Activin Receptors, Type I	1	N	1	0	0	0	0	0	16449320	2006	TGFbeta inhibition of yolk-sac-like differentiation of human embryonic stem-cell-derived embryoid bodies illustrates differences between early mouse and human development.	16449320
Activin Receptors, Type I	1	Y	1	0	0	1	0	1	17530030	2007	Activin receptor-like kinase 1 is essential for placental vascular development in mice.	17530030
Activin Receptors, Type I	1	Y	1	0	0	0	0	0	18029401	2007	Compensatory signalling induced in the yolk sac vasculature by deletion of TGFbeta receptors in mice.	18029401
Activin Receptors, Type I	1	N	0	0	0	1	0	1	17311849	2007	BMP-9 signals via ALK1 and inhibits bFGF-induced endothelial cell proliferation and VEGF-stimulated angiogenesis.	17311849
Activin Receptors, Type I	1	Y	0	0	1	0	1	1	17072348	2007	ALK5 promotes tumor angiogenesis by upregulating matrix metalloproteinase-9 in tumor cells.	17072348
Activin Receptors, Type I	1	N	0	0	0	1	0	0	17264955	2007	Therapeutic action of tranexamic acid in hereditary haemorrhagic telangiectasia (HHT): regulation of ALK-1/endoglin pathway in endothelial cells.	17264955
Activin Receptors, Type I	1	Y	0	0	0	1	0	0	18835925	2008	Increased tissue perfusion promotes capillary dysplasia in the ALK1-deficient mouse brain following VEGF stimulation.	18835925
Activin Receptors, Type I	1	Y	0	0	0	0	1	1	17911384	2008	ALK5- and TGFBR2-independent role of ALK1 in the pathogenesis of hereditary hemorrhagic telangiectasia type 2.	17911384
Activin Receptors, Type I	1	N	1	0	0	1	0	1	19398875	2009	TGF-beta inhibits vascular sprouting through TGF-beta type I receptor in the mouse embryonic aorta.	19398875
Activin Receptors, Type I	1	N	1	0	0	1	0	0	19398960	2009	Poor vessel formation in embryos from knock-in mice expressing ALK5 with L45 loop mutation defective in Smad activation.	19398960
Activin Receptors, Type I	1	N	1	0	0	0	0	0	19805914	2009	Real-time imaging of de novo arteriovenous malformation in a mouse model of hereditary hemorrhagic telangiectasia.	19805914
Activin Receptors, Type I	1	Y	0	0	1	0	1	1	20065063	2010	Genetic and pharmacological targeting of activin receptor-like kinase 1 impairs tumor growth and angiogenesis.	20065063
Activin Receptors, Type II	1	N	0	0	0	0	1	1	11815719	2001	Angiogenesis and hereditary hemorrhagic telangiectasia. Rendu-Osler-Weber disease.	11815719
Activin Receptors, Type II	1	N	0	0	0	1	0	1	12453878	2002	Activin receptor-like kinase 1 is implicated in the maturation phase of angiogenesis.	12453878
Activin Receptors, Type II	1	N	0	0	0	0	1	1	12667943	2003	Hereditary hemorrhagic telangiectasia: an update on transforming growth factor beta signaling in vasculogenesis and angiogenesis.	12667943
Activin Receptors, Type II	1	N	0	0	0	0	1	0	12668602	2003	Vascular morphogenesis: tales of two syndromes.	12668602
Activin Receptors, Type II	1	N	0	0	0	0	1	1	15059528	2004	[Enhancement of the study on the relationship between hereditary hemorrhagic telangiectasia and disorders of blood vessel formation and development].	15059528
Activin Receptors, Type II	1	N	1	1	0	1	0	0	15059937	2004	Isolation of a regulatory region of activin receptor-like kinase 1 gene sufficient for arterial endothelium-specific expression.	15059937
Activin Receptors, Type II	1	N	0	0	1	0	1	0	15991185	2005	The rationale for nonsteroidal anti-inflammatory drug therapy for inflammatory myofibroblastic tumors: a Children's Oncology Group study.	15991185
Activin Receptors, Type II	1	Y	0	0	0	1	0	1	16594992	2006	ALK1 signalling analysis identifies angiogenesis related genes and reveals disparity between TGF-beta and constitutively active receptor induced gene expression.	16594992
Activin Receptors, Type II	1	N	1	0	0	0	0	0	16449320	2006	TGFbeta inhibition of yolk-sac-like differentiation of human embryonic stem-cell-derived embryoid bodies illustrates differences between early mouse and human development.	16449320
Activin Receptors, Type II	1	N	0	0	0	0	1	0	16595794	2006	Hereditary hemorrhagic telangiectasia, a vascular dysplasia affecting the TGF-beta signaling pathway.	16595794
Activin Receptors, Type II	1	Y	0	0	0	1	0	0	16643725	2006	[Gene regulatory mechanism of hairy and enhancer of split related-1 for angiogenesis factors].	16643725
Activin Receptors, Type II	1	Y	0	0	0	1	0	1	17311849	2007	BMP-9 signals via ALK1 and inhibits bFGF-induced endothelial cell proliferation and VEGF-stimulated angiogenesis.	17311849
Activin Receptors, Type II	1	Y	0	0	0	1	0	0	17264955	2007	Therapeutic action of tranexamic acid in hereditary haemorrhagic telangiectasia (HHT): regulation of ALK-1/endoglin pathway in endothelial cells.	17264955
Activin Receptors, Type II	1	N	0	0	0	1	0	1	17384470	2007	Activin A as a critical mediator of capillary formation: interaction with the fibroblast growth factor action.	17384470
Activin Receptors, Type II	1	Y	0	0	0	1	0	0	18065769	2008	Caveolin-1 interacts and cooperates with the transforming growth factor-beta type I receptor ALK1 in endothelial caveolae.	18065769
Activin Receptors, Type II	1	Y	0	0	0	1	0	1	18309101	2008	Bone morphogenetic protein-9 is a circulating vascular quiescence factor.	18309101
Activin Receptors, Type II	1	N	0	0	0	0	1	0	19066109	2008	Genetic considerations relevant to intracranial hemorrhage and brain arteriovenous malformations.	19066109
Activin Receptors, Type II	1	Y	0	0	1	0	1	1	20065063	2010	Genetic and pharmacological targeting of activin receptor-like kinase 1 impairs tumor growth and angiogenesis.	20065063
Activin Receptors, Type II	1	Y	0	0	1	0	1	1	20124460	2010	ALK1-Fc inhibits multiple mediators of angiogenesis and suppresses tumor growth.	20124460
Activin Receptors, Type II	1	N	1	0	1	1	0	0	20406889	2010	BMP-9 induces proliferation of multiple types of endothelial cells in vitro and in vivo.	20406889
Activins	1	N	0	0	1	0	1	1	10949669	2000	MYCN oncogene and angiogenesis: down-regulation of endothelial growth inhibitors in human neuroblastoma cells. Purification, structural, and functional characterization.	10949669
Activins	1	N	0	0	1	0	1	1	10969812	2000	The N-myc oncogene in human neuroblastoma cells: down-regulation of an angiogenesis inhibitor identified as activin A.	10969812
Activins	1	N	0	0	0	1	0	0	10913639	2000	Expression and possible roles of activin A in proliferative vitreoretinal diseases.	10913639
Activins	1	N	1	0	0	1	0	0	11451567	2001	Transforming growth factor beta signalling in vitro and in vivo: activin ligand-receptor interaction, Smad5 in vasculogenesis, and repression of target genes by the deltaEF1/ZEB-related SIP1 in the vertebrate embryo.	11451567
Activins	1	N	1	0	0	1	0	1	14676305	2003	TGF-beta receptor kinase inhibitor enhances growth and integrity of embryonic stem cell-derived endothelial cells.	14676305
Activins	1	Y	0	0	0	0	1	1	15039217	2004	Activin a in the regulation of corneal neovascularization and vascular endothelial growth factor expression.	15039217
Activins	1	Y	0	0	0	1	0	1	15117880	2004	Crucial role of activin a in tubulogenesis of endothelial cells induced by vascular endothelial growth factor.	15117880
Activins	1	Y	0	0	0	1	0	1	15123352	2004	Activin A augments vascular endothelial growth factor activity in promoting branching tubulogenesis in hepatic sinusoidal endothelial cells.	15123352
Activins	1	Y	0	0	1	0	1	0	15188178	2004	Activin A stimulates vascular endothelial growth factor gene transcription in human hepatocellular carcinoma cells.	15188178
Activins	1	Y	0	0	1	0	1	0	15753386	2005	Activin A suppresses neuroblastoma xenograft tumor growth via antimitotic and antiangiogenic mechanisms.	15753386
Activins	1	Y	1	0	0	1	0	1	16029071	2005	Modulation of activin A-induced differentiation in vitro by vascular endothelial growth factor in Xenopus presumptive ectodermal cells.	16029071
Activins	1	Y	0	0	1	0	1	0	16740706	2006	Dissociation of angiogenesis and tumorigenesis in follistatin- and activin-expressing tumors.	16740706
Activins	1	N	1	0	0	1	0	1	17176484	2006	Xenopus Dab2 is required for embryonic angiogenesis.	17176484
Activins	1	N	1	0	0	1	0	1	16943282	2006	Man1, an inner nuclear membrane protein, regulates vascular remodeling by modulating transforming growth factor beta signaling.	16943282
Activins	1	Y	0	0	0	1	0	1	17384470	2007	Activin A as a critical mediator of capillary formation: interaction with the fibroblast growth factor action.	17384470
Activins	1	N	0	0	0	0	1	0	17296189	2007	Deranged expression of follistatin and follistatin-like protein in women with ovarian endometriosis.	17296189
Activins	1	N	0	0	0	1	0	0	20876727	2010	Activatin' human adipose progenitors in obesity.	20876727
Actn2 protein, rat	0	N	0	0	0	1	0	1	17925321	2008	Neoangiogenesis after combined transplantation of skeletal myoblasts and angiopoietic progenitors leads to increased cell engraftment and lower apoptosis rates in ischemic heart failure.	17925321
Actomyosin	0	N	1	0	0	0	0	1	4214346	1974	Report on the differentiation of vascular wall smooth muscle cells with the aid of immunofluorescence.	4214346
Actomyosin	0	N	0	0	0	0	1	0	15588507	2004	Cytoskeletal rearrangement and caspase activation in sphingosine 1-phosphate-induced lung capillary tube formation.	15588507
Actomyosin	0	N	0	0	0	0	1	1	16413470	2006	ERK-MAPK signaling opposes Rho-kinase to promote endothelial cell survival and sprouting during angiogenesis.	16413470
Actomyosin	0	N	1	0	0	0	0	0	17998398	2007	Ena/VASP is required for endothelial barrier function in vivo.	17998398
ACTR2 protein, human	0	N	0	0	0	1	0	1	15242766	2004	Interaction of cortactin and Arp2/3 complex is required for sphingosine-1-phosphate-induced endothelial cell remodeling.	15242766
ACTR3 protein, human	0	N	0	0	0	1	0	1	15242766	2004	Interaction of cortactin and Arp2/3 complex is required for sphingosine-1-phosphate-induced endothelial cell remodeling.	15242766
acute-phase protein rho	0	N	0	0	0	1	0	0	14679307	2004	Electrical stimulation directly induces pre-angiogenic responses in vascular endothelial cells by signaling through VEGF receptors.	14679307
Acute-Phase Proteins	1	N	0	0	0	1	0	1	11744720	2002	Cardiac-specific activation of signal transducer and activator of transcription 3 promotes vascular formation in the heart.	11744720
Acute-Phase Proteins	1	N	0	1	0	1	0	0	12773503	2003	Essential involvement of IL-6 in the skin wound-healing process as evidenced by delayed wound healing in IL-6-deficient mice.	12773503
Acute-Phase Proteins	1	N	0	0	0	1	0	0	14679307	2004	Electrical stimulation directly induces pre-angiogenic responses in vascular endothelial cells by signaling through VEGF receptors.	14679307
Acute-Phase Proteins	1	Y	0	0	0	1	0	0	15468190	2004	Proteomic approach to identify acute phase response-related proteins with low molecular weight in loach skin following injury.	15468190
Acute-Phase Proteins	1	N	0	1	1	0	1	0	15735721	2005	Stat3 regulates genes common to both wound healing and cancer.	15735721
Acute-Phase Proteins	1	Y	0	0	1	0	1	1	16061852	2005	The matrix metalloproteinase-9/neutrophil gelatinase-associated lipocalin complex plays a role in breast tumor growth and is present in the urine of breast cancer patients.	16061852
Acute-Phase Proteins	1	Y	0	0	0	0	1	1	17114340	2006	Lipocalin 2 antagonizes the proangiogenic action of ras in transformed cells.	17114340
Acute-Phase Proteins	1	N	0	0	1	0	1	1	18438346	2008	Respiratory insufficiency related to COPD accelerates systemic inflammation, under-nutrition, and angiogenesis in esophageal malignancies.	18438346
Acute-Phase Proteins	1	Y	0	0	1	0	1	1	18676832	2008	Neutrophil gelatinase-associated lipocalin: a novel suppressor of invasion and angiogenesis in pancreatic cancer.	18676832
Acute-Phase Proteins	1	Y	0	0	1	0	1	1	18303990	2008	Acute-phase response proteins are related to cachexia and accelerated angiogenesis in gastroesophageal cancers.	18303990
ACVR1 protein, human	0	N	0	0	0	1	0	1	14522471	2003	Controlling the angiogenic switch: a balance between two distinct TGF-b receptor signaling pathways.	14522471
ACVR1 protein, human	0	N	1	0	1	1	0	0	16123806	2005	Cripto-1: a multifunctional modulator during embryogenesis and oncogenesis.	16123806
ACVR1 protein, human	0	N	0	0	0	1	0	1	17311849	2007	BMP-9 signals via ALK1 and inhibits bFGF-induced endothelial cell proliferation and VEGF-stimulated angiogenesis.	17311849
ACVR1B protein, human	0	N	1	0	1	1	0	0	16123806	2005	Cripto-1: a multifunctional modulator during embryogenesis and oncogenesis.	16123806
Acvr1b protein, mouse	0	Y	1	0	0	0	0	0	18029401	2007	Compensatory signalling induced in the yolk sac vasculature by deletion of TGFbeta receptors in mice.	18029401
ACVR1C protein, human	0	N	1	0	1	1	0	0	16123806	2005	Cripto-1: a multifunctional modulator during embryogenesis and oncogenesis.	16123806
ACVRL1 protein, human	0	N	0	0	0	0	1	1	11815719	2001	Angiogenesis and hereditary hemorrhagic telangiectasia. Rendu-Osler-Weber disease.	11815719
ACVRL1 protein, human	0	N	0	0	0	1	0	1	12453878	2002	Activin receptor-like kinase 1 is implicated in the maturation phase of angiogenesis.	12453878
ACVRL1 protein, human	0	N	0	0	0	0	1	1	12667943	2003	Hereditary hemorrhagic telangiectasia: an update on transforming growth factor beta signaling in vasculogenesis and angiogenesis.	12667943
ACVRL1 protein, human	0	N	0	0	0	0	1	0	12668602	2003	Vascular morphogenesis: tales of two syndromes.	12668602
ACVRL1 protein, human	0	N	0	0	0	0	1	1	15059528	2004	[Enhancement of the study on the relationship between hereditary hemorrhagic telangiectasia and disorders of blood vessel formation and development].	15059528
ACVRL1 protein, human	0	N	1	1	0	1	0	0	15059937	2004	Isolation of a regulatory region of activin receptor-like kinase 1 gene sufficient for arterial endothelium-specific expression.	15059937
ACVRL1 protein, human	0	N	0	0	1	0	1	0	15991185	2005	The rationale for nonsteroidal anti-inflammatory drug therapy for inflammatory myofibroblastic tumors: a Children's Oncology Group study.	15991185
ACVRL1 protein, human	0	N	1	0	0	0	0	0	16449320	2006	TGFbeta inhibition of yolk-sac-like differentiation of human embryonic stem-cell-derived embryoid bodies illustrates differences between early mouse and human development.	16449320
ACVRL1 protein, human	0	Y	0	0	0	1	0	0	16643725	2006	[Gene regulatory mechanism of hairy and enhancer of split related-1 for angiogenesis factors].	16643725
ACVRL1 protein, human	0	N	0	0	0	0	1	0	16595794	2006	Hereditary hemorrhagic telangiectasia, a vascular dysplasia affecting the TGF-beta signaling pathway.	16595794
ACVRL1 protein, human	0	Y	0	0	0	1	0	1	16594992	2006	ALK1 signalling analysis identifies angiogenesis related genes and reveals disparity between TGF-beta and constitutively active receptor induced gene expression.	16594992
ACVRL1 protein, human	0	Y	0	0	0	1	0	1	17311849	2007	BMP-9 signals via ALK1 and inhibits bFGF-induced endothelial cell proliferation and VEGF-stimulated angiogenesis.	17311849
ACVRL1 protein, human	0	Y	0	0	0	1	0	0	17264955	2007	Therapeutic action of tranexamic acid in hereditary haemorrhagic telangiectasia (HHT): regulation of ALK-1/endoglin pathway in endothelial cells.	17264955
ACVRL1 protein, human	0	Y	0	0	0	1	0	1	18309101	2008	Bone morphogenetic protein-9 is a circulating vascular quiescence factor.	18309101
ACVRL1 protein, human	0	Y	0	0	0	1	0	0	18065769	2008	Caveolin-1 interacts and cooperates with the transforming growth factor-beta type I receptor ALK1 in endothelial caveolae.	18065769
ACVRL1 protein, human	0	N	0	0	0	0	1	0	19066109	2008	Genetic considerations relevant to intracranial hemorrhage and brain arteriovenous malformations.	19066109
ACVRL1 protein, human	0	Y	0	0	1	0	1	1	20124460	2010	ALK1-Fc inhibits multiple mediators of angiogenesis and suppresses tumor growth.	20124460
ACVRL1 protein, human	0	Y	0	0	1	0	1	1	20065063	2010	Genetic and pharmacological targeting of activin receptor-like kinase 1 impairs tumor growth and angiogenesis.	20065063
ACVRL1 protein, human	0	N	1	0	1	1	0	0	20406889	2010	BMP-9 induces proliferation of multiple types of endothelial cells in vitro and in vivo.	20406889
Acvrl1 protein, mouse	0	Y	1	0	0	0	0	1	12941632	2003	Loss of distinct arterial and venous boundaries in mice lacking endoglin, a vascular-specific TGFbeta coreceptor.	12941632
Acvrl1 protein, mouse	0	N	0	0	0	0	1	1	12667943	2003	Hereditary hemorrhagic telangiectasia: an update on transforming growth factor beta signaling in vasculogenesis and angiogenesis.	12667943
Acvrl1 protein, mouse	0	N	0	0	0	0	1	0	12668602	2003	Vascular morphogenesis: tales of two syndromes.	12668602
Acvrl1 protein, mouse	0	Y	1	1	0	1	0	0	15059937	2004	Isolation of a regulatory region of activin receptor-like kinase 1 gene sufficient for arterial endothelium-specific expression.	15059937
Acvrl1 protein, mouse	0	N	0	0	0	0	1	0	15923183	2005	Endoglin null endothelial cells proliferate faster and are more responsive to transforming growth factor beta1 with higher affinity receptors and an activated Alk1 pathway.	15923183
Acvrl1 protein, mouse	0	Y	1	0	0	1	0	1	16223497	2005	Proteomic identification of activin receptor-like kinase-1 as a differentially expressed protein during hyaloid vascular system regression.	16223497
Acvrl1 protein, mouse	0	N	1	0	0	0	0	0	16449320	2006	TGFbeta inhibition of yolk-sac-like differentiation of human embryonic stem-cell-derived embryoid bodies illustrates differences between early mouse and human development.	16449320
Acvrl1 protein, mouse	0	Y	1	0	0	1	0	1	17071858	2006	TGFbeta1 induces vasculogenesis and inhibits angiogenic sprouting in an embryonic stem cell differentiation model: respective contribution of ALK1 and ALK5.	17071858
Acvrl1 protein, mouse	0	Y	1	0	0	0	0	0	16344855	2006	Nonoverlapping expression patterns of ALK1 and ALK5 reveal distinct roles of each receptor in vascular development.	16344855
Acvrl1 protein, mouse	0	Y	1	0	0	0	0	0	18029401	2007	Compensatory signalling induced in the yolk sac vasculature by deletion of TGFbeta receptors in mice.	18029401
Acvrl1 protein, mouse	0	Y	0	0	0	1	0	0	18835925	2008	Increased tissue perfusion promotes capillary dysplasia in the ALK1-deficient mouse brain following VEGF stimulation.	18835925
Acvrl1 protein, mouse	0	Y	0	0	0	0	1	1	17911384	2008	ALK5- and TGFBR2-independent role of ALK1 in the pathogenesis of hereditary hemorrhagic telangiectasia type 2.	17911384
Acvrl1 protein, mouse	0	N	1	0	0	0	0	0	19805914	2009	Real-time imaging of de novo arteriovenous malformation in a mouse model of hereditary hemorrhagic telangiectasia.	19805914
Acvrl1 protein, mouse	0	N	1	0	0	1	0	1	19398875	2009	TGF-beta inhibits vascular sprouting through TGF-beta type I receptor in the mouse embryonic aorta.	19398875
Acvrl1 protein, mouse	0	N	1	0	0	1	0	0	19398960	2009	Poor vessel formation in embryos from knock-in mice expressing ALK5 with L45 loop mutation defective in Smad activation.	19398960
Acvrl1 protein, mouse	0	Y	0	0	1	0	1	1	20065063	2010	Genetic and pharmacological targeting of activin receptor-like kinase 1 impairs tumor growth and angiogenesis.	20065063
Acvrl1 protein, zebrafish	0	Y	1	0	0	0	0	1	12050147	2002	Disruption of acvrl1 increases endothelial cell number in zebrafish cranial vessels.	12050147
Acyltransferases	1	Y	1	0	0	1	0	1	18467639	2008	Lycat and cloche at the switch between blood vessel growth and differentiation?	18467639
adalimumab	0	Y	0	0	0	0	1	1	19114125	2009	Therapeutic monoclonal antibodies in ophthalmology.	19114125
ADAM Proteins	1	N	0	0	0	1	0	1	10438512	1999	METH-1, a human ortholog of ADAMTS-1, and METH-2 are members of a new family of proteins with angio-inhibitory activity.	10438512
ADAM Proteins	1	N	0	0	1	1	1	1	11191055	2000	Endogenous regulators of angiogenesis--emphasis on proteins with thrombospondin--type I motifs.	11191055
ADAM Proteins	1	N	0	0	1	0	1	0	11705860	2001	Expression of METH-1 and METH-2 in pancreatic cancer.	11705860
ADAM Proteins	1	N	0	0	0	0	1	1	12897135	2003	Potential role for ADAM15 in pathological neovascularization in mice.	12897135
ADAM Proteins	1	N	0	0	1	0	1	0	12814950	2003	ADAMTS1: a matrix metalloprotease with angioinhibitory properties.	12814950
ADAM Proteins	1	N	0	0	1	1	0	0	12716911	2003	ADAMTS1/METH1 inhibits endothelial cell proliferation by direct binding and sequestration of VEGF165.	12716911
ADAM Proteins	1	N	0	0	1	0	1	1	15026344	2004	Evidence of antiangiogenic and antimetastatic activities of the recombinant disintegrin domain of metargidin.	15026344
ADAM Proteins	1	N	0	0	1	0	1	0	15194513	2004	The carboxyl-terminal half region of ADAMTS-1 suppresses both tumorigenicity and experimental tumor metastatic potential.	15194513
ADAM Proteins	1	Y	0	0	0	0	1	1	16277668	2005	Expression of ADAM15 in rheumatoid synovium: up-regulation by vascular endothelial growth factor and possible implications for angiogenesis.	16277668
ADAM Proteins	1	N	0	0	0	0	1	0	15539621	2005	Role of ADAMTS-1 in atherosclerosis: remodeling of carotid artery, immunohistochemistry, and proteolysis of versican.	15539621
ADAM Proteins	1	N	0	0	1	0	1	1	16973904	2006	Oxidized phospholipids stimulate angiogenesis via autocrine mechanisms, implicating a novel role for lipid oxidation in the evolution of atherosclerotic lesions.	16973904
ADAM Proteins	1	Y	0	1	0	1	0	0	17082774	2006	ADAMTS1 mediates the release of antiangiogenic polypeptides from TSP1 and 2.	17082774
ADAM Proteins	1	Y	0	0	0	1	0	0	16824663	2006	The ADAMs family: coordinators of nervous system development, plasticity and repair.	16824663
ADAM Proteins	1	N	0	0	0	1	1	1	16469948	2006	Pericellular proteases in angiogenesis and vasculogenesis.	16469948
ADAM Proteins	1	Y	0	0	1	0	1	0	16314835	2006	Full-length ADAMTS-1 and the ADAMTS-1 fragments display pro- and antimetastatic activity, respectively.	16314835
ADAM Proteins	1	Y	1	0	0	1	0	0	18267097	2008	Endocardial Brg1 represses ADAMTS1 to maintain the microenvironment for myocardial morphogenesis.	18267097
ADAM Proteins	1	Y	0	0	0	0	1	1	18361243	2008	[Angiogenesis in hypertrophic scar of rabbit ears and effect of extracellular protein with metalloprotease and thrombospondin 1 domains on hypertrophic scar].	18361243
ADAM Proteins	1	Y	0	1	0	0	1	0	18590222	2008	[Effect of METH1 gene transfection on the proliferation of rabbit's ear scar].	18590222
ADAM Proteins	1	Y	0	0	0	0	1	1	18410963	2008	The soluble form of a disintegrin and metalloprotease 33 promotes angiogenesis: implications for airway remodeling in asthma.	18410963
ADAM Proteins	1	N	0	0	0	0	1	1	18571611	2008	TIMP3, angiogenesis and macular degeneration.	18571611
ADAM Proteins	1	Y	0	0	0	1	0	0	18956757	2008	[Improving production and bioactivity of recombinant human disintegrin domain of ADAM15 (rhADAM15) in Escherichia coli].	18956757
ADAM Proteins	1	N	0	0	0	1	0	1	18079100	2008	Endothelial sprouting and angiogenesis: matrix metalloproteinases in the lead.	18079100
ADAM Proteins	1	N	0	0	1	0	1	1	18076023	2008	Altered expression of genes regulating angiogenesis in experimental androgen-independent prostate cancer.	18076023
ADAM Proteins	1	N	0	0	0	0	1	1	18188017	2008	Airway modeling and remodeling in the pathogenesis of asthma.	18188017
ADAM Proteins	1	N	0	1	0	1	0	1	18787072	2008	Molecular profile of endothelial invasion of three-dimensional collagen matrices: insights into angiogenic sprout induction in wound healing.	18787072
ADAM Proteins	1	Y	0	0	0	0	1	0	17905725	2008	ADAM-15: a metalloprotease that mediates inflammation.	17905725
ADAM Proteins	1	N	0	0	0	1	0	0	18295466	2008	Molecular dissection of TIMP3 mutation S156C associated with Sorsby fundus dystrophy.	18295466
ADAM Proteins	1	Y	0	0	0	0	1	0	18433719	2008	The first but not the second thrombospondin type 1 repeat of ADAMTS5 functions as an angiogenesis inhibitor.	18433719
ADAM Proteins	1	Y	0	0	0	1	0	1	19666115	2009	ADAM17 co-purifies with TIMP-3 and modulates endothelial invasion responses in three-dimensional collagen matrices.	19666115
ADAM Proteins	1	N	0	0	0	0	1	1	19795527	2009	Role of endogenous angiogenesis inhibitors in Down syndrome.	19795527
ADAM Proteins	1	Y	0	0	1	0	1	0	19154693	2009	[The two sides of ADAM17 in inflammation: implications in atherosclerosis and obesity].	19154693
ADAM Proteins	1	Y	0	0	0	1	0	1	19223914	2009	Niaspan treatment increases tumor necrosis factor-alpha-converting enzyme and promotes arteriogenesis after stroke.	19223914
ADAM Proteins	1	Y	0	0	0	0	1	1	19614921	2009	Adenovirus-mediated METH1 gene expression inhibits hypertrophic scarring in a rabbit ear model.	19614921
ADAM Proteins	1	Y	0	0	0	1	0	1	19003792	2009	ADAM8 is selectively up-regulated in endothelial cells and is associated with angiogenesis after spinal cord injury in adult mice.	19003792
ADAM Proteins	1	Y	0	0	1	0	1	0	19229865	2009	The role of the disintegrin metalloproteinase ADAM15 in prostate cancer progression.	19229865
ADAM Proteins	1	Y	0	0	0	1	0	1	19150341	2009	ADAM-17 regulates endothelial cell morphology, proliferation, and in vitro angiogenesis.	19150341
ADAM Proteins	1	N	1	0	0	0	0	0	20096780	2010	Reduced versican cleavage due to Adamts9 haploinsufficiency is associated with cardiac and aortic anomalies.	20096780
ADAM Proteins	1	Y	0	0	1	0	1	0	20551050	2010	Extracellular protease ADAMTS9 suppresses esophageal and nasopharyngeal carcinoma tumor formation by inhibiting angiogenesis.	20551050
ADAM Proteins	1	Y	0	0	1	0	1	1	20208563	2010	Higher sensitivity of Adamts12-deficient mice to tumor growth and angiogenesis.	20208563
ADAM Proteins	1	N	0	0	1	0	1	1	20535211	2010	Tumour angiogenesis is reduced in the Tc1 mouse model of Down's syndrome.	20535211
ADAM Proteins	1	Y	0	0	1	0	1	1	20110534	2010	Pathological neovascularization is reduced by inactivation of ADAM17 in endothelial cells but not in pericytes.	20110534
ADAM Proteins	1	N	0	0	0	1	0	1	20145413	2010	Activation of GRP78 on endothelial cell membranes by an ADAM15-derived peptide induces angiogenesis.	20145413
ADAM Proteins	1	Y	0	0	1	0	1	1	20546609	2010	ADAMTS1 alters blood vessel morphology and TSP1 levels in LNCaP and LNCaP-19 prostate tumors.	20546609
ADAM Proteins	1	Y	1	0	0	0	0	0	20235233	2010	Expression of seven members of the ADAM family in developing chicken spinal cord.	20235233
ADAM Proteins	1	Y	0	0	1	0	1	1	20711474	2010	ADAM10 releases a soluble form of the GPNMB/Osteoactivin extracellular domain with angiogenic properties.	20711474
ADAM Proteins	1	Y	0	0	1	0	1	1	20093484	2010	ADAMTS9 is a cell-autonomously acting, anti-angiogenic metalloprotease expressed by microvascular endothelial cells.	20093484
ADAM10 protein, human	0	Y	0	0	0	1	0	1	19666115	2009	ADAM17 co-purifies with TIMP-3 and modulates endothelial invasion responses in three-dimensional collagen matrices.	19666115
ADAM10 protein, human	0	Y	0	0	1	0	1	1	20711474	2010	ADAM10 releases a soluble form of the GPNMB/Osteoactivin extracellular domain with angiogenic properties.	20711474
ADAM15 protein, human	0	Y	0	0	0	0	1	1	12897135	2003	Potential role for ADAM15 in pathological neovascularization in mice.	12897135
ADAM15 protein, human	0	Y	0	0	0	0	1	1	16277668	2005	Expression of ADAM15 in rheumatoid synovium: up-regulation by vascular endothelial growth factor and possible implications for angiogenesis.	16277668
ADAM15 protein, human	0	Y	0	0	0	1	0	0	18956757	2008	[Improving production and bioactivity of recombinant human disintegrin domain of ADAM15 (rhADAM15) in Escherichia coli].	18956757
ADAM15 protein, human	0	Y	0	0	0	0	1	0	17905725	2008	ADAM-15: a metalloprotease that mediates inflammation.	17905725
ADAM15 protein, human	0	Y	0	0	0	1	0	1	19666115	2009	ADAM17 co-purifies with TIMP-3 and modulates endothelial invasion responses in three-dimensional collagen matrices.	19666115
ADAM15 protein, human	0	Y	0	0	1	0	1	0	19229865	2009	The role of the disintegrin metalloproteinase ADAM15 in prostate cancer progression.	19229865
ADAM15 protein, human	0	N	0	0	0	1	0	1	20145413	2010	Activation of GRP78 on endothelial cell membranes by an ADAM15-derived peptide induces angiogenesis.	20145413
Adam15 protein, mouse	0	Y	0	0	0	0	1	1	12897135	2003	Potential role for ADAM15 in pathological neovascularization in mice.	12897135
Adam15 protein, mouse	0	Y	0	0	1	0	1	1	15026344	2004	Evidence of antiangiogenic and antimetastatic activities of the recombinant disintegrin domain of metargidin.	15026344
ADAM33 protein, human	0	N	0	0	0	0	1	1	18188017	2008	Airway modeling and remodeling in the pathogenesis of asthma.	18188017
ADAM33 protein, human	0	Y	0	0	0	0	1	1	18410963	2008	The soluble form of a disintegrin and metalloprotease 33 promotes angiogenesis: implications for airway remodeling in asthma.	18410963
ADAMTS1 protein, human	0	N	0	0	0	1	0	1	10438512	1999	METH-1, a human ortholog of ADAMTS-1, and METH-2 are members of a new family of proteins with angio-inhibitory activity.	10438512
ADAMTS1 protein, human	0	N	0	0	1	1	1	1	11191055	2000	Endogenous regulators of angiogenesis--emphasis on proteins with thrombospondin--type I motifs.	11191055
ADAMTS1 protein, human	0	N	0	0	1	0	1	0	11705860	2001	Expression of METH-1 and METH-2 in pancreatic cancer.	11705860
ADAMTS1 protein, human	0	N	0	0	1	1	0	0	12716911	2003	ADAMTS1/METH1 inhibits endothelial cell proliferation by direct binding and sequestration of VEGF165.	12716911
ADAMTS1 protein, human	0	N	0	0	1	0	1	0	12814950	2003	ADAMTS1: a matrix metalloprotease with angioinhibitory properties.	12814950
ADAMTS1 protein, human	0	N	0	0	0	0	1	0	15539621	2005	Role of ADAMTS-1 in atherosclerosis: remodeling of carotid artery, immunohistochemistry, and proteolysis of versican.	15539621
ADAMTS1 protein, human	0	Y	0	0	1	0	1	0	16314835	2006	Full-length ADAMTS-1 and the ADAMTS-1 fragments display pro- and antimetastatic activity, respectively.	16314835
ADAMTS1 protein, human	0	N	0	1	0	1	0	1	18787072	2008	Molecular profile of endothelial invasion of three-dimensional collagen matrices: insights into angiogenic sprout induction in wound healing.	18787072
ADAMTS1 protein, human	0	N	0	0	1	0	1	1	18076023	2008	Altered expression of genes regulating angiogenesis in experimental androgen-independent prostate cancer.	18076023
ADAMTS1 protein, human	0	N	0	0	0	0	1	1	19795527	2009	Role of endogenous angiogenesis inhibitors in Down syndrome.	19795527
ADAMTS1 protein, human	0	Y	0	0	1	0	1	1	20546609	2010	ADAMTS1 alters blood vessel morphology and TSP1 levels in LNCaP and LNCaP-19 prostate tumors.	20546609
Adamts1 protein, mouse	0	N	0	0	1	1	1	1	11191055	2000	Endogenous regulators of angiogenesis--emphasis on proteins with thrombospondin--type I motifs.	11191055
Adamts1 protein, mouse	0	N	0	0	1	1	0	0	12716911	2003	ADAMTS1/METH1 inhibits endothelial cell proliferation by direct binding and sequestration of VEGF165.	12716911
Adamts1 protein, mouse	0	N	0	0	1	0	1	0	15194513	2004	The carboxyl-terminal half region of ADAMTS-1 suppresses both tumorigenicity and experimental tumor metastatic potential.	15194513
Adamts1 protein, mouse	0	Y	0	1	0	1	0	0	17082774	2006	ADAMTS1 mediates the release of antiangiogenic polypeptides from TSP1 and 2.	17082774
Adamts1 protein, mouse	0	N	0	0	1	0	1	1	16973904	2006	Oxidized phospholipids stimulate angiogenesis via autocrine mechanisms, implicating a novel role for lipid oxidation in the evolution of atherosclerotic lesions.	16973904
Adamts1 protein, mouse	0	Y	1	0	0	1	0	0	18267097	2008	Endocardial Brg1 represses ADAMTS1 to maintain the microenvironment for myocardial morphogenesis.	18267097
Adamts1 protein, mouse	0	N	0	0	1	0	1	1	20535211	2010	Tumour angiogenesis is reduced in the Tc1 mouse model of Down's syndrome.	20535211
ADAMTS12 protein, mouse	0	Y	0	0	1	0	1	1	20208563	2010	Higher sensitivity of Adamts12-deficient mice to tumor growth and angiogenesis.	20208563
ADAMTS5 protein, human	0	Y	0	0	0	0	1	0	18433719	2008	The first but not the second thrombospondin type 1 repeat of ADAMTS5 functions as an angiogenesis inhibitor.	18433719
Adamts5 protein, mouse	0	N	0	0	0	1	0	0	18295466	2008	Molecular dissection of TIMP3 mutation S156C associated with Sorsby fundus dystrophy.	18295466
ADAMTS8 protein, human	0	N	0	0	0	1	0	1	10438512	1999	METH-1, a human ortholog of ADAMTS-1, and METH-2 are members of a new family of proteins with angio-inhibitory activity.	10438512
ADAMTS8 protein, human	0	N	0	0	1	0	1	0	11705860	2001	Expression of METH-1 and METH-2 in pancreatic cancer.	11705860
ADAMTS9 protein, human	0	Y	0	0	1	0	1	0	20551050	2010	Extracellular protease ADAMTS9 suppresses esophageal and nasopharyngeal carcinoma tumor formation by inhibiting angiogenesis.	20551050
ADAMTS9 protein, human	0	Y	0	0	1	0	1	1	20093484	2010	ADAMTS9 is a cell-autonomously acting, anti-angiogenic metalloprotease expressed by microvascular endothelial cells.	20093484
ADAMTS9 protein, human	0	N	1	0	0	0	0	0	20096780	2010	Reduced versican cleavage due to Adamts9 haploinsufficiency is associated with cardiac and aortic anomalies.	20096780
ADAMTS9 protein, mouse	0	Y	0	0	1	0	1	1	20093484	2010	ADAMTS9 is a cell-autonomously acting, anti-angiogenic metalloprotease expressed by microvascular endothelial cells.	20093484
Adaptor Proteins, Signal Transducing	1	Y	0	0	0	1	0	0	9648910	1998	Virally activated Ras cooperates with integrin to induce tubulogenesis in sinusoidal endothelial cell lines.	9648910
Adaptor Proteins, Signal Transducing	1	Y	1	0	0	1	0	0	10809671	2000	The ShcA phosphotyrosine docking protein sensitizes cardiovascular signaling in the mouse embryo.	10809671
Adaptor Proteins, Signal Transducing	1	Y	0	0	0	1	0	1	10828022	2000	Endostatin-induced tyrosine kinase signaling through the Shb adaptor protein regulates endothelial cell apoptosis.	10828022
Adaptor Proteins, Signal Transducing	1	N	0	0	0	0	1	1	10980127	2000	Beta-catenin, an inducer of uncontrolled cell proliferation and migration in malignancies, is localized in the cytoplasm of vascular endothelium during neovascularization after myocardial infarction.	10980127
Adaptor Proteins, Signal Transducing	1	N	0	0	1	0	1	0	11757824	2001	Glucocorticoid counter regulation: macrophage migration inhibitory factor as a target for drug discovery.	11757824
Adaptor Proteins, Signal Transducing	1	N	0	0	1	1	0	1	11739395	2002	Pyk2/CAKbeta tyrosine kinase activity-mediated angiogenesis of pulmonary vascular endothelial cells.	11739395
Adaptor Proteins, Signal Transducing	1	N	0	0	0	1	0	1	11934838	2002	A dominant-negative p65 PAK peptide inhibits angiogenesis.	11934838
Adaptor Proteins, Signal Transducing	1	N	1	0	0	0	0	1	12522250	2003	Regulation of blood and lymphatic vascular separation by signaling proteins SLP-76 and Syk.	12522250
Adaptor Proteins, Signal Transducing	1	N	1	0	1	0	0	1	12522236	2003	Development. Lymphatics make the break.	12522236
Adaptor Proteins, Signal Transducing	1	N	1	0	0	0	0	1	12563334	2003	Splitting vessels: keeping lymph apart from blood.	12563334
Adaptor Proteins, Signal Transducing	1	Y	0	0	0	0	1	1	12752563	2003	Vascular malformations: localized defects in vascular morphogenesis.	12752563
Adaptor Proteins, Signal Transducing	1	Y	0	0	1	0	1	1	14983012	2004	The Shc adaptor protein is critical for VEGF induction by Met/HGF and ErbB2 receptors and for early onset of tumor angiogenesis.	14983012
Adaptor Proteins, Signal Transducing	1	N	0	0	1	0	1	0	15297429	2004	trans-3,4,5'-Trihydroxystibene inhibits hypoxia-inducible factor 1alpha and vascular endothelial growth factor expression in human ovarian cancer cells.	15297429
Adaptor Proteins, Signal Transducing	1	Y	0	0	0	1	0	0	14749373	2004	Proapoptotic BH3-only Bcl-2 family member Bik/Blk/Nbk is expressed in hemopoietic and endothelial cells but is redundant for their programmed death.	14749373
Adaptor Proteins, Signal Transducing	1	Y	0	0	0	0	1	1	15486196	2004	Inhibition of angiogenesis by growth factor receptor bound protein 2-Src homology 2 domain bound antagonists.	15486196
Adaptor Proteins, Signal Transducing	1	N	0	0	1	0	1	0	15488758	2004	TrkA alternative splicing: a regulated tumor-promoting switch in human neuroblastoma.	15488758
Adaptor Proteins, Signal Transducing	1	N	0	0	0	0	1	0	15486311	2004	Vein graft neointimal hyperplasia is exacerbated by tumor necrosis factor receptor-1 signaling in graft-intrinsic cells.	15486311
Adaptor Proteins, Signal Transducing	1	Y	0	0	1	0	1	1	15897451	2005	VEGF-integrin interplay controls tumor growth and vascularization.	15897451
Adaptor Proteins, Signal Transducing	1	N	1	0	0	0	0	0	16114069	2005	Genes critical to vasculogenesis as defined by systematic analysis of vascular defects in knockout mice.	16114069
Adaptor Proteins, Signal Transducing	1	Y	0	0	1	0	1	1	15962004	2005	VEGF receptor-2 Y951 signaling and a role for the adapter molecule TSAd in tumor angiogenesis.	15962004
Adaptor Proteins, Signal Transducing	1	N	0	0	1	0	1	0	15686627	2005	HGF/SF-Met signaling in tumor progression.	15686627
Adaptor Proteins, Signal Transducing	1	N	0	0	1	0	1	0	16997448	2006	[Pathogenesis and genetics of vascular anomalies].	16997448
Adaptor Proteins, Signal Transducing	1	N	0	0	0	1	0	1	16440301	2006	PECAM-1 isoform-specific activation of MAPK/ERKs and small GTPases: implications in inflammation and angiogenesis.	16440301
Adaptor Proteins, Signal Transducing	1	Y	0	0	0	1	0	0	16630561	2006	SHB and angiogenic factors promote ES cell differentiation to insulin-producing cells.	16630561
Adaptor Proteins, Signal Transducing	1	Y	1	0	0	1	0	1	16950126	2006	Syk and Slp-76 mutant mice reveal a cell-autonomous hematopoietic cell contribution to vascular development.	16950126
Adaptor Proteins, Signal Transducing	1	N	0	0	1	0	1	0	16719347	2006	[Breast cancer invasiveness: how does it emerge?].	16719347
Adaptor Proteins, Signal Transducing	1	N	0	0	1	0	1	0	16883305	2006	Current development of mTOR inhibitors as anticancer agents.	16883305
Adaptor Proteins, Signal Transducing	1	Y	1	0	0	1	0	1	16354681	2006	Defects in yolk sac vasculogenesis, chorioallantoic fusion, and embryonic axis elongation in mice with targeted disruption of Yap65.	16354681
Adaptor Proteins, Signal Transducing	1	Y	0	0	1	0	1	0	17403672	2007	Constitutive/hypoxic degradation of HIF-alpha proteins by the proteasome is independent of von Hippel Lindau protein ubiquitylation and the transactivation activity of the protein.	17403672
Adaptor Proteins, Signal Transducing	1	Y	0	0	0	0	1	0	17178724	2007	The scaffolding adapter Gab1 mediates vascular endothelial growth factor signaling and is required for endothelial cell migration and capillary formation.	17178724
Adaptor Proteins, Signal Transducing	1	N	0	0	1	0	1	0	17996713	2007	A hypoxia-controlled cap-dependent to cap-independent translation switch in breast cancer.	17996713
Adaptor Proteins, Signal Transducing	1	Y	0	0	1	0	1	1	17318197	2007	Roles for host and tumor angiotensin II type 1 receptor in tumor growth and tumor-associated angiogenesis.	17318197
Adaptor Proteins, Signal Transducing	1	Y	0	0	0	1	0	1	18582465	2008	Morphogenesis of human endothelial cells is inhibited by DAB2 via Src.	18582465
Adaptor Proteins, Signal Transducing	1	Y	0	0	1	0	1	0	18604176	2008	The ShcA adaptor protein is a critical regulator of breast cancer progression.	18604176
Adaptor Proteins, Signal Transducing	1	Y	0	0	0	1	0	1	18194650	2008	Angiopoietin-1 prevents VEGF-induced endothelial permeability by sequestering Src through mDia.	18194650
Adaptor Proteins, Signal Transducing	1	N	0	0	0	1	0	1	18798004	2008	A role for planar cell polarity signaling in angiogenesis.	18798004
Adaptor Proteins, Signal Transducing	1	Y	0	0	1	0	1	0	19934313	2009	Gonadotropin-regulated lymphangiogenesis in ovarian cancer is mediated by LEDGF-induced expression of VEGF-C.	19934313
Adaptor Proteins, Signal Transducing	1	Y	1	0	0	1	0	0	19710174	2009	Mig-6 is required for appropriate lung development and to ensure normal adult lung homeostasis.	19710174
Adaptor Proteins, Signal Transducing	1	N	0	0	0	1	0	1	19122169	2009	Caspase-8 is involved in neovascularization-promoting progenitor cell functions.	19122169
Adaptor Proteins, Signal Transducing	1	N	0	0	0	1	0	0	19139264	2009	Bone morphogenetic protein 2 induces pulmonary angiogenesis via Wnt-beta-catenin and Wnt-RhoA-Rac1 pathways.	19139264
Adaptor Proteins, Signal Transducing	1	N	0	0	1	0	1	1	19690140	2009	Blockade of Wnt signaling inhibits angiogenesis and tumor growth in hepatocellular carcinoma.	19690140
Adaptor Proteins, Signal Transducing	1	N	0	0	1	0	1	1	19541645	2009	Activation of tumor cell integrin alphavbeta3 controls angiogenesis and metastatic growth in the brain.	19541645
Adaptor Proteins, Signal Transducing	1	Y	1	0	0	0	0	0	20363774	2010	Platelets regulate lymphatic vascular development through CLEC-2-SLP-76 signaling.	20363774
Adaptor Proteins, Signal Transducing	1	Y	0	0	0	0	1	0	20351293	2010	Activation of the planar cell polarity formin DAAM1 leads to inhibition of endothelial cell proliferation, migration, and angiogenesis.	20351293
Adaptor Proteins, Signal Transducing	1	N	1	0	0	1	0	1	20154215	2010	Microarray analysis of retinal endothelial tip cells identifies CXCR4 as a mediator of tip cell morphology and branching.	20154215
Adaptor Proteins, Signal Transducing	1	N	0	0	0	1	0	1	20215637	2010	Endothelial lumen signaling complexes control 3D matrix-specific tubulogenesis through interdependent Cdc42- and MT1-MMP-mediated events.	20215637
Adaptor Proteins, Signal Transducing	1	Y	1	0	0	0	0	1	20466982	2010	The Rac1 regulator ELMO1 controls vascular morphogenesis in zebrafish.	20466982
Adaptor Proteins, Vesicular Transport	1	Y	0	0	0	1	0	0	9648910	1998	Virally activated Ras cooperates with integrin to induce tubulogenesis in sinusoidal endothelial cell lines.	9648910
Adaptor Proteins, Vesicular Transport	1	Y	0	0	1	0	1	1	14983012	2004	The Shc adaptor protein is critical for VEGF induction by Met/HGF and ErbB2 receptors and for early onset of tumor angiogenesis.	14983012
Adaptor Proteins, Vesicular Transport	1	N	0	0	1	1	0	1	16537515	2006	Identification of proangiogenic genes and pathways by high-throughput functional genomics: TBK1 and the IRF3 pathway.	16537515
Adaptor Proteins, Vesicular Transport	1	N	0	0	0	1	0	1	17607303	2007	Fibulin-5 functions as an endogenous angiogenesis inhibitor.	17607303
Adaptor Proteins, Vesicular Transport	1	N	0	0	1	0	1	0	18417249	2008	A role for the podosome/invadopodia scaffold protein Tks5 in tumor growth in vivo.	18417249
Adaptor Proteins, Vesicular Transport	1	N	0	0	0	1	0	1	19414597	2009	Identification of the serine 307 of LKB1 as a novel phosphorylation site essential for its nucleocytoplasmic transport and endothelial cell angiogenesis.	19414597
ADCYAP1 protein, human	0	N	0	0	1	0	1	0	11474217	2001	Vascular endothelial growth factor production and regulation in rodent and human pituitary tumor cells in vitro.	11474217
Adcyap1 protein, mouse	0	N	0	0	1	0	1	0	11474217	2001	Vascular endothelial growth factor production and regulation in rodent and human pituitary tumor cells in vitro.	11474217
Adcyap1 protein, rat	0	N	0	0	1	0	1	0	11474217	2001	Vascular endothelial growth factor production and regulation in rodent and human pituitary tumor cells in vitro.	11474217
ADCYAP1R1 protein, human	0	N	0	0	1	0	0	0	15623599	2004	Immunocytochemical identification of VPAC1, VPAC2, and PAC1 receptors in normal and neoplastic human tissues with subtype-specific antibodies.	15623599
adducin	0	Y	0	0	0	1	0	1	17512505	2007	Role of rat alpha adducin in angiogenesis: null effect of the F316Y polymorphism.	17512505
adducin	0	Y	0	0	0	1	0	1	19724912	2009	Oligosaccharides of hyaluronan induce angiogenesis through distinct CD44 and RHAMM-mediated signalling pathways involving Cdc2 and gamma-adducin.	19724912
Adenine Nucleotide Translocator 1	0	N	0	0	0	0	1	1	12781367	2003	A peptide trivalent arsenical inhibits tumor angiogenesis by perturbing mitochondrial function in angiogenic endothelial cells.	12781367
Adenomatous Polyposis Coli Protein	0	N	0	0	0	0	1	1	10980127	2000	Beta-catenin, an inducer of uncontrolled cell proliferation and migration in malignancies, is localized in the cytoplasm of vascular endothelium during neovascularization after myocardial infarction.	10980127
Adenomatous Polyposis Coli Protein	0	N	0	0	1	0	1	0	11845047	2001	[Rationale and prospects for the use of cyclooxygenase-2 (COX-2) inhibitors in colorectal cancer].	11845047
Adenomatous Polyposis Coli Protein	0	N	0	0	1	0	1	0	16757698	2006	Cyclooxygenase-2 (COX-2)-independent anticarcinogenic effects of selective COX-2 inhibitors.	16757698
Adenomatous Polyposis Coli Protein	0	N	0	0	1	1	0	0	19221001	2009	Novel mechanism for obesity-induced colon cancer progression.	19221001
Adenomatous Polyposis Coli Protein	0	Y	0	0	1	0	1	1	19897489	2010	The adenomatous polyposis coli-associated guanine nucleotide exchange factor Asef is involved in angiogenesis.	19897489
Adenosine Deaminase	0	N	0	0	0	1	0	0	10799000	2000	Gene therapy. The best of times, the worst of times.	10799000
Adenosine Deaminase	0	N	0	0	1	0	1	0	16707553	2006	Adenosine metabolism and cancer. Focus on &quot;Adenosine downregulates DPPIV on HT-29 colon cancer cells by stimulating protein tyrosine phosphatases and reducing ERK1/2 activity via a novel pathway&quot;.	16707553
Adenosine Deaminase	0	N	0	0	0	0	1	1	17227950	2007	Enhanced CXCL1 production and angiogenesis in adenosine-mediated lung disease.	17227950
Adenosine Deaminase	0	Y	0	0	0	0	1	1	17601796	2007	Genetic removal of the A2A adenosine receptor enhances pulmonary inflammation, mucin production, and angiogenesis in adenosine deaminase-deficient mice.	17601796
Adenosine Deaminase	0	N	0	0	1	0	1	0	18559975	2008	Adenosine receptors in regulation of dendritic cell differentiation and function.	18559975
Adenosine Triphosphatases	1	Y	0	1	0	0	0	0	14098452	1963	ADENOSINE TRIPHOSPHATASE IN NORMAL AND SCORBUTIC WOUNDS.	14098452
Adenosine Triphosphatases	1	N	0	0	1	0	0	0	4229077	1966	[Histo-enzymological study of the blood vessels of the derma in normal and pathological skin].	4229077
Adenosine Triphosphatases	1	Y	1	0	0	0	0	0	4291801	1967	[Histoenzymological maturation of the white substance and vascular walls of the brain in children].	4291801
Adenosine Triphosphatases	1	N	0	0	1	0	0	0	4245565	1970	Histoenzymological study of dermal vessels in normal and pathological skin.	4245565
Adenosine Triphosphatases	1	N	1	0	0	0	0	0	4116030	1972	Histochemical observations on developing rat skin.	4116030
Adenosine Triphosphatases	1	N	0	0	1	0	0	0	4128494	1973	Histochemical studies on cholesterol formation in odontogenic cysts and granulomas.	4128494
Adenosine Triphosphatases	1	N	0	0	1	0	0	0	4278198	1974	Multiple (subcutaneous) angiolipomas. Clinical, pathologic, and pharmacologic studies.	4278198
Adenosine Triphosphatases	1	N	0	0	0	0	1	0	2581304	1985	Recapillarization of tenotomized skeletal muscles after delayed tendon suture. I. Experimental study.	2581304
Adenosine Triphosphatases	1	N	1	0	0	0	0	1	2886017	1986	Blood vessel ontogeny in upper extremity of man as related to developing muscles.	2886017
Adenosine Triphosphatases	1	N	0	0	0	0	1	1	2438539	1987	Visualization of a developing vasculature.	2438539
Adenosine Triphosphatases	1	N	0	0	0	0	1	1	1705700	1990	The role of blood flow and/or muscle hypoxia in capillary growth in chronically stimulated fast muscles.	1705700
Adenosine Triphosphatases	1	Y	0	0	1	0	1	1	1710169	1991	Angiogenesis determines blood flow, metabolism, growth rate, and ATPase kinetics of tumors growing in an irradiated bed: 31P and 2H nuclear magnetic resonance studies.	1710169
Adenosine Triphosphatases	1	Y	0	0	0	0	1	0	1371814	1992	[Relapse of peptic ulcer after quick healing induced by proton pump inhibitors].	1371814
Adenosine Triphosphatases	1	N	0	0	0	1	1	1	9713842	1998	The effect of collagen, interleukin-1 alpha and glicosaminoglycan on the neovascularization of central nervous system.	9713842
Adenosine Triphosphatases	1	Y	0	0	0	0	1	0	10077593	1999	Angiostatin binds ATP synthase on the surface of human endothelial cells.	10077593
Adenosine Triphosphatases	1	Y	0	0	0	1	1	0	10882072	2000	CEA-related cell adhesion molecule 1: a potent angiogenic factor and a major effector of vascular endothelial growth factor.	10882072
Adenosine Triphosphatases	1	Y	0	0	0	1	1	1	11082271	2000	Angiogenic properties of the carcinoembryonic antigen-related cell adhesion molecule 1.	11082271
Adenosine Triphosphatases	1	Y	0	0	0	1	0	1	11748109	2001	Disordered cellular migration and angiogenesis in cd39-null mice.	11748109
Adenosine Triphosphatases	1	N	1	0	0	1	0	1	11231080	2001	BRM (SNF2alpha) expression is concomitant to the onset of vasculogenesis in early mouse postimplantation development.	11231080
Adenosine Triphosphatases	1	Y	1	0	0	0	0	0	14730706	2004	Association of the ecto-ATPase NTPDase2 with glial cells of the peripheral nervous system.	14730706
Adenosine Triphosphatases	1	N	0	0	0	0	1	0	15137063	2004	Vascular endothelial growth factor expression in heart of rats exposed to hypobaric hypoxia: differential response between mRNA and protein.	15137063
Adenosine Triphosphatases	1	Y	0	0	0	0	1	0	15699260	2005	Adenovirus-mediated transfer of human placental ectonucleoside triphosphate diphosphohydrolase to vascular smooth muscle cells suppresses platelet aggregation in vitro and arterial thrombus formation in vivo.	15699260
Adenosine Triphosphatases	1	N	0	0	1	0	1	1	17363496	2007	Tetrathiomolybdate promotes tumor necrosis and prevents distant metastases by suppressing angiogenesis in head and neck cancer.	17363496
Adenosine Triphosphatases	1	N	0	0	1	0	1	0	20541702	2010	Enhancing tumor-specific uptake of the anticancer drug cisplatin with a copper chelator.	20541702
Adenosylhomocysteinase	0	N	0	0	0	1	0	1	19372464	2009	3-Deazaadenosine prevents smooth muscle cell proliferation and neointima formation by interfering with Ras signaling.	19372464
Adenovirus E1 Proteins	1	Y	0	0	0	0	1	0	11020354	2000	Downregulation of CXCR4 gene expression in primary human endothelial cells following infection with E1(-)E4(+) adenovirus gene transfer vectors.	11020354
Adenovirus E1 Proteins	1	N	0	0	1	0	1	0	19240175	2009	Systemic administration of a conditionally replicating adenovirus, targeted to angiogenesis, reduced lung metastases burden in cotton rats.	19240175
Adenovirus E1A Proteins	1	N	0	0	1	0	1	0	9279102	1997	[Invasion and metastasis of cancer and nuclear oncogenes].	9279102
Adenovirus E1A Proteins	1	Y	0	0	1	0	1	1	10866297	2000	Inhibition of angiogenesis and induction of apoptosis are involved in E1A-mediated bystander effect and tumor suppression.	10866297
Adenovirus E1A Proteins	1	Y	0	0	1	0	1	1	14707272	2003	E1A gene therapy inhibits angiogenesis in a Ewing's sarcoma animal model.	14707272
Adenovirus E1A Proteins	1	Y	0	0	1	0	1	1	16918299	2006	Oncolytic adenovirus-mediated E1A gene therapy induces tumor-cell apoptosis and reduces tumor angiogenesis leading to inhibition of hepatocellular carcinoma growth in animal model.	16918299
Adenovirus E1A Proteins	1	N	0	0	1	1	0	1	16740999	2006	Blockade of endothelin-1 release contributes to the anti-angiogenic effect by pro-opiomelanocortin overexpression in endothelial cells.	16740999
Adenovirus E1A Proteins	1	N	0	0	1	0	1	0	16497559	2006	Immune gene-viral therapy with triplex efficacy mediated by oncolytic adenovirus carrying an interferon-gamma gene yields efficient antitumor activity in immunodeficient and immunocompetent mice.	16497559
Adenovirus E1A Proteins	1	Y	0	0	1	0	1	1	16179928	2006	Oncolytic replication-competent adenovirus suppresses tumor angiogenesis through preserved E1A region.	16179928
Adenovirus E1A Proteins	1	N	0	0	1	0	1	0	17545625	2007	Eradication of therapy-resistant human prostate tumors using a cancer terminator virus.	17545625
Adenovirus E1B Proteins	1	N	0	0	1	0	1	0	15084981	2004	Oncolytic virotherapy as a novel strategy for pancreatic cancer.	15084981
Adenovirus E1B Proteins	1	N	0	0	1	0	1	1	15771958	2005	Suppression of tumor growth by oncolytic adenovirus-mediated delivery of an antiangiogenic gene, soluble Flt-1.	15771958
Adenovirus E4 Proteins	1	Y	0	0	0	0	1	0	11020354	2000	Downregulation of CXCR4 gene expression in primary human endothelial cells following infection with E1(-)E4(+) adenovirus gene transfer vectors.	11020354
Adenovirus E4 Proteins	1	Y	0	0	0	1	0	1	14660586	2004	Adenovirus E4 gene promotes selective endothelial cell survival and angiogenesis via activation of the vascular endothelial-cadherin/Akt signaling pathway.	14660586
Adenovirus E4 Proteins	1	Y	0	0	1	1	0	1	19036927	2008	Generation of a functional and durable vascular niche by the adenoviral E4ORF1 gene.	19036927
Adenylate Cyclase	0	Y	0	0	0	1	0	1	11885966	2001	Adenylate cyclase/protein kinase A signaling pathway enhances angiogenesis through induction of vascular endothelial growth factor in vivo.	11885966
Adenylate Cyclase	0	Y	0	0	0	1	0	1	12126060	2002	Cyclooxygenase-2 and adenylate cyclase/protein kinase A signaling pathway enhances angiogenesis through induction of vascular endothelial growth factor in rat sponge implants.	12126060
Adenylate Cyclase	0	N	0	0	0	1	0	0	11909816	2002	Differential expression of adenosine receptors in human endothelial cells: role of A2B receptors in angiogenic factor regulation.	11909816
Adenylate Cyclase	0	N	0	0	0	0	1	0	15736065	2005	Functional aspects of the somatostatinergic system in the retina and the potential therapeutic role of somatostatin in retinal disease.	15736065
Adenylate Cyclase	0	N	0	0	1	0	1	1	17550138	2007	Genetic analysis of high-metastatic clone of RCT sarcoma in mice, and its growth regression in vivo in response to angiogenesis inhibitor TNP-470.	17550138
Adenylate Cyclase	0	Y	0	0	1	0	1	0	17491018	2007	Anthrax edema toxin inhibits endothelial cell chemotaxis via Epac and Rap1.	17491018
Adenylate Cyclase	0	Y	0	0	0	1	0	0	18270825	2008	Adenylyl cyclase/cAMP system involvement in the antiangiogenic effect of somatostatin in the retina. Results from transgenic mice.	18270825
Adenylate Cyclase	0	N	0	1	0	1	0	1	18267956	2008	Adiponectin inhibits vascular endothelial growth factor-induced migration of human coronary artery endothelial cells.	18267956
Adenylate Kinase	0	N	0	0	0	1	0	0	16820602	2006	Failure of right ventricular adaptation in children with tetralogy of Fallot.	16820602
Adenylate Kinase	0	Y	0	0	0	0	1	1	18301390	2008	Enterostatin inhibition of angiogenesis: possible role of pAMPK and vascular endothelial growth factor A (VEGF-A).	18301390
Adenylate Kinase	0	Y	0	0	1	0	1	1	18256928	2009	Therapeutic metformin/AMPK activation promotes the angiogenic phenotype in the ERalpha negative MDA-MB-435 breast cancer model.	18256928
Adenylate Kinase	0	N	0	0	0	1	0	1	19297423	2009	Curcumin inhibits adipogenesis in 3T3-L1 adipocytes and angiogenesis and obesity in C57/BL mice.	19297423
Adenylate Kinase	0	N	0	0	0	0	1	0	19789218	2009	Oltipraz and dithiolethione congeners inhibit hypoxia-inducible factor-1alpha activity through p70 ribosomal S6 kinase-1 inhibition and H2O2-scavenging effect.	19789218
Adenylate Kinase	0	N	0	0	0	1	0	0	20663986	2010	Fenofibrate promotes ischemia-induced revascularization through the adiponectin-dependent pathway.	20663986
AdGVVEGF121.10	0	Y	0	0	0	1	0	1	15379784	2004	Dose-dependent neovascularization-promoting effect of adenovirus vector CI-1023 in a rat hindlimb ischaemic model.	15379784
adhesive protein, mussel	0	Y	0	0	0	0	1	0	2484951	1989	Preliminary evaluation of two experimental surgical adhesives in the rabbit cornea.	2484951
Adipokines	1	N	0	0	0	1	0	0	17906444	2007	Obesity, innate immunity and gut inflammation.	17906444
Adipokines	1	N	0	0	0	1	0	1	18006485	2008	Angiogenesis and obesity.	18006485
Adipokines	1	Y	0	0	0	1	0	0	18775362	2008	The adipocyte as an endocrine cell.	18775362
Adipokines	1	Y	0	0	1	0	1	1	19520599	2009	Angiogenesis, adipokines and breast cancer.	19520599
Adipokines	1	N	0	0	0	1	0	1	19297423	2009	Curcumin inhibits adipogenesis in 3T3-L1 adipocytes and angiogenesis and obesity in C57/BL mice.	19297423
Adiponectin	0	N	0	0	0	0	1	0	14557259	2004	Adiponectin stimulates angiogenesis by promoting cross-talk between AMP-activated protein kinase and Akt signaling in endothelial cells.	14557259
Adiponectin	0	N	0	0	0	0	1	1	15123726	2004	Adiponectin stimulates angiogenesis in response to tissue ischemia through stimulation of amp-activated protein kinase signaling.	15123726
Adiponectin	0	N	0	0	0	0	1	0	15745931	2005	The association of plasma adiponectin levels with hypertensive retinopathy.	15745931
Adiponectin	0	N	0	0	0	1	0	1	15735208	2005	Presence of the metabolic syndrome does not impair coronary collateral vessel formation in patients with documented coronary artery disease.	15735208
Adiponectin	0	Y	0	0	1	0	1	0	16203766	2005	Tumor necrosis factor alpha and adiponectin in bone marrow interstitial fluid from patients with acute myeloid leukemia inhibit normal hematopoiesis.	16203766
Adiponectin	0	Y	0	0	0	1	0	0	16796811	2006	Adiponectin promotes endothelial cell differentiation from human peripheral CD14+ monocytes in vitro.	16796811
Adiponectin	0	N	0	1	1	1	1	1	16545987	2006	Angiogenesis--a new target for future therapy.	16545987
Adiponectin	0	N	0	0	0	1	0	0	16897858	2006	[Role of AMP-activated protein kinase in the cardiovascular system].	16897858
Adiponectin	0	N	0	1	0	1	0	1	18267956	2008	Adiponectin inhibits vascular endothelial growth factor-induced migration of human coronary artery endothelial cells.	18267956
Adiponectin	0	Y	0	0	1	0	1	1	18316604	2008	T-cadherin supports angiogenesis and adiponectin association with the vasculature in a mouse mammary tumor model.	18316604
Adiponectin	0	N	0	0	1	0	1	0	19073451	2008	[The metabolic syndrome and type-2 diabetes mellitus as conditions predisposing for malignant tumors].	19073451
Adiponectin	0	Y	0	0	0	1	0	1	19569016	2009	The inhibitory influence of adiponectin on the growth of the murine endothelial cell line HECa 10 in vitro.	19569016
Adiponectin	0	Y	0	0	0	1	0	1	18990685	2009	Caloric restriction stimulates revascularization in response to ischemia via adiponectin-mediated activation of endothelial nitric-oxide synthase.	18990685
Adiponectin	0	Y	0	0	0	1	0	1	19398582	2009	Adiponectin promotes revascularization of ischemic muscle through a cyclooxygenase 2-dependent mechanism.	19398582
Adiponectin	0	N	0	0	1	0	1	1	19447866	2009	Adiponectin deficiency limits tumor vascularization in the MMTV-PyV-mT mouse model of mammary cancer.	19447866
Adiponectin	0	N	0	0	0	1	0	0	19050672	2009	Emerging role of adipose tissue hypoxia in obesity and insulin resistance.	19050672
Adiponectin	0	Y	0	0	0	1	0	0	19029992	2009	Protective vascular and myocardial effects of adiponectin.	19029992
Adiponectin	0	N	0	0	1	0	1	1	19447867	2009	Proangiogenic contribution of adiponectin toward mammary tumor growth in vivo.	19447867
Adiponectin	0	N	0	0	0	0	1	1	19910632	2010	Thiazolidinediones reduce pathological neovascularization in ischemic retina via an adiponectin-dependent mechanism.	19910632
Adiponectin	0	Y	0	0	0	0	1	1	20206634	2010	Adiponectin deficiency exacerbates cardiac dysfunction following pressure overload through disruption of an AMPK-dependent angiogenic response.	20206634
Adiponectin	0	Y	0	0	1	0	1	1	20103676	2010	Suppression of liver tumor growth and metastasis by adiponectin in nude mice through inhibition of tumor angiogenesis and downregulation of Rho kinase/IFN-inducible protein 10/matrix metalloproteinase 9 signaling.	20103676
Adiponectin	0	Y	0	0	0	1	0	0	20663986	2010	Fenofibrate promotes ischemia-induced revascularization through the adiponectin-dependent pathway.	20663986
Adiponectin	0	Y	0	0	1	0	1	0	20700533	2010	Adiponectin deficiency promotes tumor growth in mice by reducing macrophage infiltration.	20700533
adiponectin, human	0	N	0	1	0	1	0	1	18267956	2008	Adiponectin inhibits vascular endothelial growth factor-induced migration of human coronary artery endothelial cells.	18267956
adiponectin, mouse	0	N	0	0	1	0	1	1	19447867	2009	Proangiogenic contribution of adiponectin toward mammary tumor growth in vivo.	19447867
adiponectin, mouse	0	N	0	0	1	0	1	1	19447866	2009	Adiponectin deficiency limits tumor vascularization in the MMTV-PyV-mT mouse model of mammary cancer.	19447866
adiponectin, mouse	0	N	0	0	0	0	1	1	19910632	2010	Thiazolidinediones reduce pathological neovascularization in ischemic retina via an adiponectin-dependent mechanism.	19910632
ADP Ribose Transferases	1	Y	0	0	0	0	1	1	1381275	1992	Acidic fibroblast growth factor-Pseudomonas exotoxin chimeric protein elicits antiangiogenic effects on endothelial cells.	1381275
ADP Ribose Transferases	1	N	0	0	0	1	0	0	9648910	1998	Virally activated Ras cooperates with integrin to induce tubulogenesis in sinusoidal endothelial cell lines.	9648910
ADP Ribose Transferases	1	N	0	0	0	1	0	0	10504326	1999	Regulation of the RhoA pathway in human endothelial cell spreading on type IV collagen: role of calcium influx.	10504326
ADP Ribose Transferases	1	N	0	0	0	1	0	1	10942792	2000	Sphingosine 1-phosphate stimulates G(i)- and Rho-mediated vascular endothelial cell spreading and migration.	10942792
ADP Ribose Transferases	1	N	0	0	1	0	1	1	11191108	2000	RhoC GTPase overexpression modulates induction of angiogenic factors in breast cells.	11191108
ADP Ribose Transferases	1	N	0	0	1	0	1	0	12090470	2002	Mitogen activated protein kinase pathway is involved in RhoC GTPase induced motility, invasion and angiogenesis in inflammatory breast cancer.	12090470
ADP Ribose Transferases	1	N	0	0	1	0	1	0	12531431	2003	Molecular mechanism of the anti-cancer activity of cerivastatin, an inhibitor of HMG-CoA reductase, on aggressive human breast cancer cells.	12531431
ADP Ribose Transferases	1	N	0	0	0	1	0	1	19946014	2010	Statins inhibit cyclooxygenase-2 and matrix metalloproteinase-9 in human endothelial cells: anti-angiogenic actions possibly contributing to plaque stability.	19946014
ADP-ribosyl Cyclase	0	N	0	0	1	0	1	0	15182336	2004	Serum angiogenin is not elevated in patients with early B-cell chronic lymphocytic leukemia but is prognostic factor for disease progression.	15182336
ADP-ribosyl Cyclase	0	N	0	0	1	0	1	1	15280408	2004	The relation between bone marrow angiogenesis and the proliferation index Ki-67 in multiple myeloma.	15280408
ADP-ribosyl Cyclase	0	Y	0	0	1	0	1	0	15380351	2004	Relationship between cell surface expression of CD38 and of vascular endothelial growth factor in B-cell chronic lymphocytic leukemia.	15380351
ADP-ribosyl Cyclase	0	N	0	0	0	1	0	0	16501624	2006	Mesenchymal lineage precursor cells induce vascular network formation in ischemic myocardium.	16501624
ADP-ribosylation factor 6	0	Y	0	0	0	1	0	1	15692085	2005	Novel role of ARF6 in vascular endothelial growth factor-induced signaling and angiogenesis.	15692085
ADP-ribosylation factor 6	0	N	0	0	1	0	1	0	16719347	2006	[Breast cancer invasiveness: how does it emerge?].	16719347
ADP-ribosylation factor 6	0	Y	0	0	0	1	0	0	20385769	2010	Semaphorin 3E initiates antiangiogenic signaling through plexin D1 by regulating Arf6 and R-Ras.	20385769
ADP-Ribosylation Factors	1	Y	0	0	0	1	0	1	15692085	2005	Novel role of ARF6 in vascular endothelial growth factor-induced signaling and angiogenesis.	15692085
ADP-Ribosylation Factors	1	N	0	0	1	0	1	0	16719347	2006	[Breast cancer invasiveness: how does it emerge?].	16719347
ADP-Ribosylation Factors	1	Y	0	0	1	0	1	0	17173139	2007	A cell-penetrating ARF peptide inhibitor of FoxM1 in mouse hepatocellular carcinoma treatment.	17173139
ADP-Ribosylation Factors	1	Y	0	0	0	1	0	0	20385769	2010	Semaphorin 3E initiates antiangiogenic signaling through plexin D1 by regulating Arf6 and R-Ras.	20385769
ADRA1D protein, human	0	Y	0	0	0	1	0	1	17660397	2007	Trophic effects induced by alpha1D-adrenoceptors on endothelial cells are potentiated by hypoxia.	17660397
Adra2b protein, mouse	0	Y	0	0	0	0	1	1	17673674	2007	Upregulation of soluble vascular endothelial growth factor receptor 1 contributes to angiogenesis defects in the placenta of alpha 2B-adrenoceptor deficient mice.	17673674
Adrenocorticotropic Hormone	0	N	0	0	1	0	0	0	4369988	1974	Endocrine disorders as a contributory factor to neoplasia in SJL-J mice.	4369988
Adrenocorticotropic Hormone	0	Y	1	0	0	0	0	0	7573439	1995	Inhibition of ACTH secretion blocks hypoxia-induced increase of adrenal cortical blood flow in fetal sheep.	7573439
Adrenocorticotropic Hormone	0	N	0	0	1	0	1	1	10810311	2000	Angiogenesis in pituitary adenomas - relationship to endocrine function, treatment and outcome.	10810311
Adrenocorticotropic Hormone	0	N	0	0	1	0	1	0	10971451	2000	Expression analysis of cyclins in pituitary adenomas and the normal pituitary gland.	10971451
Adrenocorticotropic Hormone	0	Y	0	0	0	1	0	0	12694862	2003	Receptor-mediated adrenocorticoid hormone signaling in ocular tissues.	12694862
Adrenocorticotropic Hormone	0	Y	0	0	0	1	0	0	12485811	2003	Differential expression of VEGF receptors in adrenal atrophy induced by dexamethasone: a protective role of ACTH.	12485811
Adrenocorticotropic Hormone	0	Y	0	0	0	1	0	1	15178648	2004	Dual hormonal regulation of endocrine tissue mass and vasculature by adrenocorticotropin in the adrenal cortex.	15178648
Adrenocorticotropic Hormone	0	N	0	0	1	1	0	1	16740999	2006	Blockade of endothelin-1 release contributes to the anti-angiogenic effect by pro-opiomelanocortin overexpression in endothelial cells.	16740999
Adrenocorticotropic Hormone	0	Y	1	0	0	1	0	1	16492693	2006	Adrenocorticotropin preferentially up-regulates angiopoietin 2 in the human fetal adrenal gland: implications for coordinated adrenal organ growth and angiogenesis.	16492693
Adrenocorticotropic Hormone	0	N	0	0	1	0	1	0	19705298	2009	Microvessel density and area in pituitary microadenomas.	19705298
advanced glycation end products-bovine serum albumin	0	Y	0	0	0	0	1	1	7685599	1993	Angiogenic effects of advanced glycation end products of the Maillard reaction on cultured human umbilical cord vein endothelial cells.	7685599
advanced glycation end products-human serum albumin	0	Y	0	0	0	0	1	0	18725234	2008	Tissue factor-containing microparticles released from mesangial cells in response to high glucose and AGE induce tube formation in microvascular cells.	18725234
advanced glycosylation end-product receptor	0	Y	0	1	0	1	0	0	11485910	2001	Blockade of receptor for advanced glycation end-products restores effective wound healing in diabetic mice.	11485910
advanced glycosylation end-product receptor	0	N	0	0	0	1	0	0	12368225	2002	Angiogenesis induced by advanced glycation end products and its prevention by cerivastatin.	12368225
advanced glycosylation end-product receptor	0	Y	0	0	0	0	1	0	12874465	2003	Inhibition of the interaction of AGE-RAGE prevents hyperglycemia-induced fibrosis of the peritoneal membrane.	12874465
advanced glycosylation end-product receptor	0	N	0	0	0	0	1	0	15297385	2004	Protein glycation: a firm link to endothelial cell dysfunction.	15297385
advanced glycosylation end-product receptor	0	Y	0	1	0	1	0	1	15096944	2004	Use of topical sRAGE in diabetic wounds increases neovascularization and granulation tissue formation.	15096944
advanced glycosylation end-product receptor	0	N	0	0	0	1	0	1	15734857	2005	Impaired retinal angiogenesis in diabetes: role of advanced glycation end products and galectin-3.	15734857
advanced glycosylation end-product receptor	0	N	0	0	0	0	1	0	16047941	2005	[Molecular mechanism of diabetic retinopathy: role of advanced glycation end products(AGEs) and their receptor (RAGE) in the pathogenesis of diabetic retinopathy].	16047941
advanced glycosylation end-product receptor	0	N	0	0	0	0	1	1	16935942	2006	VEGF-A, VEGF-D, VEGF receptor-1, VEGF receptor-2, NF-kappaB, and RAGE in atherosclerotic lesions of diabetic Watanabe heritable hyperlipidemic rabbits.	16935942
advanced glycosylation end-product receptor	0	Y	0	0	0	1	0	0	16720995	2006	GDP and AGE receptors: mechanisms of peritoneal damage.	16720995
advanced glycosylation end-product receptor	0	N	0	0	0	1	0	1	16515851	2006	Depression of progenitor cell function by advanced glycation endproducts (AGEs): potential relevance for impaired angiogenesis in advanced age and diabetes.	16515851
advanced glycosylation end-product receptor	0	Y	0	0	0	1	0	1	16873687	2006	Receptor for advanced glycation end products is involved in impaired angiogenic response in diabetes.	16873687
advanced glycosylation end-product receptor	0	Y	0	0	0	1	0	0	16319192	2006	Damage to the peritoneal membrane by glucose degradation products is mediated by the receptor for advanced glycation end-products.	16319192
advanced glycosylation end-product receptor	0	Y	0	0	1	0	1	1	17235565	2007	The expression of receptor for advanced glycation end products is associated with angiogenesis in human oral squamous cell carcinoma.	17235565
advanced glycosylation end-product receptor	0	Y	0	0	0	1	0	1	17149374	2007	Mesothelial RAGE activation by AGEs enhances VEGF release and potentiates capillary tube formation.	17149374
advanced glycosylation end-product receptor	0	Y	0	0	1	0	1	1	18765528	2008	Induction of receptor for advanced glycation end products by EBV latent membrane protein 1 and its correlation with angiogenesis and cervical lymph node metastasis in nasopharyngeal carcinoma.	18765528
advanced glycosylation end-product receptor	0	Y	0	0	0	0	1	1	17560613	2008	Olmesartan blocks advanced glycation end products (AGEs)-induced angiogenesis in vitro by suppressing receptor for AGEs (RAGE) expression.	17560613
advanced glycosylation end-product receptor	0	Y	0	0	0	0	1	0	18477569	2008	RAGE expression in the human peritoneal membrane.	18477569
advanced glycosylation end-product receptor	0	Y	0	0	0	0	1	0	18264787	2008	Convergence and amplification of toll-like receptor (TLR) and receptor for advanced glycation end products (RAGE) signaling pathways via high mobility group B1 (HMGB1).	18264787
advanced glycosylation end-product receptor	0	N	0	0	0	0	1	0	19564559	2009	Diabetes mellitus activates signal transduction pathways resulting in vascular endothelial growth factor resistance of human monocytes.	19564559
advanced glycosylation end-product receptor	0	Y	0	0	1	0	1	0	20028726	2010	Fueling inflammation at tumor microenvironment: the role of multiligand/RAGE axis.	20028726
advanced glycosylation end-product receptor	0	N	0	0	0	1	0	1	20016206	2010	Identification of a 'snapshot' of co-expressed angiogenic markers in laser-dissected vessels from unstable carotid plaques with targeted arrays.	20016206
afadin	0	Y	0	0	0	1	0	1	20413783	2010	Role of afadin in vascular endothelial growth factor- and sphingosine 1-phosphate-induced angiogenesis.	20413783
aflibercept	0	N	0	0	0	0	1	0	19472529	2009	[Progress in therapy for and diagnosis of diabetic complications--diabetic retinopathies].	19472529
aflibercept	0	Y	0	0	1	0	1	1	19789343	2009	Magnetic resonance imaging defines cervicovaginal anatomy, cancer, and VEGF trap antiangiogenic efficacy in estrogen-treated K14-HPV16 transgenic mice.	19789343
aflibercept	0	N	0	0	1	1	1	1	19483401	2009	Angiogenesis regulated by VEGF and its receptors and its clinical application.	19483401
aflibercept	0	N	0	0	0	1	0	1	20080874	2010	Thrombospondin-1 inhibits angiogenesis and promotes follicular atresia in a novel in vitro angiogenesis assay.	20080874
AFP protein, human	0	Y	0	0	1	0	1	1	18466288	2008	Clinical significance of alpha-fetoprotein: involvement in proliferation, angiogenesis, and apoptosis of hepatocellular carcinoma.	18466288
AG 73	0	Y	0	0	0	1	0	1	17286955	2007	Angiogenic activity of syndecan-binding laminin peptide AG73 (RKRLQVQLSIRT).	17286955
Agc1 protein, mouse	0	N	0	0	0	1	0	0	18295466	2008	Molecular dissection of TIMP3 mutation S156C associated with Sorsby fundus dystrophy.	18295466
Agc1 protein, rat	0	N	0	0	0	1	0	0	16924177	2007	Evidence for overgrowth after midfemoral fracture via increased RNA for mitosis.	16924177
AGFG1 protein, human	0	N	0	0	1	0	1	1	15144952	2004	Cathepsin cysteine proteases are effectors of invasive growth and angiogenesis during multistage tumorigenesis.	15144952
AGGF1 protein, human	0	Y	0	0	0	1	0	1	15114979	2004	Homing in on ways to build new blood vessels.	15114979
AGGF1 protein, human	0	Y	0	0	0	0	1	1	14961121	2004	Identification of an angiogenic factor that when mutated causes susceptibility to Klippel-Trenaunay syndrome.	14961121
AGGF1 protein, human	0	Y	0	0	0	0	1	1	14961101	2004	Medicine: genetic spotlight on a blood defect.	14961101
AGGF1 protein, human	0	Y	0	0	0	0	1	1	16446658	2005	[Klippel-Trenaunay syndrome: identification of a susceptibility gene coding for an angiogenic factor].	16446658
AGGF1 protein, human	0	N	0	0	0	1	0	0	15905966	2005	Biomedicine and diseases: the Klippel-Trenaunay syndrome, vascular anomalies and vascular morphogenesis.	15905966
AGGF1 protein, human	0	Y	0	0	0	0	1	0	19556247	2009	Novel roles of GATA1 in regulation of angiogenic factor AGGF1 and endothelial cell function.	19556247
aggrecanase-1	0	N	0	0	0	1	0	0	18295466	2008	Molecular dissection of TIMP3 mutation S156C associated with Sorsby fundus dystrophy.	18295466
Aggrecans	1	N	0	0	0	0	1	0	17009260	2006	Premature induction of hypertrophy during in vitro chondrogenesis of human mesenchymal stem cells correlates with calcification and vascular invasion after ectopic transplantation in SCID mice.	17009260
Aggrecans	1	N	0	1	0	1	0	0	17082774	2006	ADAMTS1 mediates the release of antiangiogenic polypeptides from TSP1 and 2.	17082774
Aggrecans	1	N	0	0	0	1	0	0	16924177	2007	Evidence for overgrowth after midfemoral fracture via increased RNA for mitosis.	16924177
Aggrecans	1	N	0	0	0	1	0	0	18295466	2008	Molecular dissection of TIMP3 mutation S156C associated with Sorsby fundus dystrophy.	18295466
Aggrecans	1	Y	0	0	0	1	0	0	19333097	2009	Mechanical stimulation alters pleiotrophin and aggrecan expression by human intervertebral disc cells and influences their capacity to stimulate endothelial migration.	19333097
Aggrecans	1	N	0	0	1	0	1	0	20840587	2010	Proteoglycans in health and disease: novel roles for proteoglycans in malignancy and their pharmacological targeting.	20840587
Agp2 protein, S cerevisiae	0	Y	0	0	1	0	1	1	11179476	2001	Interleukin 10 expression is correlated with thrombospondin expression and decreased vascular involvement in colon cancer.	11179476
Agpt protein, mouse	0	N	1	0	0	1	0	1	8980224	1996	Requisite role of angiopoietin-1, a ligand for the TIE2 receptor, during embryonic angiogenesis.	8980224
Agpt protein, mouse	0	N	1	0	0	1	0	1	8980223	1996	Isolation of angiopoietin-1, a ligand for the TIE2 receptor, by secretion-trap expression cloning.	8980223
Agpt protein, mouse	0	N	1	0	0	1	0	1	9229772	1997	Signaling vascular morphogenesis and maintenance.	9229772
Agpt protein, mouse	0	N	1	0	0	1	0	1	9204896	1997	Angiopoietin-2, a natural antagonist for Tie2 that disrupts in vivo angiogenesis.	9204896
Agpt protein, mouse	0	N	1	0	0	1	0	1	9683559	1998	TIE1 and TIE2 receptor tyrosine kinases inversely regulate embryonic angiogenesis by the mechanism of intussusceptive microvascular growth.	9683559
Agpt protein, mouse	0	N	0	0	0	1	0	1	9710128	1998	Vascular endothelial growth factor and the angiopoietins: working together to build a better blood vessel.	9710128
Agpt protein, mouse	0	N	1	0	0	0	0	1	9846489	1998	Critical role of the TIE2 endothelial cell receptor in the development of definitive hematopoiesis.	9846489
Agpt protein, mouse	0	N	0	0	0	1	0	1	9774272	1998	Increased vascularization in mice overexpressing angiopoietin-1.	9774272
Agpt protein, mouse	0	N	0	0	1	0	1	1	9811321	1998	Is angiopoietin-2 necessary for the initiation of tumor angiogenesis?	9811321
Agpt protein, mouse	0	N	0	0	1	0	1	1	9671764	1998	Antiangiogenic gene therapy targeting the endothelium-specific receptor tyrosine kinase Tie2.	9671764
Agpt protein, mouse	0	N	0	0	0	1	0	1	9560344	1998	Angiopoietin-1 induces sprouting angiogenesis in vitro.	9560344
Agpt protein, mouse	0	N	0	0	0	1	0	1	9710115	1998	Tie2 receptor ligands, angiopoietin-1 and angiopoietin-2, modulate VEGF-induced postnatal neovascularization.	9710115
Agpt protein, mouse	0	N	1	0	0	1	0	1	9630209	1998	Vasculogenesis, angiogenesis, and growth factors: ephrins enter the fray at the border.	9630209
Agpt protein, mouse	0	N	0	0	0	1	0	0	10527766	1999	Angiopoietin-1 and its receptor Tie-2 participate in the regulation of capillary-like tubule formation and survival of endothelial cells.	10527766
Agpt protein, mouse	0	N	0	0	1	0	1	1	9927494	1999	Biologic significance of angiopoietin-2 expression in human hepatocellular carcinoma.	9927494
Agpt protein, mouse	0	N	1	0	0	1	0	0	9893351	1999	The angiopoietins: Yin and Yang in angiogenesis.	9893351
Agpt protein, mouse	0	N	0	0	0	1	0	1	10617467	1999	Leakage-resistant blood vessels in mice transgenically overexpressing angiopoietin-1.	10617467
Agpt protein, mouse	0	N	1	0	0	0	0	0	10395786	1999	The transcription factor MEF2C-null mouse exhibits complex vascular malformations and reduced cardiac expression of angiopoietin 1 and VEGF.	10395786
Agpt protein, mouse	0	N	1	0	0	1	0	1	10359181	1999	Vascular development in the mouse embryonic pancreas and lung.	10359181
Agpt protein, mouse	0	N	0	0	1	0	1	1	10373119	1999	Vessel cooption, regression, and growth in tumors mediated by angiopoietins and VEGF.	10373119
Agpt protein, mouse	0	N	0	0	0	1	1	0	10911358	2000	Angiopoietin 2 expression in the retina: upregulation during physiologic and pathologic neovascularization.	10911358
Agpt protein, mouse	0	N	1	0	0	1	0	1	11245270	2000	Vasculogenesis and angiogenesis as mechanisms of vascular network formation, growth and remodeling.	11245270
Agpt protein, mouse	0	N	1	0	0	1	0	1	10831116	2000	Angiogenesis in embryonic development--a review.	10831116
Agpt protein, mouse	0	N	0	0	1	0	1	0	10741723	2000	Therapeutic synergy of TNP-470 and ionizing radiation: effects on tumor growth, vessel morphology, and angiogenesis in human glioblastoma multiforme xenografts.	10741723
Agpt protein, mouse	0	N	0	1	0	1	0	1	11024009	2000	The angiogenesis inhibitor endostatin impairs blood vessel maturation during wound healing.	11024009
Agpt protein, mouse	0	N	0	0	0	1	0	1	10655092	2000	Leaky vessels? Call Ang1!	10655092
Agpt protein, mouse	0	N	0	0	0	1	1	0	10708338	2000	Determinants of endothelial cell phenotype in venules.	10708338
Agpt protein, mouse	0	N	0	0	0	1	0	1	10943840	2000	A role for hematopoietic stem cells in promoting angiogenesis.	10943840
Agpt protein, mouse	0	N	0	0	0	1	0	1	11385508	2001	The morphogen Sonic hedgehog is an indirect angiogenic agent upregulating two families of angiogenic growth factors.	11385508
Agpt protein, mouse	0	N	0	0	0	0	1	1	11315918	2001	Expression of angiogenic factors in juvenile rheumatoid arthritis: correlation with revascularization of human synovium engrafted into SCID mice.	11315918
Agpt protein, mouse	0	N	0	0	1	1	0	1	11305411	2001	Expression and hypoxic regulation of angiopoietins in human astrocytomas.	11305411
Agpt protein, mouse	0	N	0	0	0	1	0	1	11305012	2001	[Vascular development and regenerative medicine].	11305012
Agpt protein, mouse	0	N	0	0	0	0	1	1	11734465	2001	Angiogenesis and remodeling of airway vasculature in chronic inflammation.	11734465
Agpt protein, mouse	0	N	0	0	0	0	1	1	11458524	2001	Mobilization of endothelial and hematopoietic stem and progenitor cells by adenovector-mediated elevation of serum levels of SDF-1, VEGF, and angiopoietin-1.	11458524
Agpt protein, mouse	0	N	0	0	1	0	1	1	11172596	2001	Gene expression of angiogenesis related factors in glioma.	11172596
Agpt protein, mouse	0	N	0	0	1	0	1	1	11522651	2001	HOXB7: a key factor for tumor-associated angiogenic switch.	11522651
Agpt protein, mouse	0	N	1	0	0	1	0	1	11163240	2001	The cytoplasmic domain of the ligand ephrinB2 is required for vascular morphogenesis but not cranial neural crest migration.	11163240
Agpt protein, mouse	0	N	1	0	0	1	0	1	11721961	2001	Role of hematopoietic stem cells in angiogenesis.	11721961
Agpt protein, mouse	0	N	1	0	0	1	0	1	11172728	2001	A combinatorial role of angiopoietin-1 and orphan receptor TIE1 pathways in establishing vascular polarity during angiogenesis.	11172728
Agpt protein, mouse	0	N	0	0	0	1	1	0	11693956	2001	An update on angiogenesis therapy.	11693956
Agpt protein, mouse	0	N	1	0	0	0	0	0	11500985	2001	Isolation and expression analysis of three zebrafish angiopoietin genes.	11500985
Agpt protein, mouse	0	N	0	0	1	0	1	1	11169947	2001	Differential inhibition of tumor angiogenesis by tie2 and vascular endothelial growth factor receptor-2 dominant-negative receptor mutants.	11169947
Agpt protein, mouse	0	N	0	0	1	0	1	1	11245414	2001	The effects of angiopoietin-1 and -2 on tumor growth and angiogenesis in human colon cancer.	11245414
Agpt protein, mouse	0	N	0	0	1	0	1	1	12138403	2002	Antiangiogenic therapy targeting factors that enhance endothelial cell survival.	12138403
Agpt protein, mouse	0	N	0	0	1	0	1	1	12014866	2002	Angiopoietins and their role in colon cancer angiogenesis.	12014866
Agpt protein, mouse	0	N	0	0	0	1	0	1	11852252	2002	Vascular endothelial growth factor and angiopoietins in focal cerebral ischemia.	11852252
Agpt protein, mouse	0	N	0	0	1	0	1	0	11682471	2002	The angiopoietin-like factor cornea-derived transcript 6 is a putative morphogen for human cornea.	11682471
Agpt protein, mouse	0	N	0	0	0	0	1	0	11816016	2002	Androgens modulate the balance between VEGF and angiopoietin expression in prostate epithelial and smooth muscle cells.	11816016
Agpt protein, mouse	0	N	0	0	1	0	1	0	11992402	2002	Tumor-infiltrating endothelial cells and endothelial precursor cells in inflammatory breast cancer.	11992402
Agpt protein, mouse	0	N	0	0	0	0	1	0	12858567	2002	Vascular endothelium in tissue remodeling: implications for heart failure.	12858567
Agpt protein, mouse	0	N	0	0	1	0	1	1	11943723	2002	Activation of the tie2 receptor by angiopoietin-1 enhances tumor vessel maturation and impairs squamous cell carcinoma growth.	11943723
Agpt protein, mouse	0	N	0	0	0	1	0	1	11950897	2002	Stable expression of angiopoietin-1 and other markers by cultured pericytes: phenotypic similarities to a subpopulation of cells in maturing vessels during later stages of angiogenesis in vivo.	11950897
Agpt protein, mouse	0	N	1	0	0	1	0	1	12361603	2002	Angiopoietin-2 is required for postnatal angiogenesis and lymphatic patterning, and only the latter role is rescued by Angiopoietin-1.	12361603
Agpt protein, mouse	0	N	1	0	0	0	1	1	12060561	2002	Angiopoietin-1 and VEGF in vascular development and angiogenesis in hypoplastic lungs.	12060561
Agpt protein, mouse	0	N	0	0	1	0	1	1	11870550	2002	Stabilization of breast cancer xenograft tumour neovasculature by angiopoietin-1.	11870550
Agpt protein, mouse	0	N	0	0	0	1	0	1	12087065	2002	Adenoviral VEGF-C overexpression induces blood vessel enlargement, tortuosity, and leakiness but no sprouting angiogenesis in the skin or mucous membranes.	12087065
Agpt protein, mouse	0	N	0	0	0	1	0	1	12162725	2002	Complementary actions of VEGF and angiopoietin-1 on blood vessel growth and leakage.	12162725
Agpt protein, mouse	0	N	0	0	0	1	0	1	12464667	2002	Recombinant angiopoietin-1 restores higher-order architecture of growing blood vessels in mice in the absence of mural cells.	12464667
Agpt protein, mouse	0	N	1	0	0	0	0	0	12858538	2002	Selective functions of angiopoietins and vascular endothelial growth factor on blood vessels: the concept of &quot;vascular domain&quot;.	12858538
Agpt protein, mouse	0	N	0	0	1	0	1	1	11948107	2002	Role of host microenvironment in angiogenesis and microvascular functions in human breast cancer xenografts: mammary fat pad versus cranial tumors.	11948107
Agpt protein, mouse	0	N	0	0	1	0	1	1	12243755	2002	Angiopoietin 1 promotes tumor angiogenesis and tumor vessel plasticity of human cervical cancer in mice.	12243755
Agpt protein, mouse	0	N	0	0	0	1	1	1	12858549	2002	Complementary and coordinated roles of the VEGFs and angiopoietins during normal and pathologic vascular formation.	12858549
Agpt protein, mouse	0	N	0	0	0	1	0	1	12368264	2002	c-Myc is essential for vasculogenesis and angiogenesis during development and tumor progression.	12368264
Agpt protein, mouse	0	N	0	0	1	0	1	1	12402160	2002	Angiopoietin-1 inhibits tumour growth and ascites formation in a murine model of peritoneal carcinomatosis.	12402160
Agpt protein, mouse	0	N	0	0	0	1	0	1	12048246	2002	Orchestration of angiogenesis and arteriovenous contribution by angiopoietins and vascular endothelial growth factor (VEGF).	12048246
Agpt protein, mouse	0	N	0	0	0	1	0	0	12759249	2003	Angiogenic actions of angiopoietin-1 require endothelium-derived nitric oxide.	12759249
Agpt protein, mouse	0	N	0	0	1	0	1	1	12810673	2003	Angiopoietin-1 inhibits vascular permeability, angiogenesis, and growth of hepatic colon cancer tumors.	12810673
Agpt protein, mouse	0	N	1	0	0	1	0	1	12808449	2003	SSeCKS regulates angiogenesis and tight junction formation in blood-brain barrier.	12808449
Agpt protein, mouse	0	N	0	0	1	0	1	1	12709414	2003	Altered angiogenesis and survival in human tumor-derived endothelial cells.	12709414
Agpt protein, mouse	0	N	0	0	1	0	1	1	12766907	2003	Modulation of the angiogenesis response through Ha-ras control, placenta growth factor, and angiopoietin expression in mouse skin carcinogenesis.	12766907
Agpt protein, mouse	0	N	0	0	0	0	1	1	12571448	2003	Temporal profile of angiogenesis and expression of related genes in the brain after ischemia.	12571448
Agpt protein, mouse	0	N	0	0	1	0	1	1	12810677	2003	Tumor-derived vascular endothelial growth factor up-regulates angiopoietin-2 in host endothelium and destabilizes host vasculature, supporting angiogenesis in ovarian cancer.	12810677
Agpt protein, mouse	0	N	0	0	0	0	1	1	13130465	2003	Tie2 receptor tyrosine kinase, a major mediator of tumor necrosis factor alpha-induced angiogenesis in rheumatoid arthritis.	13130465
Agpt protein, mouse	0	Y	0	0	0	1	0	1	15958513	2005	Angiopoietin 1 causes vessel enlargement, without angiogenic sprouting, during a critical developmental period.	15958513
Agpt protein, mouse	0	N	1	0	0	0	0	0	16606664	2006	Physiological pathway of differentiation of hematopoietic stem cell population into mural cells.	16606664
Agpt protein, mouse	0	Y	0	0	0	1	0	1	16671501	2006	Effects of angiopoietin-1 on vascular endothelial growth factor-induced angiogenesis in the mouse brain.	16671501
Agpt protein, mouse	0	Y	0	0	0	1	0	0	17221843	2007	Vascular endothelial growth factor and angiopoietin are required for prostate regeneration.	17221843
Agpt protein, mouse	0	N	0	0	0	1	0	1	17234796	2007	Cerebral angiogenic factors, angiogenesis, and physiological response to chronic hypoxia differ among four commonly used mouse strains.	17234796
Agpt protein, mouse	0	Y	0	0	0	1	0	1	17297442	2007	Conditional activation of FGFR1 in the prostate epithelium induces angiogenesis with concomitant differential regulation of Ang-1 and Ang-2.	17297442
Agpt protein, mouse	0	N	0	0	1	0	1	1	17687003	2007	MEKK3 is required for endothelium function but is not essential for tumor growth and angiogenesis.	17687003
Agpt protein, mouse	0	N	0	0	0	1	0	0	18414452	2008	Therapeutic targeting of the stem cell niche in experimental hindlimb ischemia.	18414452
Agpt protein, mouse	0	Y	0	0	0	0	1	1	18556567	2008	Disruption of Ang-1/Tie-2 signaling contributes to the impaired myocardial vascular maturation and angiogenesis in type II diabetic mice.	18556567
Agpt protein, mouse	0	Y	0	0	0	1	0	1	18408125	2008	Critical role of angiopoietins/Tie-2 in hyperglycemic exacerbation of myocardial infarction and impaired angiogenesis.	18408125
Agpt protein, mouse	0	Y	0	0	0	1	0	1	18691637	2008	Treatment of stroke with (Z)-1-[N-(2-aminoethyl)-N-(2-ammonioethyl) amino] diazen-1-ium-1, 2-diolate and bone marrow stromal cells upregulates angiopoietin-1/Tie2 and enhances neovascularization.	18691637
Agpt protein, mouse	0	Y	0	0	0	1	0	1	19217887	2009	Angiopoietins contribute to lung development by regulating pulmonary vascular network formation.	19217887
Agpt protein, mouse	0	N	0	0	0	1	0	0	19715692	2010	DNA methyltransferase inhibition induces mouse embryonic stem cell differentiation into endothelial cells.	19715692
Agpt protein, rat	0	N	1	0	0	1	0	1	8980223	1996	Isolation of angiopoietin-1, a ligand for the TIE2 receptor, by secretion-trap expression cloning.	8980223
Agpt protein, rat	0	N	1	0	0	1	0	1	9204896	1997	Angiopoietin-2, a natural antagonist for Tie2 that disrupts in vivo angiogenesis.	9204896
Agpt protein, rat	0	N	0	0	1	0	1	1	9671764	1998	Antiangiogenic gene therapy targeting the endothelium-specific receptor tyrosine kinase Tie2.	9671764
Agpt protein, rat	0	N	0	0	1	1	0	0	9776732	1998	Regulation of angiopoietin-2 mRNA levels in bovine microvascular endothelial cells by cytokines and hypoxia.	9776732
Agpt protein, rat	0	N	0	0	1	0	1	1	10373119	1999	Vessel cooption, regression, and growth in tumors mediated by angiopoietins and VEGF.	10373119
Agpt protein, rat	0	N	0	0	0	1	1	0	10708338	2000	Determinants of endothelial cell phenotype in venules.	10708338
Agpt protein, rat	0	N	0	0	0	1	0	0	11129953	2000	Early effects of hypoxia/reoxygenation on VEGF, ang-1, ang-2 and their receptors in the rat myocardium: implications for myocardial angiogenesis.	11129953
Agpt protein, rat	0	N	0	0	0	1	0	0	10698077	2000	Induction of angiopoietin and Tie receptor mRNA expression after cerebral ischemia-reperfusion.	10698077
Agpt protein, rat	0	N	0	0	0	1	0	1	11132088	2000	Induction of angiogenesis related genes in the contralateral cortex with a rat three-vessel occlusion model.	11132088
Agpt protein, rat	0	N	0	0	0	1	0	1	11139469	2001	Angiotensin AT(1) and AT(2) receptors differentially regulate angiopoietin-2 and vascular endothelial growth factor expression and angiogenesis by modulating heparin binding-epidermal growth factor (EGF)-mediated EGF receptor transactivation.	11139469
Agpt protein, rat	0	N	0	0	0	1	0	0	11289054	2001	Angiotensin II induces expression of the Tie2 receptor ligand, angiopoietin-2, in bovine retinal endothelial cells.	11289054
Agpt protein, rat	0	N	1	0	0	1	0	0	11578860	2001	Cell type specific expression of vascular endothelial growth factor and angiopoietin-1 and -2 suggests an important role of astrocytes in cerebellar vascularization.	11578860
Agpt protein, rat	0	N	0	0	0	1	1	0	11693956	2001	An update on angiogenesis therapy.	11693956
Agpt protein, rat	0	N	0	0	0	0	1	1	11734465	2001	Angiogenesis and remodeling of airway vasculature in chronic inflammation.	11734465
Agpt protein, rat	0	N	0	0	1	0	1	1	11490375	2001	HER2 signaling--induced microvessel dismantling.	11490375
Agpt protein, rat	0	N	0	0	0	1	0	1	11166279	2001	Biological action of angiopoietin-2 in a fibrin matrix model of angiogenesis is associated with activation of Tie2.	11166279
Agpt protein, rat	0	N	0	0	0	1	0	1	12087246	2002	Gene therapy by adenovirus-mediated vascular endothelial growth factor and angiopoietin-1 promotes perfusion of muscle flaps.	12087246
Agpt protein, rat	0	N	0	0	0	1	0	1	12213710	2002	Regulation of angiogenesis by vascular endothelial growth factor and angiopoietin-1 in the rat aorta model: distinct temporal patterns of intracellular signaling correlate with induction of angiogenic sprouting.	12213710
Agpt protein, rat	0	N	0	0	0	0	1	1	12118092	2002	Hypoxia and an angiogenic response in the partially obstructed rat bladder.	12118092
Agpt protein, rat	0	N	0	0	0	1	0	1	12068223	2002	Enhancement of muscle flap hemodynamics by angiopoietin-1.	12068223
Agpt protein, rat	0	N	0	0	0	1	0	0	11919509	2002	Correlation of VEGF and angiopoietin expression with disruption of blood-brain barrier and angiogenesis after focal cerebral ischemia.	11919509
Agpt protein, rat	0	N	0	0	0	1	0	1	11852252	2002	Vascular endothelial growth factor and angiopoietins in focal cerebral ischemia.	11852252
Agpt protein, rat	0	N	1	0	0	1	0	1	12808449	2003	SSeCKS regulates angiogenesis and tight junction formation in blood-brain barrier.	12808449
Agpt protein, rat	0	N	0	0	0	1	0	1	12645691	2003	Improvement of cardiac function by bone marrow cell implantation in a rat hypoperfusion heart model.	12645691
Agpt protein, rat	0	N	0	0	0	0	1	1	12628940	2003	Allograft arteriosclerosis and immune-driven angiogenesis.	12628940
Agpt protein, rat	0	N	0	0	0	1	0	0	12543634	2003	Angiogenic growth factor expression in rat skeletal muscle in response to exercise training.	12543634
Agpt protein, rat	0	N	0	0	0	0	1	1	12920250	2003	Altered expression of angiopoietins during blood-brain barrier breakdown and angiogenesis.	12920250
Agpt protein, rat	0	Y	0	0	0	1	0	1	15302788	2004	Bradycardia induces angiogenesis, increases coronary reserve, and preserves function of the postinfarcted heart.	15302788
Agpt protein, rat	0	N	0	0	0	0	1	0	16056241	2005	Increased angiopoietin2 expression is associated with endothelial apoptosis and blood-brain barrier breakdown.	16056241
Agpt protein, rat	0	N	0	0	0	1	0	1	16150422	2005	Granulocyte colony-stimulating factor enhances angiogenesis after focal cerebral ischemia.	16150422
Agpt protein, rat	0	Y	0	0	0	0	1	1	16969369	2006	Localization of Ang-1, -2, Tie-2, and VEGF expression at endothelial-pericyte interdigitation in rat angiogenesis.	16969369
Agpt protein, rat	0	Y	0	0	0	0	1	1	17559317	2007	In vivo imaging shows abnormal function of vascular endothelial growth factor-induced vasculature.	17559317
Agpt protein, rat	0	Y	0	0	0	0	1	1	18751736	2009	Peritoneal morphologic changes in a peritoneal dialysis rat model correlate with angiopoietin/Tie-2.	18751736
Agpt protein, rat	0	N	0	0	0	1	0	1	20056745	2010	Angiotensin II promotes development of the renal microcirculation through AT1 receptors.	20056745
Agrin	0	Y	0	0	1	0	1	0	16983329	2006	Agrin, a novel basement membrane component in human and rat liver, accumulates in cirrhosis and hepatocellular carcinoma.	16983329
Agrin	0	Y	0	0	1	0	1	0	17640714	2007	Comparison of the expression of agrin, a basement membrane heparan sulfate proteoglycan, in cholangiocarcinoma and hepatocellular carcinoma.	17640714
Agrin	0	Y	0	0	1	0	1	1	19068466	2008	[Selective deposition of agrin in the microvasculature of hepatocellular carcinoma: aspects in pathogenesis and differential diagnosis].	19068466
Agrin	0	Y	0	0	1	0	1	0	19466598	2009	Basement membrane proteoglycans: modulators Par Excellence of cancer growth and angiogenesis.	19466598
Agrin	0	N	0	0	1	0	1	0	20840587	2010	Proteoglycans in health and disease: novel roles for proteoglycans in malignancy and their pharmacological targeting.	20840587
Agtrap protein, mouse	0	Y	0	0	1	0	1	1	17318197	2007	Roles for host and tumor angiotensin II type 1 receptor in tumor growth and tumor-associated angiogenesis.	17318197
AGTRL1 protein, human	0	Y	1	0	0	0	0	0	10473142	1999	Amino acid sequence and embryonic expression of msr/apj, the mouse homolog of Xenopus X-msr and human APJ.	10473142
AGTRL1 protein, human	0	Y	0	0	0	0	1	0	17129829	2006	Therapeutic potential of interfering with apelin signalling.	17129829
AGTRL1 protein, human	0	Y	0	0	0	1	0	1	18708591	2008	Apelin/APJ signaling system: a potential link between adipose tissue and endothelial angiogenic processes.	18708591
AGTRL1 protein, human	0	Y	0	0	0	0	1	0	20099713	2009	Apelin and its receptor APJ in human aortic valve stenosis.	20099713
AGTRL1 protein, human	0	Y	1	0	1	1	1	1	19527631	2009	[Apelin signalisation and vascular physiopathology].	19527631
AGTRL1 protein, human	0	Y	1	0	0	1	1	0	19492139	2009	Maturation of blood vessels by haematopoietic stem cells and progenitor cells: involvement of apelin/APJ and angiopoietin/Tie2 interactions in vessel caliber size regulation.	19492139
AGTRL1 protein, human	0	N	0	0	0	1	0	0	19804703	2009	[Effect of apelin in cardiovascular system and water metabolism].	19804703
Agtrl1 protein, mouse	0	Y	1	0	0	0	0	0	10473142	1999	Amino acid sequence and embryonic expression of msr/apj, the mouse homolog of Xenopus X-msr and human APJ.	10473142
Agtrl1 protein, mouse	0	N	1	0	0	1	0	1	15895398	2005	Oxygen modifies artery differentiation and network morphogenesis in the retinal vasculature.	15895398
Agtrl1 protein, mouse	0	N	0	0	1	0	1	1	17563744	2007	Apelin is a potent activator of tumour neoangiogenesis.	17563744
Agtrl1 protein, mouse	0	Y	0	0	0	1	0	1	18708591	2008	Apelin/APJ signaling system: a potential link between adipose tissue and endothelial angiogenic processes.	18708591
Agtrl1 protein, mouse	0	Y	1	0	0	1	0	1	18799795	2008	Apelin-APJ signaling in retinal angiogenesis.	18799795
Agtrl1 protein, mouse	0	N	1	0	0	1	0	1	18599802	2008	Retardation of retinal vascular development in apelin-deficient mice.	18599802
Agtrl1 protein, mouse	0	Y	1	0	0	1	0	1	18200044	2008	Spatial and temporal role of the apelin/APJ system in the caliber size regulation of blood vessels during angiogenesis.	18200044
Agtrl1 protein, rat	0	N	0	0	0	1	0	1	19070926	2009	Apelin signaling modulates splanchnic angiogenesis and portosystemic collateral vessel formation in rats with portal hypertension.	19070926
Ahnak protein, rat	0	Y	0	0	0	1	0	1	16930430	2006	Spinal cord injury-induced up-regulation of AHNAK, expressed in cells delineating cystic cavities, and associated with neoangiogenesis.	16930430
Ahr protein, mouse	0	Y	1	0	0	0	0	1	15545609	2004	Gestational exposure of Ahr and Arnt hypomorphs to dioxin rescues vascular development.	15545609
Ahr protein, mouse	0	Y	0	0	0	1	0	1	17413038	2007	A role for the aryl hydrocarbon receptor in regulation of ischemia-induced angiogenesis.	17413038
AIF1 protein, human	0	Y	0	0	0	1	0	1	18787073	2009	AIF-1 expression regulates endothelial cell activation, signal transduction, and vasculogenesis.	18787073
Aif1 protein, mouse	0	N	0	0	0	0	1	1	19837065	2010	Pivotal role for beta-1 integrin in neurovascular remodelling after ischemic stroke.	19837065
Aif1 protein, rat	0	N	0	0	0	1	0	1	20002517	2010	Cyclic GMP phosphodiesterase inhibition alters the glial inflammatory response, reduces oxidative stress and cell death and increases angiogenesis following focal brain injury.	20002517
AKAP12 protein, human	0	Y	0	0	0	1	0	0	16638134	2006	SSeCKS/Gravin/AKAP12 attenuates expression of proliferative and angiogenic genes during suppression of v-Src-induced oncogenesis.	16638134
AKAP12 protein, human	0	Y	0	0	1	0	1	0	16740695	2006	SSeCKS metastasis-suppressing activity in MatLyLu prostate cancer cells correlates with vascular endothelial growth factor inhibition.	16740695
Akap12 protein, mouse	0	Y	1	0	0	1	0	1	12808449	2003	SSeCKS regulates angiogenesis and tight junction formation in blood-brain barrier.	12808449
Akap12 protein, mouse	0	Y	0	0	1	0	1	0	16740695	2006	SSeCKS metastasis-suppressing activity in MatLyLu prostate cancer cells correlates with vascular endothelial growth factor inhibition.	16740695
Akap12 protein, rat	0	Y	1	0	0	1	0	1	12808449	2003	SSeCKS regulates angiogenesis and tight junction formation in blood-brain barrier.	12808449
Akap12 protein, rat	0	Y	0	0	1	0	1	0	16740695	2006	SSeCKS metastasis-suppressing activity in MatLyLu prostate cancer cells correlates with vascular endothelial growth factor inhibition.	16740695
Akap4 protein, mouse	0	N	0	0	1	0	1	1	17550138	2007	Genetic analysis of high-metastatic clone of RCT sarcoma in mice, and its growth regression in vivo in response to angiogenesis inhibitor TNP-470.	17550138
Akt1 protein, Drosophila	0	N	1	0	0	1	0	0	14525946	2003	Coordinated functions of Akt/PKB and ETS1 in tubule formation.	14525946
AKT1 protein, human	0	N	0	0	0	1	0	1	9819353	1998	Distinct signal transduction pathways are utilized during the tube formation and survival phases of in vitro angiogenesis.	9819353
AKT1 protein, human	0	N	0	0	0	1	0	0	10671553	2000	Utilization of distinct signaling pathways by receptors for vascular endothelial cell growth factor and other mitogens in the induction of endothelial cell proliferation.	10671553
AKT1 protein, human	0	N	0	0	1	0	1	0	10749120	2000	Modulation of hypoxia-inducible factor 1alpha expression by the epidermal growth factor/phosphatidylinositol 3-kinase/PTEN/AKT/FRAP pathway in human prostate cancer cells: implications for tumor angiogenesis and therapeutics.	10749120
AKT1 protein, human	0	N	0	0	0	1	0	1	10625297	2000	Akt takes center stage in angiogenesis signaling.	10625297
AKT1 protein, human	0	N	0	0	0	1	0	0	11583630	2001	Akt-mediated phosphorylation of the G protein-coupled receptor EDG-1 is required for endothelial cell chemotaxis.	11583630
AKT1 protein, human	0	N	0	0	1	0	1	1	11585733	2001	In vivo intracellular signaling as a marker of antiangiogenic activity.	11585733
AKT1 protein, human	0	N	0	0	0	1	0	0	11489933	2001	HMG-CoA reductase inhibitor mobilizes bone marrow--derived endothelial progenitor cells.	11489933
AKT1 protein, human	0	N	0	0	0	1	0	1	11701613	2001	Hsp90 and caveolin are key targets for the proangiogenic nitric oxide-mediated effects of statins.	11701613
AKT1 protein, human	0	N	0	0	0	1	0	0	11489932	2001	HMG-CoA reductase inhibitors (statins) increase endothelial progenitor cells via the PI 3-kinase/Akt pathway.	11489932
AKT1 protein, human	0	N	0	0	1	0	1	1	11795943	2002	Induction of tubulogenesis in telomerase-immortalized human microvascular endothelial cells by glioblastoma cells.	11795943
AKT1 protein, human	0	N	0	0	0	1	0	1	12377207	2002	Vascular endothelial growth factor induces protein kinase C (PKC)-dependent Akt/PKB activation and phosphatidylinositol 3'-kinase-mediates PKC delta phosphorylation: role of PKC in angiogenesis.	12377207
AKT1 protein, human	0	N	1	0	0	1	0	1	12231549	2002	Both protein activation and gene expression are involved in early vascular tube formation in vitro.	12231549
AKT1 protein, human	0	N	0	0	1	1	1	1	12473558	2002	FrzA, a secreted frizzled related protein, induced angiogenic response.	12473558
AKT1 protein, human	0	N	0	0	1	1	1	1	12154060	2002	Morphine stimulates angiogenesis by activating proangiogenic and survival-promoting signaling and promotes breast tumor growth.	12154060
AKT1 protein, human	0	N	0	0	0	1	0	0	12052887	2002	Myogenic Akt signaling regulates blood vessel recruitment during myofiber growth.	12052887
AKT1 protein, human	0	N	0	0	0	1	0	1	12089061	2002	Role of Akt signaling in vascular homeostasis and angiogenesis.	12089061
AKT1 protein, human	0	N	0	0	1	0	1	0	11882383	2002	The protein kinase B/Akt signalling pathway in human malignancy.	11882383
AKT1 protein, human	0	N	0	0	0	1	0	1	12107910	2002	[Participation of the phosphatidylinositol-3-kinase/Akt/endothelial-nitric-oxide synthase signaling in the processes of angiogenesis and vascular remodeling].	12107910
AKT1 protein, human	0	N	0	0	0	1	1	1	12215494	2002	Interleukin-18/interleukin-18 binding protein signaling modulates ischemia-induced neovascularization in mice hindlimb.	12215494
AKT1 protein, human	0	N	0	0	0	1	0	1	12199980	2002	[Effects of statins on angiogenesis and vasculogenesis].	12199980
AKT1 protein, human	0	N	0	0	1	0	1	1	12709414	2003	Altered angiogenesis and survival in human tumor-derived endothelial cells.	12709414
AKT1 protein, human	0	N	0	0	0	1	0	1	12586744	2003	Cytochrome P450 2C9-derived epoxyeicosatrienoic acids induce angiogenesis via cross-talk with the epidermal growth factor receptor (EGFR).	12586744
AKT1 protein, human	0	N	0	0	0	0	1	1	12524227	2003	Hepatocyte growth factor/scatter factor can induce angiogenesis independently of vascular endothelial growth factor.	12524227
AKT1 protein, human	0	N	0	0	0	0	1	1	12475887	2003	Betacellulin induces angiogenesis through activation of mitogen-activated protein kinase and phosphatidylinositol 3'-kinase in endothelial cell.	12475887
AKT1 protein, human	0	N	0	0	0	1	0	1	12967476	2003	Induction of tube formation by angiopoietin-1 in endothelial cell/fibroblast co-culture is dependent on endogenous VEGF.	12967476
AKT1 protein, human	0	N	0	0	0	1	0	1	14532277	2003	Etk/Bmx transactivates vascular endothelial growth factor 2 and recruits phosphatidylinositol 3-kinase to mediate the tumor necrosis factor-induced angiogenic pathway.	14532277
AKT1 protein, human	0	N	0	0	0	1	0	1	12788940	2003	AMP-activated protein kinase (AMPK) signaling in endothelial cells is essential for angiogenesis in response to hypoxic stress.	12788940
AKT1 protein, human	0	N	0	0	0	0	1	0	14630953	2003	Biologically active fragment of a human tRNA synthetase inhibits fluid shear stress-activated responses of endothelial cells.	14630953
AKT1 protein, human	0	N	0	0	0	1	0	1	14624137	2003	Statin therapy and angiogenesis.	14624137
AKT1 protein, human	0	N	1	0	0	1	0	0	14525946	2003	Coordinated functions of Akt/PKB and ETS1 in tubule formation.	14525946
AKT1 protein, human	0	N	0	0	0	0	1	1	12918064	2003	Green tea catechins inhibit VEGF-induced angiogenesis in vitro through suppression of VE-cadherin phosphorylation and inactivation of Akt molecule.	12918064
AKT1 protein, human	0	N	0	0	1	0	1	0	12923562	2003	In vivo gene therapy of human bladder cancer with PTEN suppresses tumor growth, downregulates phosphorylated Akt, and increases sensitivity to doxorubicin.	12923562
AKT1 protein, human	0	N	0	0	0	0	1	1	12897144	2003	Activation of the phosphatidylinositol 3-kinase/protein kinase Akt pathway mediates nitric oxide-induced endothelial cell migration and angiogenesis.	12897144
AKT1 protein, human	0	N	0	1	0	1	0	1	12782295	2003	Adrenomedullin provokes endothelial Akt activation and promotes vascular regeneration both in vitro and in vivo.	12782295
AKT1 protein, human	0	N	0	0	0	1	0	0	12759249	2003	Angiogenic actions of angiopoietin-1 require endothelium-derived nitric oxide.	12759249
AKT1 protein, human	0	N	0	0	0	0	1	1	12785728	2003	Fenofibrate inhibits angiogenesis in vitro and in vivo.	12785728
AKT1 protein, human	0	N	0	0	1	0	1	0	14508823	2003	Combined trastuzumab and paclitaxel treatment better inhibits ErbB-2-mediated angiogenesis in breast carcinoma through a more effective inhibition of Akt than either treatment alone.	14508823
AKT1 protein, human	0	N	0	0	1	0	1	1	13679210	2003	Phenotypic switching of VEGF and collagen XVIII during hypoxia in head and neck squamous carcinoma cells.	13679210
AKT1 protein, human	0	N	0	0	1	0	1	0	12799464	2003	Prostate intraepithelial neoplasia induced by prostate restricted Akt activation: the MPAKT model.	12799464
AKT1 protein, human	0	N	0	0	0	1	0	0	12482957	2003	Regulation of Notch1 and Dll4 by vascular endothelial growth factor in arterial endothelial cells: implications for modulating arteriogenesis and angiogenesis.	12482957
AKT1 protein, human	0	N	0	0	0	1	0	0	12881477	2003	Migration inhibitory factor mediates angiogenesis via mitogen-activated protein kinase and phosphatidylinositol kinase.	12881477
AKT1 protein, human	0	N	0	0	1	0	1	1	12509854	2003	Mechanisms underlying PTEN regulation of vascular endothelial growth factor and angiogenesis.	12509854
AKT1 protein, human	0	N	0	0	0	1	0	1	12897063	2003	Angiogenic role of adrenomedullin through activation of Akt, mitogen-activated protein kinase, and focal adhesion kinase in endothelial cells.	12897063
AKT1 protein, human	0	N	0	1	0	1	0	1	15271857	2004	Vascular endothelial growth factor activation of sterol regulatory element binding protein: a potential role in angiogenesis.	15271857
AKT1 protein, human	0	N	0	0	1	0	1	0	15342395	2004	Angiopoietin-3 inhibits pulmonary metastasis by inhibiting tumor angiogenesis.	15342395
AKT1 protein, human	0	N	0	0	1	1	1	1	15242974	2004	Angiogenic effects of adrenomedullin in ischemia and tumor growth.	15242974
AKT1 protein, human	0	N	0	0	1	0	1	0	14997210	2004	Specific roles for the PI3K and the MEK-ERK pathway in IGF-1-stimulated chemotaxis, VEGF secretion and proliferation of multiple myeloma cells: study in the 5T33MM model.	14997210
AKT1 protein, human	0	N	0	0	1	0	1	1	15610530	2004	Interleukin-6 induced basic fibroblast growth factor-dependent angiogenesis in basal cell carcinoma cell line via JAK/STAT3 and PI3-kinase/Akt pathways.	15610530
AKT1 protein, human	0	N	0	0	1	0	1	1	14748662	2004	Molecular neuro-oncology and development of targeted therapeutic strategies for brain tumors. Part 2: PI3K/Akt/PTEN, mTOR, SHH/PTCH and angiogenesis.	14748662
AKT1 protein, human	0	N	0	1	0	1	0	1	15217908	2004	IQGAP1, a novel vascular endothelial growth factor receptor binding protein, is involved in reactive oxygen species--dependent endothelial migration and proliferation.	15217908
AKT1 protein, human	0	N	0	0	1	0	1	0	14739779	2004	Inhibition of Tie-2 signaling induces endothelial cell apoptosis, decreases Akt signaling, and induces endothelial cell expression of the endogenous anti-angiogenic molecule, thrombospondin-1.	14739779
AKT1 protein, human	0	N	0	0	0	0	1	1	15486309	2004	Induction of angiogenesis by heat shock protein 90 mediated by protein kinase Akt and endothelial nitric oxide synthase.	15486309
AKT1 protein, human	0	N	0	0	0	1	0	1	15572054	2004	Simvastatin enhances myocardial angiogenesis induced by vascular endothelial growth factor gene transfer.	15572054
AKT1 protein, human	0	N	0	0	1	1	0	0	15134532	2004	The Akt pathway: molecular targets for anti-cancer drug development.	15134532
AKT1 protein, human	0	N	0	0	0	1	0	1	15210451	2004	Dual functional roles of Tie-2/angiopoietin in TNF-alpha-mediated angiogenesis.	15210451
AKT1 protein, human	0	N	0	0	1	0	1	1	15474452	2004	SU5416 inhibited VEGF and HIF-1alpha expression through the PI3K/AKT/p70S6K1 signaling pathway.	15474452
AKT1 protein, human	0	N	0	0	0	0	1	1	14749128	2004	Regulation of tumor angiogenesis by integrin-linked kinase (ILK).	14749128
AKT1 protein, human	0	N	0	0	1	0	1	0	14691717	2004	Sulindac sulfide and caffeic acid phenethyl ester suppress the motility of lung adenocarcinoma cells promoted by transforming growth factor-beta through Akt inhibition.	14691717
AKT1 protein, human	0	N	0	0	0	1	0	1	14660586	2004	Adenovirus E4 gene promotes selective endothelial cell survival and angiogenesis via activation of the vascular endothelial-cadherin/Akt signaling pathway.	14660586
AKT1 protein, human	0	N	0	0	0	1	0	1	15364809	2004	Akt/protein kinase B and endothelial nitric oxide synthase mediate muscular neovascularization induced by tissue kallikrein gene transfer.	15364809
AKT1 protein, human	0	N	0	0	0	1	1	1	15242771	2004	Akt is a major angiogenic mediator downstream of the Ang1/Tie2 signaling pathway.	15242771
AKT1 protein, human	0	N	0	0	0	1	0	0	15370294	2004	Inhibitors of differentiation/DNA binding proteins Id1 and Id3 are regulated by statins in endothelial cells.	15370294
AKT1 protein, human	0	N	0	0	0	0	1	1	16075047	2005	Akt1 in the cardiovascular system: friend or foe?	16075047
AKT1 protein, human	0	N	0	0	1	1	0	0	15746177	2005	Apigenin inhibits VEGF and HIF-1 expression via PI3K/AKT/p70S6K1 and HDM2/p53 pathways.	15746177
AKT1 protein, human	0	N	0	0	1	0	1	1	16145048	2005	Hypoxia-inducible factor 1alpha and antiangiogenic activity of farnesyltransferase inhibitor SCH66336 in human aerodigestive tract cancer.	16145048
AKT1 protein, human	0	N	0	0	0	0	1	0	16055703	2005	Semaphorin 4D/plexin-B1 induces endothelial cell migration through the activation of PYK2, Src, and the phosphatidylinositol 3-kinase-Akt pathway.	16055703
AKT1 protein, human	0	N	0	0	0	1	0	1	16103079	2005	15(S)-hydroxyeicosatetraenoic acid induces angiogenesis via activation of PI3K-Akt-mTOR-S6K1 signaling.	16103079
AKT1 protein, human	0	N	0	0	0	0	1	1	15701646	2005	Mitochondrial H2O2 regulates the angiogenic phenotype via PTEN oxidation.	15701646
AKT1 protein, human	0	N	0	0	1	0	1	1	15947208	2005	Apigenin inhibits expression of vascular endothelial growth factor and angiogenesis in human lung cancer cells: implication of chemoprevention of lung cancer.	15947208
AKT1 protein, human	0	N	0	0	0	0	1	0	15558015	2005	Silibinin strongly inhibits growth and survival of human endothelial cells via cell cycle arrest and downregulation of survivin, Akt and NF-kappaB: implications for angioprevention and antiangiogenic therapy.	15558015
AKT1 protein, human	0	N	0	0	0	1	0	0	15632208	2005	Sphingosine kinase-1 enhances endothelial cell survival through a PECAM-1-dependent activation of PI-3K/Akt and regulation of Bcl-2 family members.	15632208
AKT1 protein, human	0	N	0	0	1	0	1	1	15944252	2005	Macrophage colony-stimulating factor induces vascular endothelial growth factor production in skeletal muscle and promotes tumor angiogenesis.	15944252
AKT1 protein, human	0	N	0	0	1	0	1	0	16103072	2005	Expression and activity of SRC regulate interleukin-8 expression in pancreatic adenocarcinoma cells: implications for angiogenesis.	16103072
AKT1 protein, human	0	N	0	0	1	0	1	0	15930290	2005	Antivascular therapy of human follicular thyroid cancer experimental bone metastasis by blockade of epidermal growth factor receptor and vascular growth factor receptor phosphorylation.	15930290
AKT1 protein, human	0	N	0	0	0	1	0	1	15578445	2005	Akt signaling and its role in postnatal neovascularization.	15578445
AKT1 protein, human	0	N	0	0	0	1	0	1	15662032	2005	Glycogen-Synthase Kinase3beta/beta-catenin axis promotes angiogenesis through activation of vascular endothelial growth factor signaling in endothelial cells.	15662032
AKT1 protein, human	0	N	1	0	1	1	0	0	16123806	2005	Cripto-1: a multifunctional modulator during embryogenesis and oncogenesis.	16123806
AKT1 protein, human	0	N	0	0	1	0	1	1	16144931	2005	Inhibition of alpha(v)beta3 integrin survival signaling enhances antiangiogenic and antitumor effects of radiotherapy.	16144931
AKT1 protein, human	0	N	0	0	0	1	0	1	15834428	2005	Lactadherin promotes VEGF-dependent neovascularization.	15834428
AKT1 protein, human	0	N	0	0	0	0	1	1	16075056	2005	Akt1/protein kinase Balpha is critical for ischemic and VEGF-mediated angiogenesis.	16075056
AKT1 protein, human	0	N	0	0	1	0	1	1	15586232	2005	Rabdosia rubescens inhibits breast cancer growth and angiogenesis.	15586232
AKT1 protein, human	0	N	0	0	1	0	1	1	15592509	2005	The AKT/I kappa B kinase pathway promotes angiogenic/metastatic gene expression in colorectal cancer by activating nuclear factor-kappa B and beta-catenin.	15592509
AKT1 protein, human	0	N	0	0	0	0	1	1	16075055	2005	Disruption of coordinated cardiac hypertrophy and angiogenesis contributes to the transition to heart failure.	16075055
AKT1 protein, human	0	N	0	0	1	0	1	0	16093430	2005	Integrin-linked kinase is a potential therapeutic target for anaplastic thyroid cancer.	16093430
AKT1 protein, human	0	N	0	0	1	0	1	0	15735038	2005	Inhibition of integrin-linked kinase by a selective small molecule inhibitor, QLT0254, inhibits the PI3K/PKB/mTOR, Stat3, and FKHR pathways and tumor growth, and enhances gemcitabine-induced apoptosis in human orthotopic primary pancreatic cancer xenografts.	15735038
AKT1 protein, human	0	Y	0	0	1	0	1	1	16775835	2006	Regulation of angiogenesis and tumor growth by p110 alpha and AKT1 via VEGF expression.	16775835
AKT1 protein, human	0	Y	0	1	0	1	0	0	17908691	2007	Rapamycin promotes vascular smooth muscle cell differentiation through insulin receptor substrate-1/phosphatidylinositol 3-kinase/Akt2 feedback signaling.	17908691
AKT1 protein, human	0	N	0	0	1	0	1	1	18701483	2008	Effects of the dual phosphatidylinositol 3-kinase/mammalian target of rapamycin inhibitor NVP-BEZ235 on the tumor vasculature: implications for clinical imaging.	18701483
AKT1 protein, human	0	N	0	0	1	0	1	1	18491994	2008	Enzastaurin.	18491994
AKT1 protein, human	0	N	0	0	1	0	1	0	19080856	2008	[Coffee and cancer].	19080856
AKT1 protein, human	0	N	0	0	1	0	1	1	18805433	2009	The anti-cancer drug lenalidomide inhibits angiogenesis and metastasis via multiple inhibitory effects on endothelial cell function in normoxic and hypoxic conditions.	18805433
AKT1 protein, human	0	Y	0	0	1	0	1	1	19488783	2009	Involvement of Akt1/protein kinase Balpha in tumor conditioned medium-induced endothelial cell migration and survival in vitro.	19488783
AKT1 protein, human	0	Y	0	0	1	1	1	1	19685150	2009	Nanoparticle-mediated targeting of phosphatidylinositol-3-kinase signaling inhibits angiogenesis.	19685150
AKT1 protein, human	0	Y	0	0	1	0	1	1	19110052	2009	Function of Akt/PKB signaling to cell motility, invasion and the tumor stroma in cancer.	19110052
AKT1 protein, human	0	N	0	0	0	1	0	1	18805968	2009	Role of the small GTPase Rap1 for integrin activity regulation in endothelial cells and angiogenesis.	18805968
AKT1 protein, human	0	N	0	0	1	0	1	1	19929904	2010	Hepatocarcinoma cells stimulate the growth, migration and expression of pro-angiogenic genes in human hepatic stellate cells.	19929904
Akt1 protein, mouse	0	Y	0	0	0	1	0	1	19262140	2007	HoxA5 stabilizes adherens junctions via increased Akt1.	19262140
Akt1 protein, mouse	0	N	0	0	1	0	1	0	17960162	2007	Lentivirus-mediated carboxyl-terminal modulator protein gene transfection via aerosol in lungs of K-ras null mice.	17960162
Akt1 protein, mouse	0	N	0	0	1	0	1	0	18253734	2008	Non-invasive MRI tumor imaging and synergistic anticancer effect of HSP90 inhibitor and glycolysis inhibitor in RIP1-Tag2 transgenic pancreatic tumor model.	18253734
Akt1 protein, mouse	0	Y	0	0	0	1	0	1	18491207	2008	Angiogenic-regulatory network revealed by molecular profiling heart tissue following Akt1 induction in endothelial cells.	18491207
Akt1 protein, mouse	0	Y	0	1	0	1	0	1	18415691	2008	Akt1 is necessary for the vascular maturation and angiogenesis during cutaneous wound healing.	18415691
Akt1 protein, mouse	0	Y	0	1	0	1	0	1	19654415	2009	The Akt1-eNOS axis illustrates the specificity of kinase-substrate relationships in vivo.	19654415
Akt1 protein, mouse	0	Y	0	0	1	0	1	1	19110052	2009	Function of Akt/PKB signaling to cell motility, invasion and the tumor stroma in cancer.	19110052
Akt1 protein, mouse	0	Y	0	0	1	1	1	1	19685150	2009	Nanoparticle-mediated targeting of phosphatidylinositol-3-kinase signaling inhibits angiogenesis.	19685150
Akt1 protein, mouse	0	N	0	0	0	1	0	1	20016374	2010	Depressed expression of angiogenic growth factors in the subacute phase of myocardial ischemia: a mechanism behind the remodeling plateau?	20016374
Akt1 protein, mouse	0	Y	0	0	0	1	0	0	20237411	2010	ERK1/2-Akt1 crosstalk regulates arteriogenesis in mice and zebrafish.	20237411
Akt1 protein, rat	0	N	0	0	0	1	0	1	11701613	2001	Hsp90 and caveolin are key targets for the proangiogenic nitric oxide-mediated effects of statins.	11701613
Akt1 protein, rat	0	N	1	0	0	1	0	0	14597666	2003	RhoB controls Akt trafficking and stage-specific survival of endothelial cells during vascular development.	14597666
Akt1 protein, rat	0	N	0	0	0	0	1	1	12897144	2003	Activation of the phosphatidylinositol 3-kinase/protein kinase Akt pathway mediates nitric oxide-induced endothelial cell migration and angiogenesis.	12897144
Akt1 protein, rat	0	N	0	0	0	1	0	0	12783420	2003	Statins induce angiogenesis, neurogenesis, and synaptogenesis after stroke.	12783420
Akt1 protein, rat	0	N	0	0	0	1	0	0	12881477	2003	Migration inhibitory factor mediates angiogenesis via mitogen-activated protein kinase and phosphatidylinositol kinase.	12881477
Akt1 protein, rat	0	N	0	1	0	1	0	1	15217908	2004	IQGAP1, a novel vascular endothelial growth factor receptor binding protein, is involved in reactive oxygen species--dependent endothelial migration and proliferation.	15217908
AKT2 protein, human	0	N	0	0	1	0	1	0	11882383	2002	The protein kinase B/Akt signalling pathway in human malignancy.	11882383
AKT2 protein, human	0	N	0	0	0	0	1	1	16075056	2005	Akt1/protein kinase Balpha is critical for ischemic and VEGF-mediated angiogenesis.	16075056
AKT2 protein, human	0	Y	0	1	0	1	0	0	17908691	2007	Rapamycin promotes vascular smooth muscle cell differentiation through insulin receptor substrate-1/phosphatidylinositol 3-kinase/Akt2 feedback signaling.	17908691
AKT2 protein, human	0	Y	0	0	1	0	1	1	19110052	2009	Function of Akt/PKB signaling to cell motility, invasion and the tumor stroma in cancer.	19110052
AKT2 protein, human	0	N	0	0	0	0	1	0	20197381	2010	Autotaxin signaling via lysophosphatidic acid receptors contributes to vascular endothelial growth factor-induced endothelial cell migration.	20197381
Akt2 protein, mouse	0	N	0	0	1	0	1	0	11882383	2002	The protein kinase B/Akt signalling pathway in human malignancy.	11882383
Akt2 protein, mouse	0	N	0	0	0	0	1	1	16075056	2005	Akt1/protein kinase Balpha is critical for ischemic and VEGF-mediated angiogenesis.	16075056
Akt2 protein, mouse	0	Y	0	1	0	1	0	1	18415691	2008	Akt1 is necessary for the vascular maturation and angiogenesis during cutaneous wound healing.	18415691
Akt2 protein, mouse	0	Y	0	0	1	0	1	1	19110052	2009	Function of Akt/PKB signaling to cell motility, invasion and the tumor stroma in cancer.	19110052
AKT3 protein, human	0	Y	0	0	1	0	1	1	19110052	2009	Function of Akt/PKB signaling to cell motility, invasion and the tumor stroma in cancer.	19110052
AKT3 protein, human	0	Y	0	0	1	0	1	0	19493313	2009	The PTEN-AKT3 signaling cascade as a therapeutic target in melanoma.	19493313
Alanine Transaminase	0	N	0	0	1	0	1	1	7527853	1994	Antitumor activity of a medium-chain triglyceride solution of the angiogenesis inhibitor TNP-470 (AGM-1470) when administered via the hepatic artery to rats bearing Walker 256 carcinosarcoma in the liver.	7527853
Alanine Transaminase	0	N	0	0	1	0	1	1	9484823	1998	TNP-470 inhibits collateralization to complement the anti-tumour effect of hepatic artery ligation.	9484823
Alanine Transaminase	0	N	0	0	0	1	0	1	11123194	2001	Hepatic neovascularization after partial portal vein ligation: novel mechanism of chronic regulation of blood flow.	11123194
Alanine Transaminase	0	N	0	0	0	0	1	1	16104024	2005	The potential of angiogenesis soluble markers in chronic hepatitis C.	16104024
Alanine Transaminase	0	N	0	0	1	0	1	0	16821144	2006	Liposome-mediated gene transfer of K1-5 suppresses tumor development and improves the prognosis of hepatocellular carcinoma in mice.	16821144
Alanine Transaminase	0	N	0	0	1	0	1	0	16618420	2006	Gene transfer of kringle 1-5 suppresses tumor development and improves prognosis of mice with hepatocellular carcinoma.	16618420
Alanine Transaminase	0	N	0	0	0	0	1	0	18081228	2007	Intestinal endotoxemia plays a central role in development of hepatopulmonary syndrome in a cirrhotic rat model induced by multiple pathogenic factors.	18081228
Alanine Transaminase	0	N	0	0	0	1	0	1	18070243	2008	The effects of ethanol consumption on vasculogenesis potential in nonhuman primates.	18070243
Alanine Transaminase	0	N	0	0	1	0	1	1	19165864	2009	Tetrandrine suppresses tumor growth and angiogenesis of gliomas in rats.	19165864
albumin-(gadolinium-DTPA)	0	Y	0	0	1	0	0	0	7500880	1995	Regional comparison of tumor vascularity and permeability parameters measured by albumin-Gd-DTPA and Gd-DTPA.	7500880
albumin-(gadolinium-DTPA)	0	Y	0	0	1	0	1	1	8628876	1996	Mammary carcinoma model: correlation of macromolecular contrast-enhanced MR imaging characterizations of tumor microvasculature and histologic capillary density.	8628876
albumin-(gadolinium-DTPA)	0	N	0	0	1	0	1	0	11559555	2001	The susceptibility of tumors to the antivascular drug combretastatin A4 phosphate correlates with vascular permeability.	11559555
albumin-(gadolinium-DTPA)	0	Y	0	0	1	0	1	1	12019843	2002	Dynamic MRI enhanced with albumin-(Gd-DTPA)30 or ultrasmall superparamagnetic iron oxide particles (NC100150 injection) for the measurement of microvessel permeability in experimental breast tumors.	12019843
albumin-(gadolinium-DTPA)	0	Y	0	0	1	0	1	1	18317830	2008	Tumor microvasculature observed using different contrast agents: a comparison between Gd-DTPA-Albumin and B-22956/1 in an experimental model of mammary carcinoma.	18317830
albumin-(gadolinium-DTPA)	0	Y	0	0	1	0	1	1	19526501	2009	Correlative dynamic contrast MRI and microscopic assessments of tumor vascularity in RIP-Tag2 transgenic mice.	19526501
albumin-bound paclitaxel	0	Y	0	0	1	0	1	1	16167008	2005	Albumin-bound nanoparticle paclitaxel.	16167008
Albumins	1	N	0	0	0	0	1	1	7557505	1995	Immunohistochemical evaluation of the integrity of the blood-aqueous barrier in normal and rubeotic human eyes.	7557505
Albumins	1	Y	0	0	1	0	0	0	7500880	1995	Regional comparison of tumor vascularity and permeability parameters measured by albumin-Gd-DTPA and Gd-DTPA.	7500880
Albumins	1	Y	0	0	1	0	1	1	8628876	1996	Mammary carcinoma model: correlation of macromolecular contrast-enhanced MR imaging characterizations of tumor microvasculature and histologic capillary density.	8628876
Albumins	1	N	0	0	0	1	0	1	10640176	1998	Increased blood-brain barrier permeability and endothelial abnormalities induced by vascular endothelial growth factor.	10640176
Albumins	1	N	0	0	1	0	1	0	10471544	1999	Increased levels of vascular endothelial growth factor in bronchoalveolar lavage of patients with bronchial carcinoma effect of tumour activity and oxidative stress due to radio-chemotherapy?	10471544
Albumins	1	N	0	0	0	1	0	1	9918915	1999	Expression of vascular endothelial growth factor promotes colonization, vascularization, and growth of transplanted hepatic tissues in the mouse.	9918915
Albumins	1	N	0	0	0	0	1	0	10871161	2000	Systemic levels contribute significantly to increased intraocular IGF-I, IGF-II and IGF-BP3 [correction of IFG-BP3] in proliferative diabetic retinopathy.	10871161
Albumins	1	N	0	0	1	0	1	1	11420750	2001	Vascular differences detected by MRI for metastatic versus nonmetastatic breast and prostate cancer xenografts.	11420750
Albumins	1	N	0	0	1	0	1	0	11367977	2001	[Harmonic imaging for improving diagnosis of liver tumors--preliminary report].	11367977
Albumins	1	N	0	0	1	0	1	0	11559555	2001	The susceptibility of tumors to the antivascular drug combretastatin A4 phosphate correlates with vascular permeability.	11559555
Albumins	1	N	0	0	0	1	0	0	11429153	2001	Establishment of heterotropic liver tissue mass with direct link to the host liver following implantation of hepatocytes transfected with vascular endothelial growth factor gene in mice.	11429153
Albumins	1	Y	0	0	1	0	1	1	12019843	2002	Dynamic MRI enhanced with albumin-(Gd-DTPA)30 or ultrasmall superparamagnetic iron oxide particles (NC100150 injection) for the measurement of microvessel permeability in experimental breast tumors.	12019843
Albumins	1	Y	0	0	1	0	1	1	12049957	2002	Comparing contrast-enhanced ultrasound to immunohistochemical markers of angiogenesis in a human melanoma xenograft model: preliminary results.	12049957
Albumins	1	N	0	0	0	0	1	0	12203216	2002	Idiopathic nodular glomerulosclerosis is a distinct clinicopathologic entity linked to hypertension and smoking.	12203216
Albumins	1	N	0	0	1	0	1	1	11865945	2002	Measuring microvascular density in tumors by digital dissection.	11865945
Albumins	1	N	0	0	0	0	1	0	12874465	2003	Inhibition of the interaction of AGE-RAGE prevents hyperglycemia-induced fibrosis of the peritoneal membrane.	12874465
Albumins	1	N	0	0	1	0	1	1	12655789	2003	Altered tumor angiogenesis and metastasis of B16 melanoma in transgenic mice overexpressing tissue inhibitor of metalloproteinases-1.	12655789
Albumins	1	N	0	0	1	0	1	1	14998672	2004	Subharmonic signal generation from contrast agents in simulated neovessels.	14998672
Albumins	1	Y	0	0	0	1	0	0	16159821	2005	Gene expression changes in leukocytes during cardiopulmonary bypass are dependent on circuit coating.	16159821
Albumins	1	N	0	0	0	1	0	1	15734857	2005	Impaired retinal angiogenesis in diabetes: role of advanced glycation end products and galectin-3.	15734857
Albumins	1	N	0	0	1	0	1	1	15967105	2005	Tumor vessel compression hinders perfusion of ultrasonographic contrast agents.	15967105
Albumins	1	N	0	0	1	0	1	1	16223644	2005	The antivascular action of physiotherapy ultrasound on murine tumors.	16223644
Albumins	1	N	0	0	1	0	1	1	16167008	2005	Albumin-bound nanoparticle paclitaxel.	16167008
Albumins	1	Y	0	0	0	0	1	0	16405938	2006	Prognostic significance of ischemia modified albumin after percutaneous coronary intervention.	16405938
Albumins	1	Y	0	0	0	1	0	1	16991175	2006	Rational design of RGD-albumin conjugates for targeted delivery of the VEGF-R kinase inhibitor PTK787 to angiogenic endothelium.	16991175
Albumins	1	Y	0	0	0	1	0	1	16984135	2006	Delivery of the p38 MAPkinase inhibitor SB202190 to angiogenic endothelial cells: development of novel RGD-equipped and PEGylated drug-albumin conjugates using platinum(II)-based drug linker technology.	16984135
Albumins	1	Y	0	0	1	0	1	1	16793972	2006	Angiogenesis inhibitors in a murine neuroblastoma model: quantitative assessment of intratumoral blood flow with contrast-enhanced gray-scale US.	16793972
Albumins	1	N	1	0	0	0	0	1	17070019	2006	Essential function of PTP-PEST during mouse embryonic vascularization, mesenchyme formation, neurogenesis and early liver development.	17070019
Albumins	1	Y	0	0	1	0	1	1	16687788	2006	Vascularization of liver tumors - preliminary results with Coded Harmonic Angio (CHA), phase inversion imaging, 3D power Doppler and contrast medium-enhanced B-flow with second generation contrast agent (Optison).	16687788
Albumins	1	Y	0	0	0	0	1	0	16857808	2006	Influence of formulation vehicle on metronomic taxane chemotherapy: albumin-bound versus cremophor EL-based paclitaxel.	16857808
Albumins	1	N	0	0	1	0	1	1	16530105	2006	Histopathological observations of the antivascular effects of physiotherapy ultrasound on a murine neoplasm.	16530105
Albumins	1	Y	0	0	1	0	1	0	18083651	2007	Dose-response relationship of ultrasound contrast agent in an in vivo murine melanoma model.	18083651
Albumins	1	N	0	0	0	1	0	0	17413558	2007	Tissue engineering of an implantable bioartificial hemofilter.	17413558
Albumins	1	Y	0	0	0	0	1	1	18048465	2007	Contrast-enhanced ultrasound imaging of atherosclerotic carotid plaque neovascularization: a new surrogate marker of atherosclerosis?	18048465
Albumins	1	Y	0	0	1	0	1	1	18317830	2008	Tumor microvasculature observed using different contrast agents: a comparison between Gd-DTPA-Albumin and B-22956/1 in an experimental model of mammary carcinoma.	18317830
Albumins	1	Y	0	0	0	0	1	1	18504763	2008	Evaluation of neovessels in atherosclerotic plaques of rabbits using an albumin-binding intravascular contrast agent and MRI.	18504763
Albumins	1	N	0	0	1	0	1	1	19507677	2008	Monitoring angiogenesis in human melanoma xenograft model using contrast-enhanced ultrasound imaging.	19507677
Albumins	1	Y	0	0	1	0	1	1	19526501	2009	Correlative dynamic contrast MRI and microscopic assessments of tumor vascularity in RIP-Tag2 transgenic mice.	19526501
Albumins	1	N	0	0	0	1	0	1	19320555	2009	An approach for formation of vascularized liver tissue by endothelial cell-covered hepatocyte spheroid integration.	19320555
Albumins	1	N	0	0	0	1	1	0	20628970	2010	Suppression of adverse angiogenesis in an albumin-based hydrogel for articular cartilage and intervertebral disc regeneration.	20628970
Albumins	1	Y	0	0	0	0	1	0	20442358	2010	Development of a novel prohealing stent designed to deliver sirolimus from a biodegradable abluminal matrix.	20442358
Alcohol Dehydrogenase	0	N	0	0	1	0	1	0	16264173	2005	Studies seek molecular clues on alcohol's role in cancer.	16264173
Alcohol Dehydrogenase	0	N	0	1	0	1	0	1	18469146	2008	Acute ethanol exposure disrupts VEGF receptor cell signaling in endothelial cells.	18469146
alcohol dehydrogenase (NADP+)	0	Y	0	0	1	0	1	0	16103446	2005	Carbonyl reductase expression and its clinical significance in non-small-cell lung cancer.	16103446
alcohol O-acetyltransferase	0	N	0	0	1	0	1	0	17721743	2007	Inflammation and melanoma growth and metastasis: the role of platelet-activating factor (PAF) and its receptor.	17721743
Alcohol Oxidoreductases	1	Y	0	0	1	0	1	0	16103446	2005	Carbonyl reductase expression and its clinical significance in non-small-cell lung cancer.	16103446
Alcohol Oxidoreductases	1	Y	0	0	1	1	0	0	19123068	2009	Inducible expression of human angiostatin by AOXI promoter in P. pastoris using high-density cell culture.	19123068
Alcohol Oxidoreductases	1	Y	1	0	0	1	0	1	20835243	2010	Control of endothelial sprouting by a Tel-CtBP complex.	20835243
alcohol sulfotransferase	0	Y	1	0	0	0	0	0	6580510	1983	Sulfurylation of deoxycorticosterone in human fetal tissues.	6580510
Aldehyde Dehydrogenase	0	Y	0	0	0	1	0	0	16044166	2006	The experimental study of hypoxia-inducible factor-1alpha and its target genes in spinal cord injury.	16044166
Aldehyde Dehydrogenase	0	N	0	0	0	0	1	0	17671082	2007	Pharmacodynamic and pharmacokinetic study of chronic low-dose metronomic cyclophosphamide therapy in mice.	17671082
Aldehyde Dehydrogenase	0	Y	0	0	0	1	0	1	19324906	2009	Revascularization of ischemic limbs after transplantation of human bone marrow cells with high aldehyde dehydrogenase activity.	19324906
Aldehyde Dehydrogenase	0	Y	0	0	0	1	0	1	20214792	2010	Human cord blood progenitors with high aldehyde dehydrogenase activity improve vascular density in a model of acute myocardial infarction.	20214792
Aldehyde Dehydrogenase	0	N	0	0	1	0	1	0	20530687	2010	Synergistic activity of sorafenib and sulforaphane abolishes pancreatic cancer stem cell characteristics.	20530687
aldehyde dehydrogenase 1	0	N	0	0	1	0	1	0	20530687	2010	Synergistic activity of sorafenib and sulforaphane abolishes pancreatic cancer stem cell characteristics.	20530687
Aldehyde Oxidoreductases	1	Y	1	0	0	0	0	0	14627725	2003	Retinoic acid regulates endothelial cell proliferation during vasculogenesis.	14627725
Aldehyde Oxidoreductases	1	Y	1	0	0	0	0	0	15175265	2004	Signaling hierarchy downstream of retinoic acid that independently regulates vascular remodeling and endothelial cell proliferation.	15175265
Aldehyde Oxidoreductases	1	N	0	0	1	0	1	0	16264173	2005	Studies seek molecular clues on alcohol's role in cancer.	16264173
Aldehyde Oxidoreductases	1	N	1	0	0	0	0	1	17126317	2007	Rescue of cytochrome P450 oxidoreductase (Por) mouse mutants reveals functions in vasculogenesis, brain and limb patterning linked to retinoic acid homeostasis.	17126317
Aldehyde Reductase	0	N	0	0	0	0	1	0	6205341	1984	On the pathogenesis of diabetic retinopathy.	6205341
Aldehyde Reductase	0	N	0	0	0	0	1	0	2422308	1986	Diabetic retinopathy.	2422308
Aldehyde Reductase	0	Y	0	0	0	0	1	0	1701179	1990	Aldose reductase in the etiology of diabetic complications: 4. Retinopathy.	1701179
Aldehyde Reductase	0	N	0	0	0	0	1	0	10980331	2000	Pathogenic principles in giant cell arteritis.	10980331
Aldehyde Reductase	0	N	0	0	0	0	1	0	16048249	2005	Effects of inhibition of the polyol pathway during chronic peritoneal exposure to a dialysis solution.	16048249
Aldehyde Reductase	0	Y	0	0	0	1	0	0	20142761	2010	Aldose reductase deficiency improves Wallerian degeneration and nerve regeneration in diabetic thy1-YFP mice.	20142761
Aldehyde-Lyases	1	N	0	0	1	0	1	1	11150592	2000	Sphingosine 1-phosphate signalling via the endothelial differentiation gene family of G-protein-coupled receptors.	11150592
Aldehyde-Lyases	1	Y	0	0	1	0	1	0	18751924	2008	Sphingolipid metabolizing enzymes as novel therapeutic targets.	18751924
Aldosterone Synthase	0	Y	1	0	0	0	0	0	9029716	1997	Expression of cytochromes P450aldo and P45011 beta in rat adrenal gland during late gestational and neonatal stages.	9029716
Aldosterone Synthase	0	N	1	0	0	0	0	0	10385432	1999	Development of functional zonation in the rat adrenal cortex.	10385432
alemtuzumab	0	Y	0	0	0	0	1	1	19114125	2009	Therapeutic monoclonal antibodies in ophthalmology.	19114125
Alkaline Phosphatase	0	Y	1	0	0	0	0	0	14113256	1964	A HISTOCHEMICAL STUDY ON THE SKIN OF HUMAN EMBRYO.	14113256
Alkaline Phosphatase	0	N	0	0	1	0	0	0	4229077	1966	[Histo-enzymological study of the blood vessels of the derma in normal and pathological skin].	4229077
Alkaline Phosphatase	0	Y	1	0	0	0	0	0	4291801	1967	[Histoenzymological maturation of the white substance and vascular walls of the brain in children].	4291801
Alkaline Phosphatase	0	N	0	0	1	0	0	0	4188704	1969	Changes in histochemical staining of brain tumor blood vessels associated with increasing malignancy.	4188704
Alkaline Phosphatase	0	N	0	0	1	0	0	0	4245565	1970	Histoenzymological study of dermal vessels in normal and pathological skin.	4245565
Alkaline Phosphatase	0	Y	0	0	1	0	0	0	4323617	1970	[Studies on the alkaline phosphatase of meningiomas].	4323617
Alkaline Phosphatase	0	N	0	0	1	0	0	0	5145339	1971	Further histochemical studies on cellular response of human skin cancer in the course of fractionated X-ray therapy.	5145339
Alkaline Phosphatase	0	Y	0	1	0	0	0	0	4662083	1972	[Acid and alkaline phosphatases in the vessels of posttraumatic wounds and ulcers that have not healed for a long period].	4662083
Alkaline Phosphatase	0	N	0	0	1	0	0	0	4117371	1972	The ultrastructure and permeability characteristics of the blood vessels of a transplantable rat sarcoma.	4117371
Alkaline Phosphatase	0	Y	1	0	0	0	0	0	4116030	1972	Histochemical observations on developing rat skin.	4116030
Alkaline Phosphatase	0	Y	1	0	0	0	0	0	4541988	1973	Histochemical patterns in the tadpole tail during normal and thyroxine-induced metamorphosis. I. Alkaline phosphatase, acid phosphatase, esterase, and aminopeptidase.	4541988
Alkaline Phosphatase	0	N	0	0	1	0	0	0	4359891	1973	5'nucleotidase: recent advances in cell biology, methodology and clinical significance.	4359891
Alkaline Phosphatase	0	N	0	0	1	0	0	0	4278198	1974	Multiple (subcutaneous) angiolipomas. Clinical, pathologic, and pharmacologic studies.	4278198
Alkaline Phosphatase	0	N	0	0	1	0	0	0	7454602	1980	Ultrastructure of one Ewing's sarcoma of bone with endothelial character and a comparative review of the vessels in 27 cases of typical Ewing's sarcoma.	7454602
Alkaline Phosphatase	0	Y	0	0	0	0	1	1	6164287	1981	An ultrastructural study of vascular proliferation and vascular alkaline phosphatase activity in the developing cerebral cortex of the rat.	6164287
Alkaline Phosphatase	0	N	0	0	0	0	1	1	6164286	1981	Patterns of vascular sprouting in the postnatal development of the cerebral cortex of the rat.	6164286
Alkaline Phosphatase	0	N	1	0	0	0	1	0	6178744	1982	Bone formation and calcification by isolated osteoblastlike cells.	6178744
Alkaline Phosphatase	0	N	1	0	0	0	0	1	2998139	1985	Differentiation of blood vessels in the adipose tissue of lean and obese fetal pigs, studied by differential enzyme histochemistry.	2998139
Alkaline Phosphatase	0	N	1	0	0	0	0	1	2886017	1986	Blood vessel ontogeny in upper extremity of man as related to developing muscles.	2886017
Alkaline Phosphatase	0	Y	0	0	0	0	1	1	2464363	1988	[Histochemical study on enzymatic barrier of the newly formed vessels in infarcts].	2464363
Alkaline Phosphatase	0	N	0	0	1	0	0	0	2450464	1988	Renin in blood vessels in human pulmonary tumors. An immunohistochemical and biochemical study.	2450464
Alkaline Phosphatase	0	N	0	0	0	0	1	1	2481689	1989	Granulation tissue in the chick embryo yolk sac blood vessel system.	2481689
Alkaline Phosphatase	0	N	0	0	0	0	1	0	1707699	1990	Production of endothelial cell stimulating angiogenesis factor (ESAF) by chondrocytes during in vitro cartilage calcification.	1707699
Alkaline Phosphatase	0	N	0	0	1	0	1	1	1377573	1992	Antiangiogenesis strategies in cancer therapy with special reference to Krestin.	1377573
Alkaline Phosphatase	0	N	0	0	1	0	0	0	11322303	1995	Enzyme histochemical studies on tumor blood vessels.	11322303
Alkaline Phosphatase	0	N	1	0	0	0	0	0	9029716	1997	Expression of cytochromes P450aldo and P45011 beta in rat adrenal gland during late gestational and neonatal stages.	9029716
Alkaline Phosphatase	0	N	0	0	0	0	1	1	9323938	1997	Intrachoroidal microvascular abnormality: a previously unrecognized form of choroidal neovascularization.	9323938
Alkaline Phosphatase	0	N	0	0	0	1	0	1	9073560	1997	Induction of angiogenesis by lidocaine and basic fibroblast growth factor: a model for in vivo retroviral-mediated gene therapy.	9073560
Alkaline Phosphatase	0	Y	0	0	0	1	0	1	9500083	1997	Effect of beta-interferon on vascular density, mitochondrial metabolism and alkaline phosphatase in normoxia and hypoxia.	9500083
Alkaline Phosphatase	0	N	0	0	0	0	1	1	9596494	1998	Choriocapillaris degeneration and related pathologic changes in human diabetic eyes.	9596494
Alkaline Phosphatase	0	N	0	0	0	1	0	1	10556639	1999	Vascular endothelial growth factor stimulates Schwann cell invasion and neovascularization of acellular nerve grafts.	10556639
Alkaline Phosphatase	0	N	0	1	0	1	0	0	10685372	1999	Regeneration of periodontal tissues by basic fibroblast growth factor.	10685372
Alkaline Phosphatase	0	N	0	0	0	1	0	0	11033569	2000	Effects of geometry of hydroxyapatite as a cell substratum in BMP-induced ectopic bone formation.	11033569
Alkaline Phosphatase	0	N	0	0	0	1	0	0	10996857	2000	Effect of human endothelial cells on human bone marrow stromal cell phenotype: role of VEGF?	10996857
Alkaline Phosphatase	0	N	0	0	0	1	0	0	11033544	2000	Enhancement of the in vivo osteogenic potential of marrow/hydroxyapatite composites by bovine bone morphogenetic protein.	11033544
Alkaline Phosphatase	0	N	0	0	0	1	0	0	11878169	2001	Use of chemically extracted muscle grafts to repair extended nerve defects in rats.	11878169
Alkaline Phosphatase	0	N	0	0	0	1	0	1	11528531	2001	Association between shear stress, angiogenesis, and VEGF in skeletal muscles in vivo.	11528531
Alkaline Phosphatase	0	N	0	0	0	0	1	0	12372425	2002	Vascular endothelial growth factor is expressed in endothelial cells isolated from skeletal muscles of nitric oxide synthase knockout mice during prazosin-induced angiogenesis.	12372425
Alkaline Phosphatase	0	N	0	0	0	1	0	1	11739267	2002	Vascularization in the primate visual cortex during development.	11739267
Alkaline Phosphatase	0	N	0	0	1	1	0	1	12530003	2002	Amifostine protects blood vessels from the effects of ionizing radiation.	12530003
Alkaline Phosphatase	0	N	0	0	0	1	0	0	12215890	2002	Robust and prolonged gene expression from injectable polymeric implants.	12215890
Alkaline Phosphatase	0	N	0	0	0	1	0	1	12054176	2002	Dissociation of angiogenesis and osteoclastogenesis during endochondral bone formation in neonatal mice.	12054176
Alkaline Phosphatase	0	N	0	0	0	1	0	0	12801915	2003	Vascular endothelial growth factor principally acts as the main angiogenic factor in the early stage of human osteoblastogenesis.	12801915
Alkaline Phosphatase	0	N	1	0	0	1	0	1	15602888	2004	Chemical approaches to angiogenesis.	15602888
Alkaline Phosphatase	0	N	0	0	1	0	1	0	15475193	2004	Effect of ketoprofen in topical formulation on vascular endothelial growth factor expression and tumor growth in nude mice with osteosarcoma.	15475193
Alkaline Phosphatase	0	N	1	0	0	0	0	0	15602871	2004	Imaging blood vessels in the zebrafish.	15602871
Alkaline Phosphatase	0	N	0	0	0	1	0	1	15277192	2004	Autologous vascular smooth muscle cell-based myocardial gene therapy to induce coronary collateral growth.	15277192
Alkaline Phosphatase	0	N	0	0	0	0	1	0	15342781	2004	Sp1 is involved in Akt-mediated induction of VEGF expression through an HIF-1-independent mechanism.	15342781
Alkaline Phosphatase	0	N	0	0	0	1	0	1	16127245	2005	Granulocyte-colony stimulating factor augments neovascularization induced by bone marrow transplantation in rat hindlimb ischemia.	16127245
Alkaline Phosphatase	0	N	0	0	0	1	0	0	15883641	2005	Reduced expression of platelet endothelial cell adhesion molecule-1 in bone marrow cells in mice after skeletal unloading.	15883641
Alkaline Phosphatase	0	N	0	0	0	1	0	1	16002625	2005	Osteogenic differentiation is inhibited and angiogenic expression is enhanced in MC3T3-E1 cells cultured on three-dimensional scaffolds.	16002625
Alkaline Phosphatase	0	N	0	0	0	1	0	0	16294266	2005	Periosteal progenitor cell fate in segmental cortical bone graft transplantations: implications for functional tissue engineering.	16294266
Alkaline Phosphatase	0	N	0	0	0	1	0	0	16259615	2005	Brain-derived neurotrophic factor enhances periodontal tissue regeneration.	16259615
Alkaline Phosphatase	0	N	0	0	0	1	0	1	16995802	2006	Endothelial cells assemble into a 3-dimensional prevascular network in a bone tissue engineering construct.	16995802
Alkaline Phosphatase	0	N	0	0	0	0	1	1	16569344	2006	Shear stress modulates the expression of thrombospondin-1 and CD36 in endothelial cells in vitro and during shear stress-induced angiogenesis in vivo.	16569344
Alkaline Phosphatase	0	N	0	0	1	0	1	0	16582509	2006	[Histopathological observations on osteolytic bone metastasis].	16582509
Alkaline Phosphatase	0	N	1	0	0	1	0	0	16968741	2006	A novel endothelial-specific heat shock protein HspA12B is required in both zebrafish development and endothelial functions in vitro.	16968741
Alkaline Phosphatase	0	N	0	0	0	0	1	0	17009260	2006	Premature induction of hypertrophy during in vitro chondrogenesis of human mesenchymal stem cells correlates with calcification and vascular invasion after ectopic transplantation in SCID mice.	17009260
Alkaline Phosphatase	0	N	0	0	0	1	0	1	17096176	2006	Human peritoneal adhesions show evidence of tissue remodeling and markers of angiogenesis.	17096176
Alkaline Phosphatase	0	N	1	0	0	1	0	0	17440974	2007	Cre-conditional expression of constitutively active Notch1 in transgenic mice.	17440974
Alkaline Phosphatase	0	N	1	0	0	1	0	1	17426448	2007	A novel polypeptide from shark cartilage with potent anti-angiogenic activity.	17426448
Alkaline Phosphatase	0	N	0	0	0	1	0	0	18700363	2008	Bone cell responsiveness to growth and differentiation factors under hypoxia in vitro.	18700363
Alkaline Phosphatase	0	N	0	0	0	1	0	1	18300957	2008	Genetic markers of osteogenesis and angiogenesis are altered in processed lipoaspirate cells when cultured on three-dimensional scaffolds.	18300957
Alkaline Phosphatase	0	N	0	0	0	1	0	1	18327705	2008	Erythropoietin stimulates normal endothelial progenitor cell-mediated endothelial turnover, but attributes to neovascularization only in the presence of local ischemia.	18327705
Alkaline Phosphatase	0	N	0	0	1	0	1	1	18636191	2008	The role of tumor vascularisation in benign and malignant cardiovascular neoplasms: a comparison of cardiac myxoma and sarcomas of the pulmonary artery.	18636191
Alkaline Phosphatase	0	N	0	0	0	1	0	0	19335085	2009	Cellular effects of enamel matrix derivative are associated with different molecular weight fractions following separation by size-exclusion chromatography.	19335085
Alkaline Phosphatase	0	N	0	0	0	1	0	0	19656032	2009	Influence of recombinant human platelet-derived growth factor on lateral ridge augmentation using biphasic calcium phosphate and guided bone regeneration: a histomorphometric study in dogs.	19656032
Alkaline Phosphatase	0	N	0	0	1	0	1	1	19370348	2009	Antiangiogenic and antiproliferative effects of substituted-1,3,4-oxadiazole derivatives is mediated by down regulation of VEGF and inhibition of translocation of HIF-1alpha in Ehrlich ascites tumor cells.	19370348
Alkaline Phosphatase	0	N	0	0	0	1	0	0	19637071	2009	Comparison of platelet-rich plasma, bovine BMP, and rhBMP-4 on bone matrix protein expression in vitro.	19637071
Alkaline Phosphatase	0	N	0	0	0	0	1	1	19061946	2009	Anti-angiogenic effects of rhubarb and its anthraquinone derivatives.	19061946
Alkaline Phosphatase	0	Y	0	0	0	1	0	1	19409035	2009	Up-regulation of alkaline phosphatase expression in human primary osteoblasts by cocultivation with primary endothelial cells is mediated by p38 mitogen-activated protein kinase-dependent mRNA stabilization.	19409035
Alkaline Phosphatase	0	N	0	0	0	0	1	1	19540853	2009	Consequences of seeded cell type on vascularization of tissue engineering constructs in vivo.	19540853
Alkaline Phosphatase	0	N	0	0	0	1	0	0	18759662	2009	Three-dimensional engineered bone from bone marrow stromal cells and their autogenous extracellular matrix.	18759662
Alkaline Phosphatase	0	N	0	0	1	0	1	1	20509912	2010	Canine classical seminoma: a specific malignant type with human classifications is highly correlated with tumor angiogenesis.	20509912
Alkaline Phosphatase	0	N	0	0	0	1	0	1	19170159	2010	Evaluation of the osteogenic potential and vascularization of 3D poly(3)hydroxybutyrate scaffolds subcutaneously implanted in nude rats.	19170159
Alkaline Phosphatase	0	N	0	0	0	1	0	0	19642853	2010	Osteogenesis and trophic factor secretion are influenced by the composition of hydroxyapatite/poly(lactide-co-glycolide) composite scaffolds.	19642853
Alkaline Phosphatase	0	N	0	0	0	1	0	0	20213746	2010	Oxygen tension differentially influences osteogenic differentiation of human adipose stem cells in 2D and 3D cultures.	20213746
Alkaline Phosphatase	0	N	0	0	0	0	1	1	20041871	2010	Phosphatase inhibitors with anti-angiogenic effect in vitro.	20041871
Alkaline Phosphatase	0	N	0	0	0	1	0	1	20070751	2010	Initial pattern of angiogenesis and bone formation following lateral ridge augmentation using rhPDGF and guided bone regeneration: an immunohistochemical study in dogs.	20070751
Alkaline Phosphatase	0	N	0	0	0	1	0	0	20639509	2010	Osteogenic responses of human mesenchymal stromal cells to static stretch.	20639509
Alkaline Phosphatase	0	N	0	0	0	1	0	1	20144913	2010	Influence of polymer content in Ca-deficient hydroxyapatite-polycaprolactone nanocomposites on the formation of microvessel-like structures.	20144913
Alkaline Phosphatase	0	N	1	0	0	1	0	0	19785037	2010	Enhanced hematovascular contribution of SCL 3' enhancer expressing fetal liver cells uncovers their potential to integrate in extramedullary adult niches.	19785037
alkaline phosphatase, placental	0	N	0	0	0	1	0	0	12215890	2002	Robust and prolonged gene expression from injectable polymeric implants.	12215890
alkaline phosphatase, placental	0	N	1	0	0	1	0	0	17440974	2007	Cre-conditional expression of constitutively active Notch1 in transgenic mice.	17440974
alkaline phosphatase, placental	0	N	0	0	0	1	0	1	18327705	2008	Erythropoietin stimulates normal endothelial progenitor cell-mediated endothelial turnover, but attributes to neovascularization only in the presence of local ischemia.	18327705
alkaline phosphatase, placental	0	Y	1	0	0	1	0	0	19785037	2010	Enhanced hematovascular contribution of SCL 3' enhancer expressing fetal liver cells uncovers their potential to integrate in extramedullary adult niches.	19785037
alkaline phosphatase, placental	0	N	0	0	1	0	1	1	20509912	2010	Canine classical seminoma: a specific malignant type with human classifications is highly correlated with tumor angiogenesis.	20509912
Alkane 1-Monooxygenase	0	N	0	0	0	1	0	1	12521947	2003	CYP4A metabolites of arachidonic acid and VEGF are mediators of skeletal muscle angiogenesis.	12521947
Alkane 1-Monooxygenase	0	Y	0	0	0	0	1	1	15681843	2005	Inhibitors of cytochrome P450 4A suppress angiogenic responses.	15681843
Alkane 1-Monooxygenase	0	N	0	0	0	1	1	1	17164129	2007	Emerging mechanisms for growth and protection of the vasculature by cytochrome P450-derived products of arachidonic acid and other eicosanoids.	17164129
ALKBH1 protein, human	0	Y	0	0	1	0	1	0	19293182	2009	A novel human AlkB homologue, ALKBH8, contributes to human bladder cancer progression.	19293182
Alkyl and Aryl Transferases	1	Y	0	0	0	0	1	1	7553632	1995	Mutant ras oncogenes upregulate VEGF/VPF expression: implications for induction and inhibition of tumor angiogenesis.	7553632
Alkyl and Aryl Transferases	1	Y	0	0	0	0	1	1	7542078	1995	Effect of limonene and sobrerol on monocrotaline-induced lung alterations and pulmonary hypertension.	7542078
Alkyl and Aryl Transferases	1	Y	0	0	1	0	1	1	9001241	1997	Nf1-deficient mouse Schwann cells are angiogenic and invasive and can be induced to hyperproliferate: reversion of some phenotypes by an inhibitor of farnesyl protein transferase.	9001241
Alkyl and Aryl Transferases	1	Y	0	0	0	0	1	0	9752357	1998	[Update on antitumor pharmacology: reality and perspectives in 1998].	9752357
Alkyl and Aryl Transferases	1	Y	0	0	1	0	1	0	10658533	1999	Effect of novel CAAX peptidomimetic farnesyltransferase inhibitor on angiogenesis in vitro and in vivo.	10658533
Alkyl and Aryl Transferases	1	Y	0	0	1	0	1	0	10602510	1999	Growth inhibition of astrocytoma cells by farnesyl transferase inhibitors is mediated by a combination of anti-proliferative, pro-apoptotic and anti-angiogenic effects.	10602510
Alkyl and Aryl Transferases	1	Y	0	0	0	0	1	0	10854950	2000	Inhibition of farnesyltransferase with A-176120, a novel and potent farnesyl pyrophosphate analogue.	10854950
Alkyl and Aryl Transferases	1	N	0	0	1	0	1	1	11007942	2000	Inhibitors of prenylation of Ras and other G-proteins and their application as therapeutics.	11007942
Alkyl and Aryl Transferases	1	Y	0	0	1	0	1	0	12622448	2003	In vitro and in vivo growth inhibition of human malignant astrocytoma cells by the farnesyltransferase inhibitor B1620.	12622448
Alkyl and Aryl Transferases	1	N	0	0	1	0	1	1	14676133	2003	The farnesyltransferase inhibitor R115777 reduces hypoxia and matrix metalloproteinase 2 expression in human glioma xenograft.	14676133
Alkyl and Aryl Transferases	1	Y	1	0	0	1	0	0	14597666	2003	RhoB controls Akt trafficking and stage-specific survival of endothelial cells during vascular development.	14597666
Alkyl and Aryl Transferases	1	N	0	0	1	0	1	0	15490369	2004	Molecular approach to breast cancer treatment.	15490369
Alkyl and Aryl Transferases	1	Y	1	0	0	0	0	1	15242790	2004	Choroideremia gene product affects trophoblast development and vascularization in mouse extra-embryonic tissues.	15242790
Alkyl and Aryl Transferases	1	Y	0	0	0	0	1	0	15090542	2004	Protein farnesyltransferase inhibitor (SCH 66336) abolishes NF-kappaB activation induced by various carcinogens and inflammatory stimuli leading to suppression of NF-kappaB-regulated gene expression and up-regulation of apoptosis.	15090542
Alkyl and Aryl Transferases	1	N	0	0	1	0	1	0	15292845	2004	[Targeted therapies in thoracic oncology].	15292845
Alkyl and Aryl Transferases	1	Y	0	0	1	0	1	1	16145048	2005	Hypoxia-inducible factor 1alpha and antiangiogenic activity of farnesyltransferase inhibitor SCH66336 in human aerodigestive tract cancer.	16145048
Alkyl and Aryl Transferases	1	Y	0	0	0	0	1	0	15837760	2005	Antitumor activity of orally bioavailable farnesyltransferase inhibitor, ABT-100, is mediated by antiproliferative, proapoptotic, and antiangiogenic effects in xenograft models.	15837760
Alkyl and Aryl Transferases	1	Y	0	0	1	0	1	0	16101130	2005	Biomarkers of anticancer activity of R115777 (Tipifarnib, Zarnestra) in human breast cancer models in vitro.	16101130
Alkyl and Aryl Transferases	1	N	0	0	0	0	1	1	19051136	2008	Novel approaches in anti-angiogenic treatment targeting endothelial F-actin: a new anti-angiogenic strategy?	19051136
alkylglycerophosphoethanolamine phosphodiesterase	0	N	0	0	1	0	1	0	15769751	2005	Inhibition of autotaxin by lysophosphatidic acid and sphingosine 1-phosphate.	15769751
alkylglycerophosphoethanolamine phosphodiesterase	0	N	1	0	0	0	1	0	16829511	2006	Autotaxin stabilizes blood vessels and is required for embryonic vasculature by producing lysophosphatidic acid.	16829511
alkylglycerophosphoethanolamine phosphodiesterase	0	Y	0	0	1	0	1	0	18378389	2008	Anticancer activity of FTY720: phosphorylated FTY720 inhibits autotaxin, a metastasis-enhancing and angiogenic lysophospholipase D.	18378389
alkylglycerophosphoethanolamine phosphodiesterase	0	Y	0	0	0	1	0	0	20692235	2010	Deficiency of autotaxin/lysophospholipase D results in head cavity formation in mouse embryos through the LPA receptor-Rho-ROCK pathway.	20692235
Alloderm	0	N	0	0	0	1	0	0	16327549	2005	Evaluation of osteogenic and chondrogenic activities of prefabricated periallografts.	16327549
Alloderm	0	N	0	0	0	1	0	0	17538317	2007	Experimental study of autologous cartilage, acellular cadaveric dermis, lyophilized bovine pericardium, and irradiated bovine tendon: applicability to nasal tip plasty.	17538317
Alloderm	0	N	0	0	0	1	0	0	17993899	2007	Prefabrication of a conjoint flap containing xenogenic tissues: a preliminary report on an experimental model.	17993899
Alloderm	0	Y	0	0	0	1	0	0	17666248	2007	Histological comparison of implanted cadaveric and porcine dermal matrix grafts.	17666248
Alloderm	0	Y	0	1	0	1	0	0	17274719	2007	Effect of in vitro gingival fibroblast seeding on the in vivo incorporation of acellular dermal matrix allografts in dogs.	17274719
Alloderm	0	Y	0	0	0	1	0	1	18349631	2008	Histologic analysis of angiogenesis and lymphangiogenesis in acellular human dermis.	18349631
Alloderm	0	Y	0	1	0	1	0	0	19125645	2009	Synthesis of a tissue-engineered periosteum with acellular dermal matrix and cultured mesenchymal stem cells.	19125645
Alloderm	0	N	0	0	0	1	0	1	19716681	2009	Characterization of interfacial reactions between connective tissue and allogenous implants used for subdermal soft tissue augmentation.	19716681
Alloderm	0	Y	0	1	0	1	0	1	20517089	2010	Creation of a vascularized composite graft with acellular dermal matrix and hydroxyapatite.	20517089
Alloderm	0	Y	0	0	0	1	0	1	20131371	2010	The effect of AlloDerm on the initiation and growth of human neovessels.	20131371
ALOX15 protein, human	0	Y	0	0	0	0	1	1	19694557	2009	Intravitreal adenoviral 15-lipoxygenase-1 gene transfer prevents vascular endothelial growth factor A-induced neovascularization in rabbit eyes.	19694557
ALOX5AP protein, human	0	N	0	0	0	0	1	0	15322539	2004	The 5-lipoxygenase pathway promotes pathogenesis of hyperlipidemia-dependent aortic aneurysm.	15322539
Alox5ap protein, mouse	0	N	0	0	0	0	1	0	15322539	2004	The 5-lipoxygenase pathway promotes pathogenesis of hyperlipidemia-dependent aortic aneurysm.	15322539
Alox5ap protein, mouse	0	N	0	0	0	0	1	1	19965960	2010	The 5-lipoxygenase pathway regulates vasculogenesis in differentiating mouse embryonic stem cells.	19965960
Alox5ap protein, rat	0	N	0	0	0	0	1	0	15726091	2005	Inflammatory and angiogenic mRNA levels are altered in a supraspinatus tendon overuse animal model.	15726091
alpha 1-Antitrypsin	0	N	0	0	0	0	1	0	7504008	1993	The immunohistochemical heterogeneity of atheroma macrophages: comparison with lymphoid tissues suggests that recently blood-derived macrophages can be distinguished from longer-resident cells.	7504008
alpha 1-Antitrypsin	0	N	0	0	0	0	1	0	7514505	1994	Lp(a): an acute-phase reactant?	7514505
alpha 1-Antitrypsin	0	N	0	0	0	1	0	1	16433756	2006	In vivo engineering of metabolically active hepatic tissues in a neovascularized subcutaneous cavity.	16433756
alpha 2(I) collagen	0	N	0	0	0	0	1	0	18775895	2009	Peritoneal morphological and functional changes associated with platelet-derived growth factor B.	18775895
alpha Catenin	0	N	0	0	0	1	0	0	9648910	1998	Virally activated Ras cooperates with integrin to induce tubulogenesis in sinusoidal endothelial cell lines.	9648910
alpha Catenin	0	N	0	0	0	1	0	1	10508655	1999	Endothelial adhesion molecules in the development of the vascular tree: the garden of forking paths.	10508655
alpha Catenin	0	N	0	0	0	1	0	1	12097823	2002	Vasculogenesis, angiogenesis and the molecular organisation of endothelial junctions in the early human placenta.	12097823
alpha Catenin	0	N	0	0	0	1	0	0	15928195	2005	17 beta-estradiol transiently disrupts adherens junctions in endothelial cells.	15928195
alpha Catenin	0	Y	0	0	0	0	1	0	16719323	2006	[Alpha catenin and cadherin].	16719323
alpha Catenin	0	Y	0	1	1	1	0	0	16452166	2006	Links between alpha-catenin, NF-kappaB, and squamous cell carcinoma in skin.	16452166
alpha Catenin	0	N	0	0	1	0	1	1	17414625	2007	ADH1, an N-cadherin inhibitor, evaluated in preclinical models of angiogenesis and androgen-independent prostate cancer.	17414625
alpha Catenin	0	Y	0	0	1	0	1	1	18806748	2008	Relation between cell-to-cell adhesion and angiogenesis and clinico-morphological prognostic factors in patients with gastric cancer.	18806748
alpha Catenin	0	N	0	0	0	0	1	1	18188017	2008	Airway modeling and remodeling in the pathogenesis of asthma.	18188017
alpha Catenin	0	N	0	0	1	0	1	0	18630466	2008	Nuclear beta-catenin expression at the invasive front and in the vessels predicts liver metastasis in colorectal carcinoma.	18630466
alpha Karyopherins	1	Y	0	0	0	1	0	1	20436213	2010	Impaired angiogenesis in aging myocardial microvascular endothelial cells is associated with reduced importin alpha and decreased nuclear transport of HIF1 alpha: mechanistic implications.	20436213
alpha SMA protein, mouse	0	N	1	0	0	0	0	0	17898695	2008	Development of renin expression in the mouse kidney.	17898695
alpha-1,6-mannosylglycoprotein beta 1,6-N-acetylglucosaminyltransferase	0	Y	0	0	1	0	1	1	12820719	2001	Implication of GnT-V in cancer metastasis: a glycomic approach for identification of a target protein and its unique function as an angiogenic cofactor.	12820719
alpha-1,6-mannosylglycoprotein beta 1,6-N-acetylglucosaminyltransferase	0	Y	0	0	1	0	1	1	11872751	2002	A secreted type of beta 1,6-N-acetylglucosaminyltransferase V (GnT-V) induces tumor angiogenesis without mediation of glycosylation: a novel function of GnT-V distinct from the original glycosyltransferase activity.	11872751
alpha-1,6-mannosylglycoprotein beta 1,6-N-acetylglucosaminyltransferase	0	Y	0	0	1	0	1	0	14574864	2003	[Metastasis-associated genes in colorectal cancer].	14574864
alpha-2-Antiplasmin	0	N	0	0	0	0	1	1	2481153	1989	A role of fibrinolytic activity in angiogenesis. Quantitative assay using in vitro method.	2481153
alpha-2-Antiplasmin	0	N	0	0	0	0	1	0	9285495	1997	Growth factor alterations in advanced diabetic retinopathy: a possible role of blood retina barrier breakdown.	9285495
alpha-2-Antiplasmin	0	N	0	1	0	0	0	0	9187843	1997	Low-dose danazol in the treatment of livedoid vasculitis.	9187843
alpha-2-Antiplasmin	0	N	0	0	1	0	1	0	10229661	1999	Angiostatin inhibits endothelial and melanoma cellular invasion by blocking matrix-enhanced plasminogen activation.	10229661
alpha-2-Antiplasmin	0	Y	0	0	1	0	1	0	11782452	2002	Antiplasmin activity of a peptide that binds to the receptor-binding site of angiogenin.	11782452
alpha-2-Antiplasmin	0	N	0	0	1	0	0	0	11995346	2002	[Effects of vascular injuries on hemostatic abnormalities in prolonged surgeries of maxillofacial malignant cancer].	11995346
alpha-2-Antiplasmin	0	Y	0	0	0	1	0	1	12535853	2003	Different inhibitors of plasmin differentially affect angiostatin production and angiogenesis.	12535853
alpha-2-Antiplasmin	0	Y	0	0	0	0	1	1	12893771	2003	Lack of alpha 2-antiplasmin promotes re-endothelialization via over-release of VEGF after vascular injury in mice.	12893771
alpha-2-Antiplasmin	0	N	0	0	0	1	0	1	15044320	2004	Cell-demanded liberation of VEGF121 from fibrin implants induces local and controlled blood vessel growth.	15044320
alpha-2-Antiplasmin	0	N	0	0	1	0	1	0	15713679	2005	Biochemical and enzymatic characterization of human kallikrein 5 (hK5), a novel serine protease potentially involved in cancer progression.	15713679
alpha-2-Antiplasmin	0	Y	0	1	0	1	0	1	16839360	2006	Lack of alpha2-antiplasmin improves cutaneous wound healing via over-released vascular endothelial growth factor-induced angiogenesis in wound lesions.	16839360
alpha-2-Antiplasmin	0	Y	0	0	0	1	0	1	18048863	2008	Change in hemostatic markers after recombinant tissue-type plasminogen activator is not associated with the chance of recanalization.	18048863
alpha7 nicotinic acetylcholine receptor	0	Y	0	0	1	1	1	1	12189247	2002	A novel angiogenic pathway mediated by non-neuronal nicotinic acetylcholine receptors.	12189247
alpha7 nicotinic acetylcholine receptor	0	Y	0	0	0	0	1	1	16280133	2006	Non-neuronal nicotinic alpha 7 receptor, a new endothelial target for revascularization.	16280133
alpha7 nicotinic acetylcholine receptor	0	N	0	1	1	1	1	1	19492997	2009	The multiple faces of nicotine and its implications in tissue and wound repair.	19492997
alpha7 nicotinic acetylcholine receptor	0	Y	0	0	0	0	1	1	19623583	2009	Cholinergic modulation of angiogenesis: role of the 7 nicotinic acetylcholine receptor.	19623583
alpha7 nicotinic acetylcholine receptor	0	Y	0	0	0	1	0	1	19778953	2010	Chronic exposure to nicotine impairs cholinergic angiogenesis.	19778953
alpha-Crystallin A Chain	0	N	1	0	0	0	0	0	17277743	2007	Microphthalmia, persistent hyperplastic hyaloid vasculature and lens anomalies following overexpression of VEGF-A188 from the alphaA-crystallin promoter.	17277743
alpha-Crystallin B Chain	0	Y	0	0	0	0	1	1	18063749	2008	alphaB-crystallin promotes tumor angiogenesis by increasing vascular survival during tube morphogenesis.	18063749
alpha-Defensins	1	Y	0	0	0	1	0	1	12432102	2002	Developmental regulation of intestinal angiogenesis by indigenous microbes via Paneth cells.	12432102
alpha-Defensins	1	Y	0	0	0	1	0	1	15208269	2004	Regulation of neovascularization by human neutrophil peptides (alpha-defensins): a link between inflammation and angiogenesis.	15208269
alpha-Defensins	1	N	0	0	0	0	1	1	17249333	2007	Inflammation and neovascularization in diabetic atherosclerosis.	17249333
alpha-Defensins	1	Y	0	0	1	0	1	0	18566229	2008	Human alpha-defensin-1 inhibits growth of human lung adenocarcinoma xenograft in nude mice.	18566229
alpha-Fetoproteins	1	Y	1	0	0	0	0	0	66653	1976	[Alpha-fetoprotein in the liver of embryonic and newborn rats].	66653
alpha-Fetoproteins	1	N	0	0	1	0	0	0	2412688	1985	Vascular invasion as a prognosticator of metastatic disease in nonseminomatous germ cell tumors of the testis. Importance in &quot;surveillance only&quot; protocols.	2412688
alpha-Fetoproteins	1	N	0	0	1	0	0	0	1712473	1991	Placental vascular anomaly with diffuse mesenchymal stem villous hyperplasia. A new clinico-pathological entity?	1712473
alpha-Fetoproteins	1	N	0	0	1	0	1	0	7682980	1993	Liver cell adenoma at the age of 3 years and transplantation 19 years later after development of carcinoma: a case report.	7682980
alpha-Fetoproteins	1	Y	0	0	0	1	0	0	9396898	1997	Elevated maternal serum midtrimester alpha-fetoprotein levels are associated with fetoplacental ischemia.	9396898
alpha-Fetoproteins	1	Y	0	0	1	0	1	0	10364040	1999	Alpha-fetoprotein-producing gastric cancer: histochemical analysis of cell proliferation, apoptosis, and angiogenesis.	10364040
alpha-Fetoproteins	1	N	0	0	0	1	0	0	12553703	2002	Histological and histochemical analysis of embryoid bodies.	12553703
alpha-Fetoproteins	1	N	0	0	1	0	1	0	14666678	2003	Stem cell recruitment and liver de-differentiation in MMTV-neu (ErbB-2) transgenic mice.	14666678
alpha-Fetoproteins	1	Y	0	0	1	0	1	1	15010877	2004	Angiogenesis of AFP producing gastric carcinoma: correlation with frequent liver metastasis and its inhibition by anti-AFP antibody.	15010877
alpha-Fetoproteins	1	Y	0	0	0	1	0	1	15001643	2004	Oncodevelopmental alpha-fetoprotein acts as a selective proangiogenic factor on endothelial cell from the fetomaternal unit.	15001643
alpha-Fetoproteins	1	Y	0	0	1	0	1	0	15499407	2004	Identification of Fetuin-B as a member of a cystatin-like gene family on mouse chromosome 16 with tumor suppressor activity.	15499407
alpha-Fetoproteins	1	N	0	0	1	0	1	1	15858091	2005	Effect of thalidomide in hepatocellular carcinoma: assessment with power doppler US and analysis of circulating angiogenic factors.	15858091
alpha-Fetoproteins	1	N	0	0	1	0	1	1	15612021	2005	Overexpression of macrophage migration inhibitory factor induces angiogenesis and deteriorates prognosis after radical resection for hepatocellular carcinoma.	15612021
alpha-Fetoproteins	1	N	0	0	1	0	0	0	16796877	2006	[Analysis of the risk factors influencing the prognosis of orthotopic liver transplantation for hepatocellular carcinoma and summary of relevant clinical experience].	16796877
alpha-Fetoproteins	1	N	0	0	1	0	0	0	16964589	2006	The role of (18)F-FDG-PET imaging for the selection of liver transplantation candidates among hepatocellular carcinoma patients.	16964589
alpha-Fetoproteins	1	Y	0	0	1	0	1	0	17846232	2007	Cellular characterization of multidrug resistance P-glycoprotein, alpha fetoprotein, and neovascular endothelium-associated antigens in canine hepatocellular carcinoma and cirrhotic liver.	17846232
alpha-Fetoproteins	1	Y	0	0	1	0	0	0	17425725	2007	Detection of AFP mRNA-expressing cells in the peripheral blood for prediction of HCC recurrence after living donor liver transplantation.	17425725
alpha-Fetoproteins	1	N	0	0	1	0	1	1	18646041	2008	Overexpression of VEGF is associated with positive p53 immunostaining in hepatocellular carcinoma (HCC) and adverse outcome of HCC patients.	18646041
alpha-Fetoproteins	1	Y	0	0	1	0	1	1	18466288	2008	Clinical significance of alpha-fetoprotein: involvement in proliferation, angiogenesis, and apoptosis of hepatocellular carcinoma.	18466288
alpha-Fetoproteins	1	N	0	0	1	0	1	1	18482274	2009	Targeting vascular endothelial growth factor with the monoclonal antibody bevacizumab inhibits human hepatocellular carcinoma cells growing in an orthotopic mouse model.	18482274
alpha-Fetoproteins	1	N	0	0	1	0	1	1	19709439	2009	Serum human chorionic gonadotropin is associated with angiogenesis in germ cell testicular tumors.	19709439
alpha-Fetoproteins	1	N	0	0	1	0	1	0	20826376	2010	[Hepatitis C virus infection and hepatocarcinogenesis].	20826376
alpha-Fetoproteins	1	N	0	0	1	0	1	0	20133226	2010	Risk factors for early recurrence of small hepatocellular carcinoma after curative resection.	20133226
Alpha-Globulins	1	Y	0	0	0	0	1	1	18703791	2008	Serum inter-alpha-trypsin inhibitor and matrix hyaluronan promote angiogenesis in fibrotic lung injury.	18703791
Alpha-Globulins	1	N	0	0	1	0	0	0	18719066	2008	Permselectivity of blood follicle barriers in mouse ovaries of the mifepristone-induced polycystic ovary model revealed by in vivo cryotechnique.	18719066
alpha-Glucosidases	1	N	1	0	0	0	1	1	1698219	1990	Comparison of growth, neovascularization, and enzymatic function of fetal intestinal grafts in the omentum and renal capsule.	1698219
alpha-Glucosidases	1	Y	0	0	1	0	1	1	7540952	1995	The alpha-glucosidase I inhibitor castanospermine alters endothelial cell glycosylation, prevents angiogenesis, and inhibits tumor growth.	7540952
alpha-Glucosidases	1	N	0	0	0	1	1	0	18504133	2008	Hybrids of 1-deoxynojirimycin and aryl-1,2,3-triazoles and biological studies related to angiogenesis.	18504133
alpha-Macroglobulins	1	N	0	0	0	0	1	1	6157698	1980	Variant endothelial cells. Fibronectin as a transducer of signals for migration and neovascularisation.	6157698
alpha-Macroglobulins	1	N	0	0	0	0	1	1	1281623	1992	Media conditioned by smooth muscle cells cultured in a variety of hypoxic environments stimulates in vitro angiogenesis. A relationship to transforming growth factor-beta 1.	1281623
alpha-Macroglobulins	1	N	0	0	0	0	1	1	10077351	1999	Deficient activation and different expression of transforming growth factor-beta isoforms in active proliferative diabetic retinopathy and neovascular eye disease.	10077351
alpha-Macroglobulins	1	N	0	0	0	0	1	0	10871161	2000	Systemic levels contribute significantly to increased intraocular IGF-I, IGF-II and IGF-BP3 [correction of IFG-BP3] in proliferative diabetic retinopathy.	10871161
alpha-Macroglobulins	1	Y	0	0	0	1	0	1	11369636	2001	Differential regulation of the fibroblast growth factor (FGF) family by alpha(2)-macroglobulin: evidence for selective modulation of FGF-2-induced angiogenesis.	11369636
alpha-Macroglobulins	1	N	0	0	0	1	0	0	11502638	2001	Evaluation of blood vessels and edema in the airways of asthma patients: regulation with clarithromycin treatment.	11502638
alpha-MSH	0	N	0	0	1	0	1	0	19176384	2009	Cyclic AMP signaling as a mediator of vasculogenic mimicry in aggressive human melanoma cells in vitro.	19176384
alpha-parvin protein, mouse	0	Y	1	0	0	0	0	0	19798050	2009	Alpha-parvin controls vascular mural cell recruitment to vessel wall by regulating RhoA/ROCK signalling.	19798050
alpha-SMA protein, human	0	N	0	0	1	0	1	1	18317352	2008	Heterogeneous tumor vasculature in retinoblastoma: implications for vessel targeting therapy.	18317352
alpha-SMA protein, human	0	N	0	0	1	0	1	0	19609842	2009	Increased percentage of microvessels but decreased density of large vessels in papillary carcinomas as compared to hot and cold thyroid nodules.	19609842
alpha-SMA protein, human	0	N	0	0	0	1	0	0	20010300	2010	Development and characterization of a novel human in vitro blood-nerve barrier model using primary endoneurial endothelial cells.	20010300
alpha-SMA protein, human	0	N	1	0	0	1	0	1	20450254	2010	Induction of angiogenic immediate early genes by activation of FP prostanoid receptors in cultured human ciliary smooth muscle cells.	20450254
alpha-smooth muscle actin, mouse	0	N	0	0	1	0	1	0	19815528	2009	Simultaneous imaging of tumor oxygenation and microvascular permeability using Overhauser enhanced MRI.	19815528
alphastatin	0	Y	0	0	1	0	1	0	16830360	2006	Alphastatin downregulates vascular endothelial cells sphingosine kinase activity and suppresses tumor growth in nude mice bearing human gastric cancer xenografts.	16830360
alphastatin	0	Y	0	0	0	1	0	1	16784712	2006	[Inhibition of alphastatin on angiogenesis in human endothelial cells and the mechanism thereof: an experimental study].	16784712
alphastatin	0	Y	0	0	1	0	1	1	19145507	2009	[Alphastatin inhibits tumor angiogenesis in nude mice bearing human gastric cancer xenografts].	19145507
alpha-tocopherol transfer protein	0	Y	0	0	1	0	1	0	19176991	2008	The plasminogen activator system and cancer.	19176991
Alx4 protein, mouse	0	Y	1	0	0	0	1	0	16892173	2006	Genetic interaction between Lef1 and Alx4 is required for early embryonic development.	16892173
Amelogenin	0	N	0	0	0	1	0	0	19335085	2009	Cellular effects of enamel matrix derivative are associated with different molecular weight fractions following separation by size-exclusion chromatography.	19335085
ameroid	0	N	0	0	0	1	0	0	17612566	2007	Ligation of ameroid-stenosed coronary artery leads to reproducible myocardial infarction--a pilot study in a porcine model.	17612566
AMG-220	0	Y	0	0	1	0	1	0	20035700	2009	[Protein scaffolds as alternatives to whole antibodies: from discovery research to clinical development].	20035700
Amidohydrolases	1	Y	0	0	0	1	1	1	8983073	1994	Possible involvement of VEGF-FLT tyrosine kinase receptor system in normal and tumor angiogenesis.	8983073
Amidohydrolases	1	Y	0	0	0	1	0	0	10978245	2000	Does ADMA cause endothelial dysfunction?	10978245
Amidohydrolases	1	Y	0	0	1	0	1	1	12237779	2002	Dimethylarginine dimethylaminohydrolase I enhances tumour growth and angiogenesis.	12237779
Amidohydrolases	1	Y	0	0	1	0	1	1	12941821	2003	Effects of overexpression of dimethylarginine dimethylaminohydrolase on tumor angiogenesis assessed by susceptibility magnetic resonance imaging.	12941821
Amidohydrolases	1	N	0	0	0	1	0	0	15506448	2004	[Asymmetric dimethylarginine and endothelial dysfunction].	15506448
Amidohydrolases	1	Y	0	0	1	0	1	1	15256062	2004	Overexpression of dimethylarginine dimethylaminohydrolase enhances tumor hypoxia: an insight into the relationship of hypoxia and angiogenesis in vivo.	15256062
Amidohydrolases	1	Y	0	0	0	1	0	1	15781754	2005	Overexpression of dimethylarginine dimethylaminohydrolase reduces tissue asymmetric dimethylarginine levels and enhances angiogenesis.	15781754
Amidohydrolases	1	N	0	0	0	1	0	1	16678777	2006	Heparan sulfate in trans potentiates VEGFR-mediated angiogenesis.	16678777
Amidohydrolases	1	N	0	0	0	1	0	0	16713570	2006	Signaling from across the way: transactivation of VEGF receptors by HSPGs.	16713570
Amidohydrolases	1	N	0	0	1	0	1	0	17168766	2006	Altering the sphingosine-1-phosphate/ceramide balance: a promising approach for tumor therapy.	17168766
Amidohydrolases	1	Y	0	0	0	1	1	1	17729185	2007	Dimethylarginine dimethylaminohydrolase: a new therapeutic target for the modulation of nitric oxide and angiogenesis.	17729185
Amidohydrolases	1	Y	0	0	0	1	0	1	17349891	2007	Dimethylarginine dimethylaminohydrolase promotes endothelial repair after vascular injury.	17349891
Amidohydrolases	1	Y	0	0	0	1	0	1	17327280	2007	The ADMA/DDAH pathway is a critical regulator of endothelial cell motility.	17327280
Amidohydrolases	1	Y	0	0	0	1	0	1	19778944	2009	The ADMA/DDAH pathway regulates VEGF-mediated angiogenesis.	19778944
Amidohydrolases	1	Y	1	0	0	1	0	1	19909255	2009	The DDAH/ADMA pathway in the control of endothelial cell migration and angiogenesis.	19909255
Amidohydrolases	1	N	0	0	1	0	1	0	19647123	2009	Changes in the endocannabinoid system may give insight into new and effective treatments for cancer.	19647123
Amidohydrolases	1	Y	0	0	0	1	0	1	19229883	2009	Involvement of dimethylarginine dimethylaminohydrolase-2 in visfatin-enhanced angiogenic function of endothelial cells.	19229883
Amidohydrolases	1	N	0	0	0	0	1	0	19931394	2010	Levels of endocannabinoids and palmitoylethanolamide and their pharmacological manipulation in chronic granulomatous inflammation in rats.	19931394
Amine Oxidase (Copper-Containing)	0	Y	1	0	0	0	0	0	6117634	1981	Amine oxidase in human blood vessels and non-vascular smooth muscle.	6117634
Amine Oxidase (Copper-Containing)	0	N	0	0	0	0	1	1	2443814	1987	Copper-dependent amine oxidases in angiogenesis induced by prostaglandin E1 (PGE1).	2443814
Amine Oxidase (Copper-Containing)	0	Y	0	0	1	0	1	0	15456951	2004	Serum semicarbazide-sensitive amine oxidase (SSAO) activity correlates with VEGF in non-small-cell lung cancer patients.	15456951
Amine Oxidase (Copper-Containing)	0	Y	0	0	1	0	0	0	15057044	2004	Loss of vascular adhesion protein-1 expression in intratumoral microvessels of human skin melanoma.	15057044
Amine Oxidase (Copper-Containing)	0	Y	0	0	1	0	1	0	19789345	2009	Vascular adhesion protein-1 enhances tumor growth by supporting recruitment of Gr-1+CD11b+ myeloid cells into tumors.	19789345
Amino Acid Oxidoreductases	1	N	1	0	0	0	0	0	4601279	1974	Lathyrism: a review.	4601279
Amino Acid Oxidoreductases	1	Y	0	0	1	0	1	0	1281718	1992	Inhibitors of nitric oxide synthase selectively reduce flow in tumor-associated neovasculature.	1281718
Amino Acid Oxidoreductases	1	Y	0	0	1	0	1	1	7512644	1993	Induction of nitric oxide synthase in the neo-vasculature of experimental tumours in mice.	7512644
Amino Acid Oxidoreductases	1	Y	0	0	1	0	1	1	7523646	1994	Induction of nitric oxide synthase in the neo-vasculature of experimental tumours in mice.	7523646
Amino Acid Oxidoreductases	1	N	0	0	0	0	1	1	7525653	1994	Nitric oxide mediates angiogenesis in vivo and endothelial cell growth and migration in vitro promoted by substance P.	7525653
Amino Acid Oxidoreductases	1	Y	0	0	0	0	1	1	7514298	1994	Production of angiogenic activity by human monocytes requires an L-arginine/nitric oxide-synthase-dependent effector mechanism.	7514298
Amino Acid Oxidoreductases	1	Y	0	0	0	0	1	1	7537441	1995	Nitric oxide modulates angiogenesis elicited by prostaglandin E1 in rabbit cornea.	7537441
Amino Acid Transport Systems	1	Y	0	0	1	0	1	1	11179476	2001	Interleukin 10 expression is correlated with thrombospondin expression and decreased vascular involvement in colon cancer.	11179476
Amino Acyl-tRNA Synthetases	1	Y	0	0	0	1	0	1	12237313	2002	Dose-dependent biphasic activity of tRNA synthetase-associating factor, p43, in angiogenesis.	12237313
Amino Acyl-tRNA Synthetases	1	Y	0	0	0	0	1	0	14630953	2003	Biologically active fragment of a human tRNA synthetase inhibits fluid shear stress-activated responses of endothelial cells.	14630953
Amino Acyl-tRNA Synthetases	1	Y	0	0	1	0	1	0	15627054	2004	Cytokine-like activities of some aminoacyl-tRNA synthetases and auxiliary p43 cofactor of aminoacylation reaction and their role in oncogenesis.	15627054
Amino Acyl-tRNA Synthetases	1	Y	0	0	0	0	1	0	15579907	2005	VE-cadherin links tRNA synthetase cytokine to anti-angiogenic function.	15579907
Amino Acyl-tRNA Synthetases	1	Y	0	0	0	1	0	0	16125937	2005	Functional expansion of aminoacyl-tRNA synthetases and their interacting factors: new perspectives on housekeepers.	16125937
Amino Acyl-tRNA Synthetases	1	Y	0	0	0	1	0	0	16104593	2005	[Dynamic supramolecular complex of aminoacyl-tRNA synthetases controlling cellular life and death].	16104593
Amino Acyl-tRNA Synthetases	1	Y	0	0	1	0	1	0	18682559	2008	Aminoacyl tRNA synthetases and their connections to disease.	18682559
Aminoacyltransferases	1	Y	1	0	0	1	0	1	12098698	2002	An essential role of N-terminal arginylation in cardiovascular development.	12098698
Aminopeptidases	1	Y	1	0	0	0	0	0	14113256	1964	A HISTOCHEMICAL STUDY ON THE SKIN OF HUMAN EMBRYO.	14113256
Aminopeptidases	1	Y	1	0	0	0	0	0	4541988	1973	Histochemical patterns in the tadpole tail during normal and thyroxine-induced metamorphosis. I. Alkaline phosphatase, acid phosphatase, esterase, and aminopeptidase.	4541988
Aminopeptidases	1	N	0	0	0	1	1	1	8983073	1994	Possible involvement of VEGF-FLT tyrosine kinase receptor system in normal and tumor angiogenesis.	8983073
Aminopeptidases	1	Y	0	1	1	1	1	1	8869294	1996	Aminopeptidase a is a constituent of activated pericytes in angiogenesis.	8869294
Aminopeptidases	1	Y	0	0	0	0	1	1	9224570	1997	Methionine aminopeptidase (type 2) is the common target for angiogenesis inhibitors AGM-1470 and ovalicin.	9224570
Aminopeptidases	1	N	0	0	1	0	1	1	9263636	1997	How to starve a tumor.	9263636
Aminopeptidases	1	Y	0	0	0	0	1	1	9177176	1997	The anti-angiogenic agent fumagillin covalently binds and inhibits the methionine aminopeptidase, MetAP-2.	9177176
Aminopeptidases	1	Y	0	0	0	0	1	1	9770455	1998	The anti-angiogenic agent fumagillin covalently modifies a conserved active-site histidine in the Escherichia coli methionine aminopeptidase.	9770455
Aminopeptidases	1	Y	0	0	0	0	1	1	9860943	1998	Molecular recognition of angiogenesis inhibitors fumagillin and ovalicin by methionine aminopeptidase 2.	9860943
Aminopeptidases	1	N	0	0	1	1	1	1	10900214	2000	Cytochalasin E, an epoxide containing Aspergillus-derived fungal metabolite, inhibits angiogenesis and tumor growth.	10900214
Aminopeptidases	1	Y	0	0	1	0	1	0	10879747	2000	Regulation of aminopeptidase A in human brain tumor vasculature: evidence for a role of transforming growth factor-beta.	10879747
Aminopeptidases	1	Y	0	0	1	0	1	1	12463162	2002	Methionine aminopeptidases and angiogenesis.	12463162
Aminopeptidases	1	Y	0	0	1	0	1	1	12483284	2003	Regulation of peptidase activity in a three-dimensional aggregate model of brain tumor vasculature.	12483284
Aminopeptidases	1	Y	0	0	1	1	0	0	14633714	2003	Tumor suppression by a rationally designed reversible inhibitor of methionine aminopeptidase-2.	14633714
Aminopeptidases	1	Y	0	0	0	1	0	0	14597989	2003	Aminopeptidase inhibitor bestatin stimulates microvascular endothelial cell invasion in a fibrin matrix.	14597989
Aminopeptidases	1	Y	0	0	0	1	0	1	14741843	2003	Aminopeptidases and angiogenesis.	14741843
Aminopeptidases	1	Y	0	0	0	1	0	1	15516829	2004	Small molecule inhibitors of methionine aminopeptidase type 2 (MetAP-2).	15516829
Aminopeptidases	1	Y	0	0	0	1	0	1	15187415	2004	Role of aminopeptidase in angiogenesis.	15187415
Aminopeptidases	1	N	0	0	1	0	0	0	15190341	2004	Molecular medicine: the writing is on the vessel wall.	15190341
Aminopeptidases	1	N	0	0	0	1	0	1	14767077	2004	Combination of multiple alignment analysis and surface mapping paves a way for a detailed pathway reconstruction--the case of VHL (von Hippel-Lindau) protein and angiogenesis regulatory pathway.	14767077
Aminopeptidases	1	Y	0	0	1	0	1	1	15523682	2005	Novel inhibitors targeted to methionine aminopeptidase 2 (MetAP2) strongly inhibit the growth of cancers in xenografted nude model.	15523682
Aminopeptidases	1	N	0	0	1	0	1	1	15682466	2005	Fumagillin treatment of hepatocellular carcinoma in rats: an in vivo study of antiangiogenesis.	15682466
Aminopeptidases	1	N	0	0	1	0	1	1	15927358	2005	Prospects for therapeutic inhibition of neuroblastoma angiogenesis.	15927358
Aminopeptidases	1	N	0	0	0	1	1	1	16469948	2006	Pericellular proteases in angiogenesis and vasculogenesis.	16469948
Aminopeptidases	1	N	0	0	0	1	0	1	17270026	2007	Continuous treatment of bestatin induces anti-angiogenic property in endothelial cells.	17270026
Aminopeptidases	1	Y	0	0	0	0	1	1	18072970	2007	Methionine aminopeptidase-2 blockade reduces chronic collagen-induced arthritis: potential role for angiogenesis inhibition.	18072970
Aminopeptidases	1	N	0	0	1	0	0	0	17420750	2007	Vascular targeting via caveolae.	17420750
Aminopeptidases	1	N	0	0	0	1	1	0	18504133	2008	Hybrids of 1-deoxynojirimycin and aryl-1,2,3-triazoles and biological studies related to angiogenesis.	18504133
Aminopeptidases	1	N	0	0	1	0	1	1	18362202	2008	Minute dosages of alpha(nu)beta3-targeted fumagillin nanoparticles impair Vx-2 tumor angiogenesis and development in rabbits.	18362202
Aminopeptidases	1	Y	0	0	0	0	1	0	19494703	2009	Cobalt chloride-induced downregulation of puromycin-sensitive aminopeptidase suppresses the migration and invasion of PC-3 cells.	19494703
AML1-ETO fusion protein, human	0	Y	1	0	1	0	1	1	11934867	2002	Runx1 is required for zebrafish blood and vessel development and expression of a human RUNX1-CBF2T1 transgene advances a model for studies of leukemogenesis.	11934867
AMOT protein, human	0	Y	0	0	0	1	0	1	11257124	2001	Angiomotin: an angiostatin binding protein that regulates endothelial cell migration and tube formation.	11257124
AMOT protein, human	0	Y	0	0	0	1	1	1	11257132	2001	Hold that line. Angiomotin regulates endothelial cell motility.	11257132
AMOT protein, human	0	Y	0	0	0	1	0	0	12902404	2003	Loss of responsiveness to chemotactic factors by deletion of the C-terminal protein interaction site of angiomotin.	12902404
AMOT protein, human	0	Y	0	0	1	0	1	1	14730344	2004	Angiomotin expression promotes hemangioendothelioma invasion.	14730344
AMOT protein, human	0	N	0	0	1	0	1	1	16118694	2005	Targeting angiogenesis with antibodies for the treatment of cancer.	16118694
AMOT protein, human	0	Y	0	0	1	0	1	1	16754857	2006	A DNA vaccine targeting angiomotin inhibits angiogenesis and suppresses tumor growth.	16754857
AMOT protein, human	0	Y	0	0	1	0	1	0	16430777	2006	Angiomotin and angiomotin like proteins, their expression and correlation with angiogenesis and clinical outcome in human breast cancer.	16430777
AMOT protein, human	0	Y	1	0	0	1	0	0	18824598	2009	The Amot/Patj/Syx signaling complex spatially controls RhoA GTPase activity in migrating endothelial cells.	18824598
AMOT protein, human	0	N	0	0	1	0	1	0	19176381	2009	Transcriptional switch of dormant tumors to fast-growing angiogenic phenotype.	19176381
AMOT protein, human	0	Y	0	0	0	1	0	1	19590046	2009	Angiomotin-like protein 1 controls endothelial polarity and junction stability during sprouting angiogenesis.	19590046
AMOT protein, human	0	Y	0	0	0	1	0	1	19565639	2009	Human angiomotin-like 1 associates with an angiomotin protein complex through its coiled-coil domain and induces the remodeling of the actin cytoskeleton.	19565639
AMOTL1 protein, human	0	Y	0	0	0	1	0	0	12902404	2003	Loss of responsiveness to chemotactic factors by deletion of the C-terminal protein interaction site of angiomotin.	12902404
AMOTL1 protein, human	0	Y	0	0	1	0	1	0	16430777	2006	Angiomotin and angiomotin like proteins, their expression and correlation with angiogenesis and clinical outcome in human breast cancer.	16430777
AMOTL1 protein, human	0	Y	0	0	0	1	0	1	19565639	2009	Human angiomotin-like 1 associates with an angiomotin protein complex through its coiled-coil domain and induces the remodeling of the actin cytoskeleton.	19565639
AMOTL1 protein, human	0	Y	0	0	0	1	0	1	19590046	2009	Angiomotin-like protein 1 controls endothelial polarity and junction stability during sprouting angiogenesis.	19590046
AMOTL1 protein, human	0	Y	1	0	0	1	0	0	18824598	2009	The Amot/Patj/Syx signaling complex spatially controls RhoA GTPase activity in migrating endothelial cells.	18824598
Amotl1 protein, mouse	0	Y	0	0	0	1	0	0	12902404	2003	Loss of responsiveness to chemotactic factors by deletion of the C-terminal protein interaction site of angiomotin.	12902404
Amotl1 protein, mouse	0	Y	0	0	0	1	0	1	19590046	2009	Angiomotin-like protein 1 controls endothelial polarity and junction stability during sprouting angiogenesis.	19590046
AmotL1 protein, zebrafish	0	Y	0	0	0	1	0	1	19590046	2009	Angiomotin-like protein 1 controls endothelial polarity and junction stability during sprouting angiogenesis.	19590046
AMOTL2 protein, human	0	Y	0	0	1	0	1	0	16430777	2006	Angiomotin and angiomotin like proteins, their expression and correlation with angiogenesis and clinical outcome in human breast cancer.	16430777
AMOTL2 protein, human	0	N	1	0	0	1	0	0	18824598	2009	The Amot/Patj/Syx signaling complex spatially controls RhoA GTPase activity in migrating endothelial cells.	18824598
AMP-activated protein kinase kinase	0	Y	0	0	1	0	1	1	17651733	2007	Synergistic up-regulation of Hexokinase-2, glucose transporters and angiogenic factors in pancreatic cancer cells by glucose deprivation and hypoxia.	17651733
AMP-Activated Protein Kinases	1	N	0	0	0	1	0	1	12788940	2003	AMP-activated protein kinase (AMPK) signaling in endothelial cells is essential for angiogenesis in response to hypoxic stress.	12788940
AMP-Activated Protein Kinases	1	N	0	0	0	0	1	0	14557259	2004	Adiponectin stimulates angiogenesis by promoting cross-talk between AMP-activated protein kinase and Akt signaling in endothelial cells.	14557259
AMP-Activated Protein Kinases	1	N	0	0	0	0	1	1	15123726	2004	Adiponectin stimulates angiogenesis in response to tissue ischemia through stimulation of amp-activated protein kinase signaling.	15123726
AMP-Activated Protein Kinases	1	N	0	0	0	1	0	1	15790954	2005	AMP-activated protein kinase signaling stimulates VEGF expression and angiogenesis in skeletal muscle.	15790954
AMP-Activated Protein Kinases	1	N	0	0	1	0	1	0	15640157	2005	Glucose deprivation increases mRNA stability of vascular endothelial growth factor through activation of AMP-activated protein kinase in DU145 prostate carcinoma.	15640157
AMP-Activated Protein Kinases	1	N	0	0	1	0	1	0	16518831	2006	AMP-dependent protein kinase alpha 2 isoform promotes hypoxia-induced VEGF expression in human glioblastoma.	16518831
AMP-Activated Protein Kinases	1	N	0	0	0	1	0	0	16897858	2006	[Role of AMP-activated protein kinase in the cardiovascular system].	16897858
AMP-Activated Protein Kinases	1	N	0	0	0	1	0	0	17116771	2006	Statins activate AMP-activated protein kinase in vitro and in vivo.	17116771
AMP-Activated Protein Kinases	1	N	0	0	0	1	0	1	18787075	2008	Epoxyeicosatrienoic acids are part of the VEGF-activated signaling cascade leading to angiogenesis.	18787075
AMP-Activated Protein Kinases	1	N	0	0	0	1	0	1	18599796	2008	AMP-activated protein kinase promotes the differentiation of endothelial progenitor cells.	18599796
AMP-Activated Protein Kinases	1	Y	0	0	0	1	0	1	18955383	2008	AMPK regulates basal skeletal muscle capillarization and VEGF expression, but is not necessary for the angiogenic response to exercise.	18955383
AMP-Activated Protein Kinases	1	Y	0	0	1	0	1	0	18421577	2009	Therapeutic metformin/AMPK activation promotes the angiogenic phenotype in the ERalpha negative MDA-MB-435 breast cancer model.	18421577
AMP-Activated Protein Kinases	1	N	0	0	0	1	0	1	19414597	2009	Identification of the serine 307 of LKB1 as a novel phosphorylation site essential for its nucleocytoplasmic transport and endothelial cell angiogenesis.	19414597
AMP-Activated Protein Kinases	1	N	0	0	0	1	0	1	18990685	2009	Caloric restriction stimulates revascularization in response to ischemia via adiponectin-mediated activation of endothelial nitric-oxide synthase.	18990685
AMP-Activated Protein Kinases	1	Y	0	0	0	0	1	1	20206634	2010	Adiponectin deficiency exacerbates cardiac dysfunction following pressure overload through disruption of an AMPK-dependent angiogenic response.	20206634
AMP-Activated Protein Kinases	1	N	0	0	0	0	1	1	20489196	2010	LKB1 deficiency in Tie2-Cre-expressing cells impairs ischemia-induced angiogenesis.	20489196
AMP-Activated Protein Kinases	1	N	0	0	0	0	1	1	19910632	2010	Thiazolidinediones reduce pathological neovascularization in ischemic retina via an adiponectin-dependent mechanism.	19910632
AMP-Activated Protein Kinases	1	Y	0	0	0	1	0	0	20088830	2010	AMPK-mediated regulation of transcription in skeletal muscle.	20088830
AMP-Activated Protein Kinases	1	Y	0	0	0	1	0	1	20129920	2010	Activation of AMP-activated protein kinase by vascular endothelial growth factor mediates endothelial angiogenesis independently of nitric-oxide synthase.	20129920
Amphibian Proteins	1	Y	0	0	0	1	0	1	14522467	2003	EG-VEGF and Bv8. a novel family of tissue-selective mediators of angiogenesis, endothelial phenotype, and function.	14522467
amphiregulin	0	Y	0	0	1	0	1	1	9815703	1997	8-Chloro-cyclic AMP inhibits autocrine and angiogenic growth factor production in human colorectal and breast cancer.	9815703
amphiregulin	0	Y	0	0	1	0	1	1	9516978	1998	Evaluation of epidermal growth factor-related growth factors and receptors and of neoangiogenesis in completely resected stage I-IIIA non-small-cell lung cancer: amphiregulin and microvessel count are independent prognostic indicators of survival.	9516978
amphiregulin	0	Y	0	0	1	0	1	0	10597254	1999	Antisense expression for amphiregulin suppresses tumorigenicity of a transformed human breast epithelial cell line.	10597254
amphiregulin	0	Y	0	0	1	0	1	0	11127817	2000	Simultaneous blockage of different EGF-like growth factors results in efficient growth inhibition of human colon carcinoma xenografts.	11127817
amphiregulin	0	Y	0	0	1	0	1	0	16438846	2005	[Amphiregulin antisense RNA expression inhibits angiogenesis of human breast cancer in nude mice].	16438846
amphiregulin	0	N	0	0	1	0	1	0	16314835	2006	Full-length ADAMTS-1 and the ADAMTS-1 fragments display pro- and antimetastatic activity, respectively.	16314835
AMPK alpha1 subunit, mouse	0	Y	0	0	0	1	0	1	20129920	2010	Activation of AMP-activated protein kinase by vascular endothelial growth factor mediates endothelial angiogenesis independently of nitric-oxide synthase.	20129920
AMPK alpha2 subunit, mouse	0	Y	0	0	0	1	0	1	20129920	2010	Activation of AMP-activated protein kinase by vascular endothelial growth factor mediates endothelial angiogenesis independently of nitric-oxide synthase.	20129920
Amyloid	0	N	0	0	1	0	0	0	5497171	1970	The cutaneous amyloidoses. II. Systemic forms.	5497171
Amyloid	0	N	0	0	1	0	0	0	4685844	1973	Amyloidosis and multiple myeloma. A reevaluation using a control population.	4685844
Amyloid	0	N	0	0	1	0	0	0	4466214	1974	[Morphology and histochemistry of medullary thyroid carcinomas (author's transl)].	4466214
Amyloid	0	N	0	0	1	0	0	0	4850506	1974	Amyloidosis and lung diseases.	4850506
Amyloid	0	N	0	0	1	0	0	0	1250316	1976	Case records of the Massachusetts General Hospital. Weekly clinicopathological exercises. Case 16-1976.	1250316
Amyloid	0	Y	0	0	1	0	0	0	8012092	1993	Bleeding tendency caused by the deposit of amyloid substance in the perivascular region.	8012092
Amyloid	0	N	0	0	0	1	0	0	16354549	2005	Physicochemical characteristics of soluble oligomeric Abeta and their pathologic role in Alzheimer's disease.	16354549
Amyloid	0	N	0	0	0	1	0	0	16821113	2006	In vivo characterization of endothelial cell activation in a transgenic mouse model of Alzheimer's disease.	16821113
Amyloid	0	N	0	0	0	1	0	1	17361033	2007	Comparative effects of Abeta(1-42)-Al complex from rat and human amyloid on rat endothelial cell cultures.	17361033
Amyloid beta-Peptides	1	Y	0	0	1	0	0	0	9258262	1997	Amyloid beta-protein (A beta) accumulation in the leptomeninges during aging and in Alzheimer disease.	9258262
Amyloid beta-Peptides	1	Y	0	1	0	1	0	1	14499467	2003	Cerebrovascular requirement for sealant, anti-coagulant and remodeling molecules that allow for the maintenance of vascular integrity and blood supply.	14499467
Amyloid beta-Peptides	1	Y	0	0	0	1	0	1	15448110	2004	Physiological levels of amyloid peptides stimulate the angiogenic response through FGF-2.	15448110
Amyloid beta-Peptides	1	Y	0	0	1	1	1	1	15302999	2004	Inhibition of angiogenesis by Abeta peptides.	15302999
Amyloid beta-Peptides	1	Y	0	0	1	0	0	0	15147304	2004	Nicotine reduces A beta in the brain and cerebral vessels of APPsw mice.	15147304
Amyloid beta-Peptides	1	Y	0	0	0	1	0	0	15123332	2004	Co-accumulation of vascular endothelial growth factor with beta-amyloid in the brain of patients with Alzheimer's disease.	15123332
Amyloid beta-Peptides	1	Y	0	0	0	0	1	1	15265595	2004	Impaired angiogenesis in a transgenic mouse model of cerebral amyloidosis.	15265595
Amyloid beta-Peptides	1	Y	0	0	0	1	0	0	15870895	2005	Effects of beta-amyloid on rat neuromicrovascular endothelial cells cultured in vitro.	15870895
Amyloid beta-Peptides	1	Y	0	0	0	0	1	1	15893605	2005	Anti-angiogenic activity of the mutant Dutch A(beta) peptide on human brain microvascular endothelial cells.	15893605
Amyloid beta-Peptides	1	Y	0	0	0	1	0	1	15671861	2005	Induction of angiogenesis in the beta-amyloid peptide-injected rat hippocampus.	15671861
Amyloid beta-Peptides	1	Y	0	0	0	0	1	0	16167083	2005	The potential role of amyloid beta in the pathogenesis of age-related macular degeneration.	16167083
Amyloid beta-Peptides	1	N	0	0	0	1	0	0	16208856	2005	More support for vascular basis of Alzheimer's disease.	16208856
Amyloid beta-Peptides	1	Y	0	0	0	1	0	0	16354549	2005	Physicochemical characteristics of soluble oligomeric Abeta and their pathologic role in Alzheimer's disease.	16354549
Amyloid beta-Peptides	1	N	0	0	0	1	0	1	16973751	2006	Prolactin/growth hormone-derived antiangiogenic peptides highlight a potential role of tilted peptides in angiogenesis.	16973751
Amyloid beta-Peptides	1	Y	0	0	0	1	0	0	16596266	2006	Apolipoprotein-E modulates the cytotoxic effect of beta-amyloid on rat brain endothelium in an isoform-dependent specific manner.	16596266
Amyloid beta-Peptides	1	Y	0	0	0	1	0	1	16427623	2006	Dissociation of ERK and Akt signaling in endothelial cell angiogenic responses to beta-amyloid.	16427623
Amyloid beta-Peptides	1	Y	0	0	0	1	0	1	17361033	2007	Comparative effects of Abeta(1-42)-Al complex from rat and human amyloid on rat endothelial cell cultures.	17361033
Amyloid beta-Peptides	1	Y	0	0	0	0	1	1	17334633	2007	Beta amyloid angiogenic activity in vitro and in vivo.	17334633
Amyloid beta-Peptides	1	N	0	0	0	1	0	0	18288214	2008	Alleviation of Abeta-induced cognitive impairment by ultrasound-mediated gene transfer of HGF in a mouse model.	18288214
Amyloid beta-Peptides	1	N	0	0	0	1	0	0	17924982	2008	Environmental enrichment counteracts Alzheimer's neurovascular dysfunction in TgCRND8 mice.	17924982
Amyloid beta-Peptides	1	N	0	0	0	0	1	1	19370387	2009	Evidence of angiogenic vessels in Alzheimer's disease.	19370387
Amyloid beta-Peptides	1	Y	0	0	0	1	0	0	19906959	2009	Abeta immunotherapy protects morphology and survival of adult-born neurons in doubly transgenic APP/PS1 mice.	19906959
Amyloid beta-Peptides	1	N	0	0	0	1	0	0	19204935	2009	SED1/MFG-E8: a bi-motif protein that orchestrates diverse cellular interactions.	19204935
Amyloid beta-Peptides	1	N	0	0	0	1	0	0	20308789	2010	Dysfunctional characteristics of circulating angiogenic cells in Alzheimer's disease.	20308789
Amyloid beta-Peptides	1	Y	0	0	0	1	0	0	20207941	2010	Abeta peptides accelerate the senescence of endothelial cells in vitro and in vivo, impairing angiogenesis.	20207941
Amyloid beta-Peptides	1	N	0	0	0	0	1	1	20308790	2010	Circulating angiogenic cells and Alzheimer's disease: contribution of the bone marrow to the pathogenesis of the disease.	20308790
amyloid beta-protein (1-40)	0	Y	0	0	0	1	0	1	15448110	2004	Physiological levels of amyloid peptides stimulate the angiogenic response through FGF-2.	15448110
amyloid beta-protein (1-40)	0	Y	0	0	1	0	0	0	15147304	2004	Nicotine reduces A beta in the brain and cerebral vessels of APPsw mice.	15147304
amyloid beta-protein (1-40)	0	Y	0	0	0	1	0	0	15870895	2005	Effects of beta-amyloid on rat neuromicrovascular endothelial cells cultured in vitro.	15870895
amyloid beta-protein (1-40)	0	Y	0	0	0	0	1	1	15893605	2005	Anti-angiogenic activity of the mutant Dutch A(beta) peptide on human brain microvascular endothelial cells.	15893605
amyloid beta-protein (1-40)	0	Y	0	0	0	1	0	0	16596266	2006	Apolipoprotein-E modulates the cytotoxic effect of beta-amyloid on rat brain endothelium in an isoform-dependent specific manner.	16596266
amyloid beta-protein (1-40)	0	Y	0	0	0	0	1	1	17334633	2007	Beta amyloid angiogenic activity in vitro and in vivo.	17334633
amyloid beta-protein (1-42)	0	Y	0	0	1	0	0	0	15147304	2004	Nicotine reduces A beta in the brain and cerebral vessels of APPsw mice.	15147304
amyloid beta-protein (1-42)	0	Y	0	0	0	1	0	1	15448110	2004	Physiological levels of amyloid peptides stimulate the angiogenic response through FGF-2.	15448110
amyloid beta-protein (1-42)	0	Y	0	0	0	1	0	0	16354549	2005	Physicochemical characteristics of soluble oligomeric Abeta and their pathologic role in Alzheimer's disease.	16354549
amyloid beta-protein (1-42)	0	Y	0	0	0	1	0	1	15671861	2005	Induction of angiogenesis in the beta-amyloid peptide-injected rat hippocampus.	15671861
amyloid beta-protein (1-42)	0	Y	0	0	0	1	0	0	15870895	2005	Effects of beta-amyloid on rat neuromicrovascular endothelial cells cultured in vitro.	15870895
amyloid beta-protein (1-42)	0	Y	0	0	0	1	0	0	16596266	2006	Apolipoprotein-E modulates the cytotoxic effect of beta-amyloid on rat brain endothelium in an isoform-dependent specific manner.	16596266
amyloid beta-protein (1-42)	0	Y	0	0	0	1	0	1	17361033	2007	Comparative effects of Abeta(1-42)-Al complex from rat and human amyloid on rat endothelial cell cultures.	17361033
amyloid beta-protein (1-42)	0	Y	0	0	0	0	1	1	17334633	2007	Beta amyloid angiogenic activity in vitro and in vivo.	17334633
Amyloid beta-Protein Precursor	0	N	0	0	0	0	1	1	12699979	2003	Alzheimer's disease and angiogenesis.	12699979
Amyloid beta-Protein Precursor	0	N	0	1	0	1	0	1	14499467	2003	Cerebrovascular requirement for sealant, anti-coagulant and remodeling molecules that allow for the maintenance of vascular integrity and blood supply.	14499467
Amyloid beta-Protein Precursor	0	N	0	0	1	0	0	0	15147304	2004	Nicotine reduces A beta in the brain and cerebral vessels of APPsw mice.	15147304
Amyloid beta-Protein Precursor	0	N	0	0	0	1	0	0	17924982	2008	Environmental enrichment counteracts Alzheimer's neurovascular dysfunction in TgCRND8 mice.	17924982
Amyloid beta-Protein Precursor	0	N	0	0	0	1	0	0	18657521	2008	Histological and functional outcomes after traumatic brain injury in mice null for the erythropoietin receptor in the central nervous system.	18657521
Amyloid beta-Protein Precursor	0	N	0	0	0	0	1	1	18266961	2008	gamma-Secretase: a multifaceted regulator of angiogenesis.	18266961
Amyloid beta-Protein Precursor	0	Y	0	0	0	1	0	0	19906959	2009	Abeta immunotherapy protects morphology and survival of adult-born neurons in doubly transgenic APP/PS1 mice.	19906959
Amyloid beta-Protein Precursor	0	Y	0	0	0	1	0	0	20430437	2010	The effect of encapsulated VEGF-secreting cells on brain amyloid load and behavioral impairment in a mouse model of Alzheimer's disease.	20430437
Amyloid Precursor Protein Secretases	1	N	0	0	1	0	0	0	15147304	2004	Nicotine reduces A beta in the brain and cerebral vessels of APPsw mice.	15147304
Amyloid Precursor Protein Secretases	1	N	1	0	0	0	0	0	15665098	2005	Differential contribution of the three Aph1 genes to gamma-secretase activity in vivo.	15665098
Amyloid Precursor Protein Secretases	1	N	0	0	1	0	1	1	15878319	2005	Inhibition of angiogenesis and tumor growth by beta and gamma-secretase inhibitors.	15878319
Amyloid Precursor Protein Secretases	1	N	0	0	0	1	0	1	15774577	2005	Cell-autonomous notch signaling regulates endothelial cell branching and proliferation during vascular tubulogenesis.	15774577
Amyloid Precursor Protein Secretases	1	Y	0	0	0	1	0	1	17142794	2006	A secreted type of beta1,6 N-acetylglucosaminyltransferase V (GnT-V), a novel angiogenesis inducer, is regulated by gamma-secretase.	17142794
Amyloid Precursor Protein Secretases	1	N	0	1	0	0	1	1	16339148	2006	Pigment epithelium-derived factor inhibits angiogenesis via regulated intracellular proteolysis of vascular endothelial growth factor receptor 1.	16339148
Amyloid Precursor Protein Secretases	1	N	0	0	0	1	0	0	16219802	2006	Up-regulation of the Notch ligand Delta-like 4 inhibits VEGF-induced endothelial cell function.	16219802
Amyloid Precursor Protein Secretases	1	N	0	0	1	0	1	0	16947085	2006	Notch signaling in breast cancer and tumor angiogenesis: cross-talk and therapeutic potentials.	16947085
Amyloid Precursor Protein Secretases	1	N	0	0	0	1	0	1	17158336	2007	Critical role of endothelial Notch1 signaling in postnatal angiogenesis.	17158336
Amyloid Precursor Protein Secretases	1	Y	0	0	0	1	0	1	17888873	2007	Involvement of gamma-secretase in postnatal angiogenesis.	17888873
Amyloid Precursor Protein Secretases	1	Y	0	0	0	1	0	0	17428795	2007	Ligand binding and calcium influx induce distinct ectodomain/gamma-secretase-processing pathways of EphB2 receptor.	17428795
Amyloid Precursor Protein Secretases	1	N	0	0	0	1	0	1	17259973	2007	Dll4 signalling through Notch1 regulates formation of tip cells during angiogenesis.	17259973
Amyloid Precursor Protein Secretases	1	Y	0	0	0	0	1	0	18188959	2008	Gamma-secretase regulates VEGFR-1 signalling in vascular endothelium and RPE.	18188959
Amyloid Precursor Protein Secretases	1	N	0	1	0	0	1	1	19015735	2008	Notch pathway modulation on bone marrow-derived vascular precursor cells regulates their angiogenic and wound healing potential.	19015735
Amyloid Precursor Protein Secretases	1	N	0	0	0	1	0	0	18671974	2008	Arterial-venous endothelial cell fate is related to vascular endothelial growth factor and Notch status during human bone mesenchymal stem cell differentiation.	18671974
Amyloid Precursor Protein Secretases	1	Y	0	0	0	0	1	1	18266961	2008	gamma-Secretase: a multifaceted regulator of angiogenesis.	18266961
Amyloid Precursor Protein Secretases	1	N	0	0	0	1	0	0	19109527	2009	Simvastatin enhances bone marrow stromal cell differentiation into endothelial cells via notch signaling pathway.	19109527
Amyloid Precursor Protein Secretases	1	N	0	0	0	1	0	0	19150886	2009	NOTCH3 expression is induced in mural cells through an autoregulatory loop that requires endothelial-expressed JAGGED1.	19150886
Amyloid Precursor Protein Secretases	1	N	0	0	0	1	0	1	19666115	2009	ADAM17 co-purifies with TIMP-3 and modulates endothelial invasion responses in three-dimensional collagen matrices.	19666115
Amyloid Precursor Protein Secretases	1	N	0	0	1	0	1	0	19154693	2009	[The two sides of ADAM17 in inflammation: implications in atherosclerosis and obesity].	19154693
Amyloid Precursor Protein Secretases	1	Y	0	0	1	0	1	1	20711474	2010	ADAM10 releases a soluble form of the GPNMB/Osteoactivin extracellular domain with angiogenic properties.	20711474
amyloidogenic apolipoprotein A-II, mouse	0	N	0	0	0	1	0	0	17062983	2007	Expression profiling of mouse placental lactogen II and its correlative genes using a cDNA microarray analysis in the developmental mouse placenta.	17062983
anaphase-promoting complex	0	Y	0	0	0	0	1	0	18417614	2008	Glypican-1 regulates anaphase promoting complex/cyclosome substrates and cell cycle progression in endothelial cells.	18417614
anaplastic lymphoma kinase	0	Y	0	0	0	1	0	0	19481257	2009	Expression of pleiotrophin and its receptors in human placenta suggests roles in trophoblast life cycle and angiogenesis.	19481257
anastellin	0	Y	0	0	1	0	1	1	11209058	2001	A fibronectin fragment inhibits tumor growth, angiogenesis, and metastasis.	11209058
anastellin	0	Y	0	0	0	1	0	1	15687502	2005	Angiostatic peptides use plasma fibronectin to home to angiogenic vasculature.	15687502
anastellin	0	Y	0	0	0	0	1	1	18983664	2008	Endostatin and anastellin inhibit distinct aspects of the angiogenic process.	18983664
Androgen-Binding Protein	0	N	0	0	1	0	1	1	17131319	2007	The effects of aging on tumor growth and angiogenesis are tumor-cell dependent.	17131319
ang protein, mouse	0	N	0	0	0	0	1	0	17579094	2007	Thalidomide prevents bleomycin-induced pulmonary fibrosis in mice.	17579094
ang protein, mouse	0	N	1	0	0	0	1	0	19137362	2009	Microarray analysis of somatostatin receptor 5-regulated gene expression profiles in murine pancreas.	19137362
Ang3 protein, mouse	0	Y	1	0	0	1	0	0	10595312	1999	mAngiogenin-3, a target gene of oncoprotein E2a-Pbx1, encodes a new angiogenic member of the angiogenin family.	10595312
angiocidin protein, human	0	Y	0	0	1	0	1	0	15095410	2004	Cloning and characterization of angiocidin, a tumor cell binding protein for thrombospondin-1.	15095410
angiocidin protein, human	0	Y	0	0	0	0	1	1	16762342	2006	Integrin alpha2beta1 mediates the anti-angiogenic and anti-tumor activities of angiocidin, a novel tumor-associated protein.	16762342
angiocidin protein, human	0	Y	0	0	1	1	0	1	16904104	2006	Reduction of angiocidin expression in human umbilical vein endothelial cells via siRNA silencing inhibits angiogenesis.	16904104
angiocidin protein, human	0	Y	0	0	0	0	1	0	18632645	2008	The novel angiogenic inhibitor, angiocidin, induces differentiation of monocytes to macrophages.	18632645
angiocidin protein, human	0	N	0	0	1	0	1	0	19519433	2009	Pharmaceutical and cellular strategies of recent advances in immunotherapy.	19519433
angiocidin protein, human	0	Y	0	0	1	0	1	0	19931242	2010	The interaction of angiocidin with tissue transglutaminase.	19931242
Angiogenic Proteins	1	Y	0	0	1	0	1	0	9772287	1998	Brain-specific angiogenesis inhibitor 1 expression is inversely correlated with vascularity and distant metastasis of colorectal cancer.	9772287
Angiogenic Proteins	1	Y	0	0	0	1	0	1	9567005	1998	Therapeutic angiogenesis.	9567005
Angiogenic Proteins	1	Y	0	0	1	0	1	1	10353734	1999	Recombinant adenovirus expressing wild-type p53 is antiangiogenic: a proposed mechanism for bystander effect.	10353734
Angiogenic Proteins	1	Y	0	0	1	0	1	1	10568831	1999	Expression of angiostatic factors in colorectal cancer.	10568831
Angiogenic Proteins	1	Y	0	0	1	1	1	1	10993657	2000	Inhibition of angiogenesis and tumour growth by VEGF121-toxin conjugate: differential effect on proliferating endothelial cells.	10993657
Angiogenic Proteins	1	Y	0	0	1	0	1	1	11350896	2001	Significant correlation between interleukin 10 expression and vascularization through angiopoietin/TIE2 networks in non-small cell lung cancer.	11350896
Angiogenic Proteins	1	Y	0	0	1	0	1	1	11875720	2002	Overexpression of the p53-inducible brain-specific angiogenesis inhibitor 1 suppresses efficiently tumour angiogenesis.	11875720
Angiogenic Proteins	1	Y	0	0	0	1	0	1	12973701	2003	Gene-based therapeutic angiogenesis.	12973701
Angiogenic Proteins	1	N	0	0	1	0	1	1	14601638	2003	Fundamental concepts of the angiogenic process.	14601638
Angiogenic Proteins	1	N	0	0	0	0	1	1	14532152	2003	Angiogenesis as a target in rheumatoid arthritis.	14532152
Angiogenic Proteins	1	N	0	0	1	0	1	0	14603121	2003	Anti-angiogenesis: the challenges ahead.	14603121
Angiogenic Proteins	1	Y	0	0	1	0	1	1	13678383	2003	Angiogenesis of prostate cancer and antiangiogenic therapy.	13678383
Angiogenic Proteins	1	Y	0	0	0	1	0	1	14576200	2003	Cell type-specific regulation of angiogenic growth factor gene expression and induction of angiogenesis in nonischemic tissue by a constitutively active form of hypoxia-inducible factor 1.	14576200
Angiogenic Proteins	1	Y	0	0	0	1	0	0	12801915	2003	Vascular endothelial growth factor principally acts as the main angiogenic factor in the early stage of human osteoblastogenesis.	12801915
Angiogenic Proteins	1	Y	0	0	1	0	1	1	12799213	2003	Circulating angiogenic cytokines in multiple myeloma and related disorders.	12799213
Angiogenic Proteins	1	Y	0	0	1	0	1	1	12806371	2003	Elements regulating angiogenesis and correlative microvessel density in benign hyperplastic and malignant prostate tissue.	12806371
Angiogenic Proteins	1	N	0	0	1	1	1	1	12885272	2003	Molecular targets in the inhibition of angiogenesis.	12885272
Angiogenic Proteins	1	N	0	0	0	0	1	1	14633302	2003	Angiogenesis in nervous system disorders.	14633302
Angiogenic Proteins	1	Y	0	0	0	0	1	1	14961101	2004	Medicine: genetic spotlight on a blood defect.	14961101
Angiogenic Proteins	1	Y	0	0	0	1	0	0	15007189	2004	In vitro cultured rat islets express genes that both prevent and promote angiogenesis.	15007189
Angiogenic Proteins	1	Y	0	0	0	1	0	1	15114979	2004	Homing in on ways to build new blood vessels.	15114979
Angiogenic Proteins	1	Y	0	0	1	0	1	1	15168735	2004	Angiogenic and antiangiogenic balance regulates concomitant antitumoral resistance.	15168735
Angiogenic Proteins	1	Y	0	0	0	1	0	0	15520390	2004	The axonal attractant Netrin-1 is an angiogenic factor.	15520390
Angiogenic Proteins	1	Y	0	0	0	0	1	1	15503810	2004	Methoxychlor-induced alterations in the histological expression of angiogenic factors in pituitary and uterus.	15503810
Angiogenic Proteins	1	Y	0	0	1	0	1	1	15569052	2004	High microvascular density is correlated with high VEGF, iNOS and COX-2 expression in penetrating growth-type early gastric carcinomas.	15569052
Angiogenic Proteins	1	Y	0	0	0	0	1	1	15609074	2004	Angiogenic growth factors and hypertension.	15609074
Angiogenic Proteins	1	N	0	0	1	0	1	1	15726837	2004	Incorporation of naive bone marrow derived cells into the vascular architecture of brain tumor.	15726837
Angiogenic Proteins	1	N	0	0	1	0	1	1	15552270	2004	Bone marrow microvascular density and angiogenic growth factors in multiple myeloma.	15552270
Angiogenic Proteins	1	Y	0	0	0	0	1	1	14961121	2004	Identification of an angiogenic factor that when mutated causes susceptibility to Klippel-Trenaunay syndrome.	14961121
Angiogenic Proteins	1	N	0	0	1	0	1	1	15763977	2004	Angiogenic switch in multiple myeloma.	15763977
Angiogenic Proteins	1	N	0	0	1	0	1	1	15293017	2004	Mathematical modeling of tumor-induced angiogenesis.	15293017
Angiogenic Proteins	1	N	0	0	1	0	1	1	16219162	2004	Cancer immunotherapy of targeting angiogenesis.	16219162
Angiogenic Proteins	1	Y	0	0	0	1	0	0	15173038	2004	Therapeutic angiogenesis and vasculogenesis for ischemic disease. Part I: angiogenic cytokines.	15173038
Angiogenic Proteins	1	Y	0	0	0	1	0	1	14988635	2004	Therapeutic angiogenesis: a biologic bypass.	14988635
Angiogenic Proteins	1	Y	0	0	0	1	0	1	15139690	2004	Leptin-induced differentiation of HUVEC.	15139690
Angiogenic Proteins	1	Y	0	0	1	0	1	1	15350528	2004	Angiogenesis gene expression profiling in xenograft models to study cellular interactions.	15350528
Angiogenic Proteins	1	Y	0	0	0	1	0	0	15196981	2004	Vascular endothelial growth factor, fibroblast growth factor 2, platelet derived growth factor and transforming growth factor beta released in human dental pulp following orthodontic force.	15196981
Angiogenic Proteins	1	N	0	0	0	0	1	0	14762400	2004	Growth factors and protein kinase C inhibitors as novel therapies for the medical management diabetic retinopathy.	14762400
Angiogenic Proteins	1	Y	0	0	0	1	0	1	15325015	2004	Do the signalling proteins for angiogenesis exist as a modular complex? The case for the angosome.	15325015
Angiogenic Proteins	1	Y	0	0	1	0	1	1	15015569	2004	Effects of tumor suppressor gene (p53) on brain tumor angiogenesis and expression of angiogenic modulators.	15015569
Angiogenic Proteins	1	Y	0	0	0	1	0	0	15530405	2004	Apelin is a novel angiogenic factor in retinal endothelial cells.	15530405
Angiogenic Proteins	1	N	0	0	1	0	1	1	14705150	2004	Down-regulation of caveolin-1 in glioma vasculature: modulation by radiotherapy.	14705150
Angiogenic Proteins	1	N	0	0	1	1	1	1	15731297	2004	Endometrial angiogenesis: from physiology to pathology.	15731297
Angiogenic Proteins	1	Y	0	0	1	0	1	1	14966899	2004	Roles of main pro- and anti-angiogenic factors in tumor angiogenesis.	14966899
Angiogenic Proteins	1	N	0	0	0	0	1	0	15122309	2004	Abnormal retinal vascular development in IL-18 knockout mice.	15122309
Angiogenic Proteins	1	N	0	0	1	0	1	1	15177488	2004	Angiogenesis of gastrointestinal tumours and their metastases--a target for intervention?	15177488
Angiogenic Proteins	1	N	0	0	1	0	1	1	15306859	2004	[Tumour angiogenesis and therapy directed at the neovasculature].	15306859
Angiogenic Proteins	1	Y	0	0	0	1	0	1	15379784	2004	Dose-dependent neovascularization-promoting effect of adenovirus vector CI-1023 in a rat hindlimb ischaemic model.	15379784
Angiogenic Proteins	1	N	0	1	0	1	0	1	15637304	2005	Innate immunity and angiogenesis.	15637304
Angiogenic Proteins	1	Y	0	0	1	0	1	1	17315600	2005	Pathophysiology of tumor neovascularization.	17315600
Angiogenic Proteins	1	Y	0	0	0	0	1	1	15332098	2005	Cataract surgery using phacoemulsification may reactivate angiogenic growth factors in ocular ischaemic syndrome.	15332098
Angiogenic Proteins	1	Y	0	0	1	0	0	0	15944797	2005	Qualitative and quantitative analysis of angiogenetic factors in transitional cell bladder carcinoma: relationship with clinical course at 10 years follow-up.	15944797
Angiogenic Proteins	1	N	0	0	1	0	1	0	15888388	2005	[Role of adrenomedullin in glioblastomas growth].	15888388
Angiogenic Proteins	1	Y	0	0	0	1	0	1	16204778	2005	Disturbed angiogenic activity in sera from obstructive sleep apnea patients.	16204778
Angiogenic Proteins	1	N	0	0	1	0	1	1	16202212	2005	Clinical relevance of serum angiogenic activity in patients with transitional cell carcinoma of the bladder.	16202212
Angiogenic Proteins	1	Y	0	0	0	0	1	1	16446658	2005	[Klippel-Trenaunay syndrome: identification of a susceptibility gene coding for an angiogenic factor].	16446658
Angiogenic Proteins	1	Y	0	0	1	0	1	0	15782143	2005	Vasculostatin, a proteolytic fragment of brain angiogenesis inhibitor 1, is an antiangiogenic and antitumorigenic factor.	15782143
Angiogenic Proteins	1	Y	0	0	1	1	1	1	16213896	2005	Normal human fibroblasts enable melanoma cells to induce angiogenesis in type I collagen.	16213896
Angiogenic Proteins	1	Y	0	0	1	0	1	1	15814560	2005	Common denominator procedure: a novel approach to gene-expression data mining for identification of phenotype-specific genes.	15814560
Angiogenic Proteins	1	N	1	0	0	0	1	1	15760944	2005	Placental angiogenesis in sheep models of compromised pregnancy.	15760944
Angiogenic Proteins	1	Y	0	0	0	1	0	1	15708874	2005	Capillary supply and gene expression of angiogenesis-related factors in murine skeletal muscle following denervation.	15708874
Angiogenic Proteins	1	N	0	0	0	0	1	1	15856049	2005	Differential expression of pro- and antiangiogenic factors in mouse strain-dependent hypoxia-induced retinal neovascularization.	15856049
Angiogenic Proteins	1	N	0	0	0	1	0	0	15905966	2005	Biomedicine and diseases: the Klippel-Trenaunay syndrome, vascular anomalies and vascular morphogenesis.	15905966
Angiogenic Proteins	1	N	1	0	1	0	1	1	15823691	2005	Pathophysiology of capillary haemangioma growth after birth.	15823691
Angiogenic Proteins	1	N	0	0	0	1	0	1	15968888	2005	Adult vascular progenitor cells and tissue regeneration in metabolic syndrome.	15968888
Angiogenic Proteins	1	Y	0	0	0	1	0	1	16023616	2005	Angiogenesis and rhodopsin-like receptors: a role for N-terminal acidic residues?	16023616
Angiogenic Proteins	1	N	0	1	0	1	0	1	15914537	2005	HOXA3 induces cell migration in endothelial and epithelial cells promoting angiogenesis and wound repair.	15914537
Angiogenic Proteins	1	N	0	0	0	0	1	0	15875782	2005	Influence of hepatocyte growth factor/scatter factor (HGF/SF) on fibroblast growth factor-2 (FGF-2) levels in external auditory canal cholesteatoma (EACC) cell culture.	15875782
Angiogenic Proteins	1	N	0	0	1	0	1	1	16130895	2005	Tumor angiogenesis and molecular target therapy in ovarian carcinomas.	16130895
Angiogenic Proteins	1	Y	0	0	0	0	1	1	15738583	2005	Neovascularization and angiogenic gene expression following chronic arsenic exposure in mice.	15738583
Angiogenic Proteins	1	Y	0	0	0	1	0	0	16202678	2005	Systemic regulation of angiogenesis and matrix degradation in bone regeneration--distraction osteogenesis compared to rigid fracture healing.	16202678
Angiogenic Proteins	1	N	0	0	1	0	1	0	16000214	2005	Transcriptional expression of the genes implicated in angiogenesis and tumor invasion in cervical carcinomas.	16000214
Angiogenic Proteins	1	N	0	0	0	1	1	1	15963249	2005	Matrix metalloproteinases and angiogenesis.	15963249
Angiogenic Proteins	1	N	0	1	0	1	0	1	15632022	2005	CARP, a cardiac ankyrin repeat protein, is up-regulated during wound healing and induces angiogenesis in experimental granulation tissue.	15632022
Angiogenic Proteins	1	Y	0	0	0	1	0	1	17000103	2006	NC-100717: a versatile RGD peptide scaffold for angiogenesis imaging.	17000103
Angiogenic Proteins	1	N	0	0	0	1	0	1	17518657	2006	Gene expression profiling reveals platelet-derived growth factor receptor alpha as a target of cell contact-dependent gene regulation in an endothelial cell-osteoblast co-culture model.	17518657
Angiogenic Proteins	1	N	0	0	0	0	1	0	17133777	2006	Expression of ephrin in retinal neovascularization and iris rubeosis.	17133777
Angiogenic Proteins	1	N	0	0	0	1	0	1	17100658	2006	PAR-1 activation has different effects on the angiogenic activity of endothelial progenitor cells derived from human adult and cord blood.	17100658
Angiogenic Proteins	1	Y	0	0	1	0	1	1	16891872	2006	Angiogenesis in colorectal cancer: prognostic and therapeutic implications.	16891872
Angiogenic Proteins	1	Y	0	0	0	1	0	0	17045939	2006	Insulin-like growth factor-1 enhances the efficacy of myoblast transplantation with its multiple functions in the chronic myocardial infarction rat model.	17045939
Angiogenic Proteins	1	N	0	0	1	1	1	1	17162534	2006	Review of the pericyte during angiogenesis and its role in cancer and diabetic retinopathy.	17162534
Angiogenic Proteins	1	N	0	0	0	1	0	1	16254127	2006	Adenoviral PR39 improves blood flow and myocardial function in a pig model of chronic myocardial ischemia by enhancing collateral formation.	16254127
Angiogenic Proteins	1	Y	0	0	1	0	1	1	16859256	2006	Clinical progression and familial occurrence of cerebral cavernous angiomas: the role of angiogenic and growth factors.	16859256
Angiogenic Proteins	1	N	0	0	1	0	1	1	17319453	2006	Clinical implications of angiogenesis in cancers.	17319453
Angiogenic Proteins	1	Y	0	0	1	0	1	0	16629644	2006	Expression pattern of angiogenic factors and prognosis after hepatic resection in hepatocellular carcinoma: importance of angiopoietin-2 and hypoxia-induced factor-1 alpha.	16629644
Angiogenic Proteins	1	Y	0	0	1	0	1	1	16954561	2006	Angiopoietin-2 overexpression in morris hepatoma results in increased tumor perfusion and induction of critical angiogenesis-promoting genes.	16954561
Angiogenic Proteins	1	N	0	0	0	1	0	0	16636501	2006	Pretreatment with transmyocardial revascularization might improve ischemic myocardial function performed with cell transplantation.	16636501
Angiogenic Proteins	1	Y	0	0	0	1	0	0	17205120	2006	MiRNA-directed regulation of VEGF and other angiogenic factors under hypoxia.	17205120
Angiogenic Proteins	1	N	0	0	1	0	1	1	16906883	2006	Minimal model for tumor angiogenesis.	16906883
Angiogenic Proteins	1	Y	0	0	0	1	0	1	16445521	2006	Influence of alpha-tumor necrosis factor and beta-interleukin-1 on production of angiogenetic factors and thymidine phosphorylase activity in immortalized human decidual fibroblasts in vitro.	16445521
Angiogenic Proteins	1	Y	0	0	1	0	1	1	17007547	2006	Cidofovir administered with radiation displays an antiangiogenic effect mediated by E6 inhibition and subsequent TP53-dependent VEGF repression in HPV18+ cell lines.	17007547
Angiogenic Proteins	1	Y	0	0	0	1	0	1	16959748	2006	Angiogenesis for the treatment of inoperable coronary disease: the future.	16959748
Angiogenic Proteins	1	N	0	0	0	1	0	0	16638134	2006	SSeCKS/Gravin/AKAP12 attenuates expression of proliferative and angiogenic genes during suppression of v-Src-induced oncogenesis.	16638134
Angiogenic Proteins	1	Y	0	0	1	0	1	1	16834556	2006	Mathematical modeling of tumor-induced angiogenesis.	16834556
Angiogenic Proteins	1	Y	0	0	0	1	0	1	16616097	2006	Human embryo-conditioned medium stimulates in vitro endometrial angiogenesis.	16616097
Angiogenic Proteins	1	Y	0	0	1	0	1	1	16931911	2006	Role of angiogenesis in human tumor dormancy: animal models of the angiogenic switch.	16931911
Angiogenic Proteins	1	Y	0	0	0	1	0	0	16630561	2006	SHB and angiogenic factors promote ES cell differentiation to insulin-producing cells.	16630561
Angiogenic Proteins	1	N	0	0	0	1	0	0	16543620	2006	Mircrovasculature: the key target for proteomics.	16543620
Angiogenic Proteins	1	Y	0	0	1	1	1	1	16377412	2006	Advances in understanding angiogenesis through molecular studies.	16377412
Angiogenic Proteins	1	Y	0	0	0	1	0	1	16472122	2006	Cerebral angiogenesis and expression of angiogenic factors in aging rats after exercise.	16472122
Angiogenic Proteins	1	N	0	0	1	0	1	1	16611414	2006	Noninvasive MRI of endothelial cell response to human breast cancer cells.	16611414
Angiogenic Proteins	1	N	0	0	0	1	0	1	17150152	2006	Hypoxia-inducible factor 1 in lower limb ischemia.	17150152
Angiogenic Proteins	1	N	0	0	1	0	1	0	16256156	2006	Biological and molecular characterization of a canine hemangiosarcoma-derived cell line.	16256156
Angiogenic Proteins	1	Y	0	0	0	0	1	1	16725031	2006	Angiogenesis in interstitial lung diseases: a pathogenetic hallmark or a bystander?	16725031
Angiogenic Proteins	1	Y	0	0	1	0	1	1	16244591	2006	Antiangiogenic activity of BAI1 in vivo: implications for gene therapy of human glioblastomas.	16244591
Angiogenic Proteins	1	N	0	0	0	1	0	1	16790524	2006	Simvastatin promotes angiogenesis and prevents microvascular remodeling in chronic renal ischemia.	16790524
Angiogenic Proteins	1	N	0	0	0	1	0	1	16505179	2006	Inflammatory biomarkers in acute coronary syndromes: part III: biomarkers of oxidative stress and angiogenic growth factors.	16505179
Angiogenic Proteins	1	N	0	0	0	0	1	1	16775497	2006	Role of angiogenesis in inflammatory bowel disease.	16775497
Angiogenic Proteins	1	N	0	0	0	1	0	1	16719795	2006	Cerebral ischemia and angiogenesis.	16719795
Angiogenic Proteins	1	N	1	0	1	1	1	1	16999228	2006	Principles and therapeutic implications of angiogenesis, vasculogenesis and arteriogenesis.	16999228
Angiogenic Proteins	1	N	0	0	1	0	1	0	16818644	2006	Acidic extracellular pH promotes experimental metastasis of human melanoma cells in athymic nude mice.	16818644
Angiogenic Proteins	1	Y	0	0	1	0	1	1	16797965	2006	Angiogenesis in multiple myeloma.	16797965
Angiogenic Proteins	1	N	0	0	0	1	1	1	18221030	2006	Intracellular calcium, endothelial cells and angiogenesis.	18221030
Angiogenic Proteins	1	Y	0	0	1	0	1	0	16736105	2006	Molecular addresses of tumors: selection by in vivo phage display.	16736105
Angiogenic Proteins	1	Y	0	0	1	0	1	0	15927357	2006	A new family of angiogenic factors.	15927357
Angiogenic Proteins	1	Y	0	1	0	1	0	1	16543631	2006	Activated protein C stimulates expression of angiogenic factors in human skin cells, angiogenesis in the chick embryo and cutaneous wound healing in rodents.	16543631
Angiogenic Proteins	1	N	0	0	1	0	1	1	16861908	2006	Dormant tumors awaken by a short-term angiogenic burst: the spike hypothesis.	16861908
Angiogenic Proteins	1	N	0	0	0	1	0	1	16728331	2006	Update on endogenous inhibitors of angiogenesis.	16728331
Angiogenic Proteins	1	Y	0	0	1	0	1	0	16432535	2006	Microarray expression profiles of angiogenesis-related genes predict tumor cell response to artemisinins.	16432535
Angiogenic Proteins	1	N	0	0	1	0	1	0	16706824	2006	Antiproliferative effects of 5-fluorouracil and interferon-alpha in combination on a hepatocellular carcinoma cell line in vitro and in vivo.	16706824
Angiogenic Proteins	1	N	0	0	0	1	1	1	16402918	2006	Differential gene and protein expression in abluminal sprouting and intraluminal splitting forms of angiogenesis.	16402918
Angiogenic Proteins	1	N	0	0	0	1	0	1	16273341	2006	[Therapeutically induced arteriogenesis in the brain. A new approach for the prevention of cerebral ischemia with vascular stenosis].	16273341
Angiogenic Proteins	1	Y	0	0	0	1	0	1	16829789	2006	Angiogenic growth factors in cardiac allograft rejection.	16829789
Angiogenic Proteins	1	Y	0	0	0	1	0	1	16728328	2006	Extracellular angiogenic growth factor interactions: an angiogenesis interactome survey.	16728328
Angiogenic Proteins	1	Y	0	0	0	0	1	1	16493585	2006	Angiogenesis in rheumatoid arthritis.	16493585
Angiogenic Proteins	1	Y	0	1	1	1	1	1	16545987	2006	Angiogenesis--a new target for future therapy.	16545987
Angiogenic Proteins	1	Y	0	0	0	1	0	1	16968030	2006	Heparin binding nanostructures to promote growth of blood vessels.	16968030
Angiogenic Proteins	1	N	0	0	1	0	1	0	16002209	2006	Tumor hypoxia and cancer progression.	16002209
Angiogenic Proteins	1	Y	0	0	1	0	1	1	17620116	2007	Characterization of thimet oligopeptidase and neurolysin activities in B16F10-Nex2 tumor cells and their involvement in angiogenesis and tumor growth.	17620116
Angiogenic Proteins	1	Y	0	0	0	1	0	0	18044749	2007	Endothelial progenitor cell therapy for the treatment of coronary disease, acute MI, and pulmonary arterial hypertension: current perspectives.	18044749
Angiogenic Proteins	1	N	0	0	0	1	0	1	17975662	2007	Cardiac growth and angiogenesis coordinated by intertissue interactions.	17975662
Angiogenic Proteins	1	Y	0	1	0	1	0	1	18220797	2007	Modified fibrin hydrogel matrices: both, 3D-scaffolds and local and controlled release systems to stimulate angiogenesis.	18220797
Angiogenic Proteins	1	N	0	0	1	0	1	1	18190723	2007	Breast tumour angiogenesis.	18190723
Angiogenic Proteins	1	Y	0	0	0	1	0	1	17888402	2007	Aminopeptidase N/CD13 induces angiogenesis through interaction with a pro-angiogenic protein, galectin-3.	17888402
Angiogenic Proteins	1	N	0	0	0	1	0	0	17532651	2007	Medical therapy for intermittent claudication.	17532651
Angiogenic Proteins	1	Y	0	0	0	1	0	1	17286955	2007	Angiogenic activity of syndecan-binding laminin peptide AG73 (RKRLQVQLSIRT).	17286955
Angiogenic Proteins	1	Y	0	0	0	1	0	1	17436110	2007	Multi-scale computational models of pro-angiogenic treatments in peripheral arterial disease.	17436110
Angiogenic Proteins	1	N	0	0	0	1	0	1	18051443	2007	[Therapeutic angiogenesis using bone marrow cells].	18051443
Angiogenic Proteins	1	Y	0	0	0	0	1	1	17320306	2007	Potential therapeutic implications of intracrine angiogenesis.	17320306
Angiogenic Proteins	1	N	0	0	1	0	1	1	18007549	2007	Mechanisms of angiogenesis in chronic inflammatory liver disease.	18007549
Angiogenic Proteins	1	Y	0	0	0	1	0	1	17390342	2007	Enhancement of neovascularization with mobilized blood cells transplantaion: supply of angioblasts and angiogenic cytokines.	17390342
Angiogenic Proteins	1	Y	0	0	0	1	0	0	17827264	2007	Combined transmyocardial revascularization and cell-based angiogenic gene therapy increases transplanted cell survival.	17827264
Angiogenic Proteins	1	N	0	0	1	0	0	0	17204940	2007	Upregulation of hypoxia-inducible factor (HIF)-1alpha and HIF-2alpha in leptomeningeal vascular malformations of Sturge-Weber syndrome.	17204940
Angiogenic Proteins	1	Y	0	0	0	1	0	1	17234796	2007	Cerebral angiogenic factors, angiogenesis, and physiological response to chronic hypoxia differ among four commonly used mouse strains.	17234796
Angiogenic Proteins	1	N	0	0	0	0	1	1	17549287	2007	Vasa vasorum and atherosclerosis - Quid novi?	17549287
Angiogenic Proteins	1	N	0	0	0	1	0	1	17975666	2007	Myocardial hypertrophy in the absence of external stimuli is induced by angiogenesis in mice.	17975666
Angiogenic Proteins	1	N	0	0	0	1	0	1	17332468	2007	Granulocyte-macrophage colony-stimulating factor-induced vessel growth restores cerebral blood supply after bilateral carotid artery occlusion.	17332468
Angiogenic Proteins	1	Y	0	0	0	1	1	1	17311551	2007	Insights into pathways of arteriogenesis.	17311551
Angiogenic Proteins	1	Y	0	0	0	0	1	0	17709663	2007	Active angiogenesis in an extensive arteriovenous vascular malformation: a possible therapeutic target?	17709663
Angiogenic Proteins	1	Y	0	0	1	0	1	1	17311548	2007	Recent developments in tumor angiogenesis.	17311548
Angiogenic Proteins	1	N	0	1	0	1	0	1	17615264	2007	Mesenchymal stem cells enhance wound healing through differentiation and angiogenesis.	17615264
Angiogenic Proteins	1	Y	0	0	1	0	1	1	17786337	2007	Inhibition of tumor growth through suppression of angiogenesis by brain-specific angiogenesis inhibitor 1 gene transfer in murine renal cell carcinoma.	17786337
Angiogenic Proteins	1	Y	0	0	0	1	0	1	18040863	2007	Therapeutic angiogenesis for brain ischemia: a brief review.	18040863
Angiogenic Proteins	1	N	0	0	1	0	1	1	17293237	2007	Endostatin improves radioresponse and blocks tumor revascularization after radiation therapy for A431 xenografts in mice.	17293237
Angiogenic Proteins	1	Y	0	0	1	1	1	0	17327411	2007	Identification of proangiogenic TIE2-expressing monocytes (TEMs) in human peripheral blood and cancer.	17327411
Angiogenic Proteins	1	Y	1	0	0	1	0	0	17187775	2007	Angiogenic factors stimulate tubular branching morphogenesis of sonic hedgehog-deficient lungs.	17187775
Angiogenic Proteins	1	Y	1	0	0	1	0	0	17127249	2007	Angiogenic factors and preeclampsia.	17127249
Angiogenic Proteins	1	Y	0	0	1	0	1	0	17654059	2007	Angiogenesis factor pattern differs in acute lymphoblastic leukemia and chronic lymphocytic leukemia.	17654059
Angiogenic Proteins	1	Y	0	0	0	1	0	1	17723106	2007	Mechanistic exploration of phthalimide neovascular factor 1 using network analysis tools.	17723106
Angiogenic Proteins	1	N	0	0	1	1	1	1	17682343	2007	Pathophysiological mechanisms of angiogenesis.	17682343
Angiogenic Proteins	1	N	0	0	1	1	1	1	17191386	2007	Vascular leukocytes: a population with angiogenic and immunossuppressive properties highly represented in ovarian cancer.	17191386
Angiogenic Proteins	1	Y	0	0	0	1	0	1	18019272	2007	Therapeutic angiogenesis for peripheral artery disease: gene therapy.	18019272
Angiogenic Proteins	1	N	0	0	0	1	1	1	17553709	2007	Understanding the biology of angiogenesis: review of the most important molecular mechanisms.	17553709
Angiogenic Proteins	1	Y	0	0	0	1	0	1	17499242	2007	Intra- and extracellular signaling by endothelial neuregulin-1.	17499242
Angiogenic Proteins	1	Y	0	0	1	0	1	0	17695521	2007	Effect of CDT6 on factors of angiogenic balance in tumour cell lines.	17695521
Angiogenic Proteins	1	N	0	0	1	0	1	1	17079777	2007	Diversity of the angiogenic phenotype in non-small cell lung cancer.	17079777
Angiogenic Proteins	1	Y	0	0	1	0	1	0	17143492	2007	Expression of angiogenic factors in childhood B-cell precursor acute lymphoblastic leukemia.	17143492
Angiogenic Proteins	1	Y	0	0	0	1	0	1	17463417	2007	Proangiogenic activity in bronchoalveolar lavage fluid from patients with asthma.	17463417
Angiogenic Proteins	1	N	0	0	1	0	1	1	17846010	2007	[Angiogenesis and hematologic malignancy].	17846010
Angiogenic Proteins	1	Y	0	0	0	1	0	1	17540983	2007	New strategy for cardiac repair: genetically modified skeletal myoblasts.	17540983
Angiogenic Proteins	1	Y	0	0	1	0	1	1	17848618	2007	The new tumor-suppressor gene inhibitor of growth family member 4 (ING4) regulates the production of proangiogenic molecules by myeloma cells and suppresses hypoxia-inducible factor-1 alpha (HIF-1alpha) activity: involvement in myeloma-induced angiogenesis.	17848618
Angiogenic Proteins	1	Y	0	0	0	1	0	0	17188814	2007	Expression of angiogenic and neurotrophic factors in the progenitor cell niche of adult monkey subventricular zone.	17188814
Angiogenic Proteins	1	Y	0	0	1	0	1	1	17277180	2007	A cell-based model exhibiting branching and anastomosis during tumor-induced angiogenesis.	17277180
Angiogenic Proteins	1	N	0	0	0	1	0	1	17475925	2007	Placental growth, angiogenic gene expression, and vascular development in undernourished adolescent sheep.	17475925
Angiogenic Proteins	1	Y	0	0	1	0	1	0	17481705	2007	Co-expression of angiogenic markers and associations with prognosis in advanced epithelial ovarian cancer: a Gynecologic Oncology Group study.	17481705
Angiogenic Proteins	1	N	0	0	1	0	1	1	17458577	2007	Angiogenesis in cancer: molecular mechanisms, clinical impact.	17458577
Angiogenic Proteins	1	N	0	0	0	0	1	0	17061985	2007	Quilty effect has the features of lymphoid neogenesis and shares CXCL13-CXCR5 pathway with recurrent acute cardiac rejections.	17061985
Angiogenic Proteins	1	N	0	0	0	1	0	1	17382384	2007	HCG in the regulation of placental angiogenesis. Results of an in vitro study.	17382384
Angiogenic Proteins	1	Y	0	0	0	0	1	1	17980128	2007	Analysis of soluble angiogenic factors in Crohn's disease: a preliminary study.	17980128
Angiogenic Proteins	1	Y	0	0	1	0	1	1	18220791	2007	Antiangiogenic therapy in malignant glioma: promise and challenge.	18220791
Angiogenic Proteins	1	Y	0	0	1	0	1	1	18220794	2007	Identification of novel drug targets for angiostatic cancer therapy; it takes two to tango.	18220794
Angiogenic Proteins	1	N	0	0	1	1	1	1	18220790	2007	Editorial: Angiogenesis agents.	18220790
Angiogenic Proteins	1	Y	0	0	0	1	0	0	17503533	2007	Photo-crosslinkable and biodegradable Pluronic/heparin hydrogels for local and sustained delivery of angiogenic growth factor.	17503533
Angiogenic Proteins	1	N	0	0	1	0	1	1	17878094	2007	Anti-angiogenic therapies in cancer: achievements and open questions.	17878094
Angiogenic Proteins	1	N	0	0	0	1	0	1	16670699	2007	Whisker stimulation enhances angiogenesis in the barrel cortex following focal ischemia in mice.	16670699
Angiogenic Proteins	1	Y	0	0	0	1	0	1	17413038	2007	A role for the aryl hydrocarbon receptor in regulation of ischemia-induced angiogenesis.	17413038
Angiogenic Proteins	1	N	0	0	0	1	1	1	17975111	2007	CIB1 regulates endothelial cells and ischemia-induced pathological and adaptive angiogenesis.	17975111
Angiogenic Proteins	1	N	0	0	0	1	0	1	17717117	2007	Pulmonary gas transfer related to markers of angiogenesis during the menstrual cycle.	17717117
Angiogenic Proteins	1	Y	0	0	1	0	1	1	17872454	2007	Hypoxia-induced mediators of stem/progenitor cell trafficking are increased in children with hemangioma.	17872454
Angiogenic Proteins	1	Y	0	0	0	1	0	1	17627563	2007	Angiogenic growth factors in the treatment of peripheral arterial disease.	17627563
Angiogenic Proteins	1	N	0	0	1	1	0	0	17872458	2007	Pathway for differentiation of human embryonic stem cells to vascular cell components and their potential for vascular regeneration.	17872458
Angiogenic Proteins	1	Y	0	0	1	1	1	1	17935279	2007	Angiogenesis: molecular mechanisms of activation, promotion and maintenance.	17935279
Angiogenic Proteins	1	N	0	0	1	0	1	0	18087180	2007	From molecular biology to targeted therapies for hepatocellular carcinoma: the future is now.	18087180
Angiogenic Proteins	1	N	0	0	1	0	1	1	17374440	2007	Differential expression of angiogenesis-related genes in human gastric cancers with and those without high-frequency microsatellite instability.	17374440
Angiogenic Proteins	1	Y	0	0	0	1	0	1	17645631	2007	Erythropoietin enhances angiogenesis in an experimental cyclosporine A-induced nephrotoxicity model in the rat.	17645631
Angiogenic Proteins	1	Y	0	0	1	0	1	1	17419947	2007	Therapeutic targets of multiple angiogenic factors for the treatment of cancer and metastasis.	17419947
Angiogenic Proteins	1	N	0	0	1	1	1	1	17404841	2007	Angiogenic expression profile of normal and neurofibromin-deficient human Schwann cells.	17404841
Angiogenic Proteins	1	N	1	0	0	1	1	1	18316324	2008	Neural guidance molecules, tip cells, and mechanical factors in vascular development.	18316324
Angiogenic Proteins	1	N	0	0	0	1	0	1	18462761	2008	Therapeutic potential of angiogenin modified mesenchymal stem cells: angiogenin improves mesenchymal stem cells survival under hypoxia and enhances vasculogenesis in myocardial infarction.	18462761
Angiogenic Proteins	1	N	0	0	0	1	1	1	18339645	2008	Mechanisms of angiogenesis and remodelling of the microvasculature.	18339645
Angiogenic Proteins	1	N	0	0	0	1	0	0	18593804	2008	Gene and stem cell therapy in peripheral arterial occlusive disease.	18593804
Angiogenic Proteins	1	N	0	0	0	1	0	1	18079100	2008	Endothelial sprouting and angiogenesis: matrix metalloproteinases in the lead.	18079100
Angiogenic Proteins	1	N	0	0	0	1	0	1	18309287	2008	Interleukin-2 promotes angiogenesis by activation of Akt and increase of ROS.	18309287
Angiogenic Proteins	1	N	0	0	0	1	0	1	18309101	2008	Bone morphogenetic protein-9 is a circulating vascular quiescence factor.	18309101
Angiogenic Proteins	1	N	0	1	0	1	0	0	18473772	2008	Hypoxia inducible factor-1 alpha, endothelial progenitor cells, monocytes, cardiovascular risk, wound healing, cobalt and hydralazine: a unifying hypothesis.	18473772
Angiogenic Proteins	1	N	0	0	1	0	1	1	18328420	2008	A catalytic role for proangiogenic marrow-derived cells in tumor neovascularization.	18328420
Angiogenic Proteins	1	N	0	1	0	1	0	1	18252762	2008	Post-ischaemic neovascularization and inflammation.	18252762
Angiogenic Proteins	1	N	0	1	1	1	1	1	18720228	2008	Computational and mathematical modeling of angiogenesis.	18720228
Angiogenic Proteins	1	Y	0	0	1	0	1	1	18312684	2008	A software application for comparing large numbers of high resolution MALDI-FTICR MS spectra demonstrated by searching candidate biomarkers for glioma blood vessel formation.	18312684
Angiogenic Proteins	1	N	0	0	0	1	1	1	17943023	2008	Reversal of cellular roles in angiogenesis: implications for anti-angiogenic therapy.	17943023
Angiogenic Proteins	1	Y	1	0	0	1	0	1	19123663	2008	Quantitative and morphometric evaluation of the angiogenic effects of leptin.	19123663
Angiogenic Proteins	1	Y	0	0	0	1	0	1	17706726	2008	Dose response of angiogenesis to basic fibroblast growth factor in rat corneal pocket assay: I. Experimental characterizations.	17706726
Angiogenic Proteins	1	N	0	0	1	0	1	1	18286204	2008	Precancerous stem cells can serve as tumor vasculogenic progenitors.	18286204
Angiogenic Proteins	1	Y	0	0	0	1	0	0	18572362	2008	Resveratrol attenuates ischemic brain damage in the delayed phase after stroke and induces messenger RNA and protein express for angiogenic factors.	18572362
Angiogenic Proteins	1	N	0	0	1	0	1	0	18612312	2008	Relationship between human tumour angiogenic profile and combretastatin-induced vascular shutdown: an exploratory study.	18612312
Angiogenic Proteins	1	Y	0	0	0	1	0	1	17879962	2008	Syndecan-4 contributes to endothelial tubulogenesis through interactions with two motifs inside the pro-angiogenic N-terminal domain of thrombospondin-1.	17879962
Angiogenic Proteins	1	N	0	0	0	1	0	1	18285512	2008	Besides adhesion: new perspectives of integrin functions in angiogenesis.	18285512
Angiogenic Proteins	1	Y	0	0	1	0	1	1	18283272	2008	Angiogenic heterogeneity in head and neck squamous cell carcinoma: biological and therapeutic implications.	18283272
Angiogenic Proteins	1	N	0	0	1	0	1	0	18465119	2008	Extremely weak tumor-promoting effect of troglitazone on splenic hemangiosarcomas in rasH2 mice induced by urethane.	18465119
Angiogenic Proteins	1	Y	0	0	0	1	0	1	17965291	2008	Skin-derived microorgan autotransplantation as a novel approach for therapeutic angiogenesis.	17965291
Angiogenic Proteins	1	N	0	1	0	1	0	1	18998221	2008	Angiogenic response to extracorporeal shock wave treatment in murine skin isografts.	18998221
Angiogenic Proteins	1	Y	0	0	1	0	1	1	18615861	2008	Assessment of blood volume, vessel size, and the expression of angiogenic factors in two rat glioma models: a longitudinal in vivo and ex vivo study.	18615861
Angiogenic Proteins	1	Y	0	0	0	1	0	1	19029083	2008	Effects of VEGF and FGF2 on the revascularization of severed human dental pulps.	19029083
Angiogenic Proteins	1	Y	0	0	0	1	0	0	18818233	2008	Cell therapy in peripheral arterial disease.	18818233
Angiogenic Proteins	1	Y	0	0	0	1	0	1	18031768	2008	Dose response of angiogenesis to basic fibroblast growth factor in rat corneal pocket assay: II. Numerical simulations.	18031768
Angiogenic Proteins	1	Y	0	0	1	0	1	1	18321361	2008	Angiogenesis and expression of angiogenic agents in uterine and ovarian carcinosarcomas.	18321361
Angiogenic Proteins	1	Y	0	1	0	1	0	1	18603014	2008	Angiogenic laminin-derived peptides stimulate wound healing.	18603014
Angiogenic Proteins	1	N	0	0	0	1	0	0	18281373	2008	Loss of PTEN attenuates the development of pathological hypertrophy and heart failure in response to biomechanical stress.	18281373
Angiogenic Proteins	1	Y	0	0	1	0	1	1	18231955	2008	Role of gelatinases (MMP-2 and MMP-9), TIMP-1, vascular endothelial growth factor (VEGF), and microvessel density on the clinicopathological behavior of childhood non-Hodgkin lymphoma.	18231955
Angiogenic Proteins	1	Y	0	0	0	1	0	1	18785121	2008	Thyroxine treatment stimulated ovarian follicular angiogenesis in immature hypothyroid rats.	18785121
Angiogenic Proteins	1	Y	0	0	0	1	0	1	18327407	2008	Tissue factor pathway inhibitor (TFPI) interferes with endothelial cell migration by inhibition of both the Erk pathway and focal adhesion proteins.	18327407
[truncated: 97,519 more rows]
