# Supplementary material for: A Computational Model Predicting Disruption of Blood Vessel Development
Source: PLoS Comput Biol. 2013 Apr 4;9(4):e1002996. doi: 10.1371/journal.pcbi.1002996 (PMC3616981; doi:10.1371/journal.pcbi.1002996)
Supplement: Table S1 — AngioKB.v1 (divided into parts A and B, due to file size) electronic library for blood vessel development and remodeling, built and curated semi-automatically from the open scientific literature. (ZIP) [file pcbi.1002996.s006.zip › Table S1/TableS1A_readme.xlsx]

## Sheet: Sheet1
Read me
KB: Angiogenesis
Version: v1
Description of how articles were gathered:
	ChemoText (Baseline version 2011) was searched for any article with
		Neovascularization, Pathologic
		Neovascularization, Physiologic
		Blood vessels
The articles retrieved were then looked at to see if they fit into one of the following categories by looking for the listed MeSH headings.
Articles were omittedf they were not assigned to at least one of the categories.
	Category	MeSH headings
	Development (Dev)	Embryonic and Fetal Development
		Fetus
		Gene Expression Regulation, Developmental
		Embryonic Development
		Growth and Development
		Embryonic Induction
		Embryonic Structures
		[any MeSH heading]/embryology
	Cancer	Any MeSH heading mapping to the MeSH tree category C04
	Wound Healing (Wound)	Wound Healing
	Neovascularization, Pathologic (Neovas Path)	Neovascularization, Pathologic
	Neovascularization, Physiologic (Neovasc Phys)	Neovascularization, Physiologic
Some of the spreadsheets have one or more major flags. These flags indicate whether the annotation was coded as major (1 or Y) by the NLM annotators.
Note: Baseline 2011 does not include articles published in 2011.
